# Supplementary material for: Global analysis of uncapped mRNA changes under drought stress and microRNA-dependent endonucleolytic cleavages in foxtail millet
Source: BMC Plant Biol. 2015 Oct 6;15:241. doi: 10.1186/s12870-015-0632-0 (PMC4594888; doi:10.1186/s12870-015-0632-0)
Supplement: Additional file 2. — Summary of PARE analysis. (XLSX 9 kb) [file 12870_2015_632_MOESM2_ESM.xlsx]

## Sheet: Sheet1
Additional file 2: Summary of PARE analysis.
PARE library	Total reads	Unique reads	Reads mapped to mRNAs	Reads mapped to Repeats	Reads mapped to non-coding RNAs
Dc	27286995	7976587	19,396,665 (71.08%)	813,873 (2.98%)	812,247 (2.98%)
Dc replicate	11893966	4005957	8,095,539 (68.06%)	577,862 (4.86%)	555,038 (4.67%)
Dd	35238410	9241450	26,903,113 (76.35%)	602,371 (1.71%)	793,964 (2.25%)
Dd replicate	9950107	3347541	6,892,667 (69.27%)	391,784 (3.94%)	376,992 (3.79%)
Dc: PARE library for non-PEG-treated sample;
Dd: PARE library for PEG-treated sample.
