# Supplementary material for: Global analysis of uncapped mRNA changes under drought stress and microRNA-dependent endonucleolytic cleavages in foxtail millet
Source: BMC Plant Biol. 2015 Oct 6;15:241. doi: 10.1186/s12870-015-0632-0 (PMC4594888; doi:10.1186/s12870-015-0632-0)
Supplement: Additional file 5. — Fold change and function annotations of four types of genes with different decay. Annotations were retrieved from phytozome. Note: Columns are blank if no corresponding data is available. (XLSX 252 kb) [file 12870_2015_632_MOESM5_ESM.xlsx]

## Sheet: D_R_Ⅰ_function
Additional file 5: Fold change and function annotations of four types of genes with different decay patterns. Annotations were retrieved from phytozome. Note: Columns are blank if no corresponding data is available
Transcript ID	Transcritonal level log2(fold change)	Degradational level log2(fold change)	Best arabidopsis TAIR10 hit name	Best arabidopsis TAIR10 hit symbol	Best arabidopsis TAIR10 hit defline	Best rice hit name	Best rice hit defline
Ⅰ(D↓R ↓; D↑R↑)
Si030917m	-3.15435	-2.96172	AT1G14220.1		Ribonuclease T2 family protein	LOC_Os09g36680.1	ribonuclease T2 family domain containing protein, expressed
Si009191m	-2.92716	-2.16185	AT5G13630.1	ABAR,CCH,CCH1,CHLH,GUN5	magnesium-chelatase subunit chlH, chloroplast, putative / Mg-protoporphyrin IX chelatase, putative (CHLH)	LOC_Os03g20700.1	magnesium-chelatase, putative, expressed
Si000029m	-5.50015	-3.62826				LOC_Os01g46810.1	viral A-type inclusion protein repeat containing protein, expressed
Si013398m	-8.05703	-5.46419	AT1G01060.1	LHY,LHY1	Homeodomain-like superfamily protein	LOC_Os08g06110.2	MYB family transcription factor, putative, expressed
Si014351m	-1.87859	-1.11966	AT3G47470.1	CAB4,LHCA4	light-harvesting chlorophyll-protein complex I subunit A4	LOC_Os08g33820.1	chlorophyll A-B binding protein, putative, expressed
Si029257m	-4.4582	-3.98236	AT1G32900.1		UDP-Glycosyltransferase superfamily protein	LOC_Os07g22930.2	starch synthase, putative, expressed
Si035707m	-2.6336	-2.09597	AT1G42970.1	GAPB	glyceraldehyde-3-phosphate dehydrogenase B subunit	LOC_Os03g03720.1	glyceraldehyde-3-phosphate dehydrogenase, putative, expressed
Si010905m	-2.72158	-1.76592	AT1G15820.1	CP24,LHCB6	light harvesting complex photosystem II subunit 6	LOC_Os04g38410.1	chlorophyll A-B binding protein, putative, expressed
Si010630m	-4.07741	-2.39384	AT2G43180.4		Phosphoenolpyruvate carboxylase family protein	LOC_Os04g31700.1	methylisocitrate lyase 2, putative, expressed
Si002574m	-4.05952	-1.9431	AT1G44575.1	NPQ4,PSBS	Chlorophyll A-B binding family protein	LOC_Os01g64960.1	chlorophyll A-B binding protein, putative, expressed
Si026480m	-3.99565	-2.79267	AT4G38970.1	FBA2	fructose-bisphosphate aldolase 2	LOC_Os11g07020.1	fructose-bisphospate aldolase isozyme, putative, expressed
Si034282m	-2.08218	-1.23456	AT3G43190.1	ATSUS4,SUS4	sucrose synthase 4	LOC_Os03g28330.1	sucrose synthase, putative, expressed
Si009214m	-3.44768	-2.42739	AT1G11720.2	ATSS3,SS3	starch synthase 3	LOC_Os04g53310.1	soluble starch synthase 3, chloroplast precursor, putative, expressed
Si024648m	-2.14691	-1.38779	AT2G34420.1	LHB1B2,LHCB1.5	photosystem II light harvesting complex gene B1B2	LOC_Os01g41710.1	chlorophyll A-B binding protein, putative, expressed
Si023519m	-3.38461	-2.27273	AT5G02560.1	HTA12	histone H2A 12	LOC_Os05g02300.1	Core histone H2A/H2B/H3/H4 domain containing protein, putative, expressed
Si030206m	-2.90069	-2.50064	AT3G06483.1	ATPDHK,PDK	pyruvate dehydrogenase kinase	LOC_Os07g44330.2	kinase, putative, expressed
Si026725m	-2.16209	-1.4063	AT4G10340.1	LHCB5	light harvesting complex of photosystem II 5	LOC_Os11g13890.1	chlorophyll A-B binding protein, putative, expressed
Si027444m	-2.50942	-1.71062	AT3G59400.1	GUN4	enzyme binding;tetrapyrrole binding	LOC_Os11g16550.1	uncharacterized protein ycf53, putative, expressed
Si010312m	-2.3752	-1.4089	AT2G21330.1	FBA1	fructose-bisphosphate aldolase 1	LOC_Os11g07020.1	fructose-bisphospate aldolase isozyme, putative, expressed
Si016407m	-2.55243	-1.59631	AT5G64940.1	ATATH13,ATH13,ATOSA1,OSA1	ABC2 homolog 13	LOC_Os02g36570.1	ABC1 family domain containing protein, putative, expressed
Si001632m	-2.13745	-1.45925	AT3G56940.1	ACSF,CHL27,CRD1	dicarboxylate diiron protein, putative (Crd1)	LOC_Os01g17170.1	magnesium-protoporphyrin IX monomethyl ester cyclase,chloroplast precursor, putative, expressed
Si011344m	-3.99242	-2.76955
Si014685m	-8.05703	-5.82979	AT5G37260.1	CIR1,RVE2	Homeodomain-like superfamily protein	LOC_Os08g06110.2	MYB family transcription factor, putative, expressed
Si014186m	-2.66194	-1.09712	AT5G47840.1	AMK2	adenosine monophosphate kinase	LOC_Os08g01770.1	adenylate kinase, putative, expressed
Si022300m	-3.01358	-2.48379	AT5G54190.1	PORA	protochlorophyllide oxidoreductase A	LOC_Os04g58200.1	protochlorophyllide reductase A, chloroplast precursor, putative, expressed
Si011069m	-3.85495	-1.8532	AT3G22142.1		Bifunctional inhibitor/lipid-transfer protein/seed storage 2S albumin superfamily protein	LOC_Os06g07220.1	LTPL128 - Protease inhibitor/seed storage/LTP family protein precursor, expressed
Si030696m	-3.24558	-3.14811	AT2G41250.1		Haloacid dehalogenase-like hydrolase (HAD) superfamily protein	LOC_Os07g46520.1	rhythmically expressed gene 2 protein, putative, expressed
Si034858m	-3.33378	-2.77002	AT5G64170.2		dentin sialophosphoprotein-related	LOC_Os03g27019.1	expressed protein
Si010261m	-3.16657	-1.06563	AT1G12900.1	GAPA-2	glyceraldehyde 3-phosphate dehydrogenase A subunit 2	LOC_Os04g38600.3	glyceraldehyde-3-phosphate dehydrogenase, putative, expressed
Si016077m	-3.23107	-1.72217	AT4G28080.1		Tetratricopeptide repeat (TPR)-like superfamily protein	LOC_Os04g55230.1	tetratricopeptide repeat domain containing protein, putative, expressed
Si000451m	-3.04468	-2.79422	AT2G40400.1		Protein of unknown function (DUF399 and DUF3411)	LOC_Os01g61120.1	expressed protein
Si030808m	-2.24278	-1.22052	AT5G54270.1	LHCB3,LHCB3*1	light-harvesting chlorophyll B-binding protein 3	LOC_Os07g37550.1	chlorophyll A-B binding protein, putative, expressed
Si017037m	-2.02854	-1.5292	AT1G74470.1		Pyridine nucleotide-disulphide oxidoreductase family protein	LOC_Os02g51080.1	FAD binding domain containing protein, expressed
Si021614m	-1.60328	-1.40479	AT5G49820.1	EMB1879,RUS6	Protein of unknown function, DUF647	LOC_Os05g34650.1	DUF647 domain containing protein, putative, expressed
Si001591m	-2.29072	-1.21657	AT2G26900.1		Sodium Bile acid symporter family	LOC_Os01g45750.1	bile acid sodium symporter family protein, putative, expressed
Si035978m	-2.82679	-2.21678	AT1G52870.2		Peroxisomal membrane 22 kDa (Mpv17/PMP22) family protein	LOC_Os03g38730.1	peroxisomal membrane protein, putative, expressed
Si009733m	-2.65057	-3.16315	AT2G30520.1	RPT2	Phototropic-responsive NPH3 family protein	LOC_Os12g02530.1	BTBN22 - Bric-a-Brac, Tramtrack, Broad Complex BTB domain with non-phototropic hypocotyl 3 NPH3 and coiled-coil domains, expressed
Si017945m	-2.04493	-1.6016	AT5G04250.1		Cysteine proteinases superfamily protein	LOC_Os02g57410.1	OTU-like cysteine protease family protein, putative, expressed
Si009430m	-2.83085	-2.56758	AT1G07110.1	ATF2KP,F2KP,FKFBP	fructose-2,6-bisphosphatase	LOC_Os05g07130.2	6PF-2-K/Fru-2,6-P2ASE liver isozyme, putative, expressed
Si013224m	-1.89568	-1.64556	AT1G77760.1	GNR1,NIA1,NR1	nitrate reductase 1	LOC_Os08g36480.1	nitrate reductase, putative, expressed
Si035107m	-1.85074	-1.37523	AT1G58290.1	HEMA1	Glutamyl-tRNA reductase family protein	LOC_Os10g35840.1	shikimate/quinate 5-dehydrogenase, putative, expressed
Si026042m	-1.90829	-1.00186	AT5G64840.1	ATGCN5,GCN5	general control non-repressible 5	LOC_Os11g39020.1	ABC transporter, ATP-binding protein, putative, expressed
Si035778m	-2.9143	-2.00477	AT5G05580.1	FAD8	fatty acid desaturase 8	LOC_Os03g18070.1	omega-3 fatty acid desaturase, chloroplast precursor, putative, expressed
Si018391m	-2.43139	-1.60837	AT3G16190.1		Isochorismatase family protein	LOC_Os02g17640.1	isochorismatase family protein, putative, expressed
Si037461m	-4.02201	-1.8987	AT2G21140.1	ATPRP2,PRP2	proline-rich protein 2	LOC_Os10g05990.2	POEI14 - Pollen Ole e I allergen and extensin family protein precursor, expressed
Si002948m	-2.11501	-1.65452				LOC_Os01g14850.1	MFS18 protein precursor, putative, expressed
Si005170m	-3.76777	-2.68968				LOC_Os01g46810.1	viral A-type inclusion protein repeat containing protein, expressed
Si000645m	-2.95599	-1.14902	AT5G25880.1	ATNADP-ME3,NADP-ME3	NADP-malic enzyme 3	LOC_Os01g09320.1	NADP-dependent malic enzyme, chloroplast precursor, putative, expressed
Si017823m	-2.61054	-1.22966	AT5G13650.2		elongation factor family protein	LOC_Os02g18450.1	GTP-binding protein typA/bipA, putative, expressed
Si026402m	-2.7402	-1.21391	AT2G39730.2	RCA	rubisco activase	LOC_Os11g47970.1	AAA-type ATPase family protein, putative, expressed
Si014434m	-3.03193	-2.41399	AT5G23420.1	HMGB6	high-mobility group box 6	LOC_Os08g01100.1	HMG1/2, putative, expressed
Si014282m	-3.43236	-1.74062	AT5G17170.1	ENH1	rubredoxin family protein	LOC_Os08g06530.1	rubredoxin family protein, putative, expressed
Si029228m	-1.56692	-1.25239	AT4G24620.1	PGI,PGI1	phosphoglucose isomerase 1	LOC_Os09g29070.1	glucose-6-phosphate isomerase, putative, expressed
Si029769m	-3.82359	-2.11035	AT2G43820.1	ATSAGT1,GT,SAGT1,SGT1,UGT74F2	UDP-glucosyltransferase 74F2	LOC_Os09g34230.1	UDP-glucoronosyl/UDP-glucosyl transferase, putative, expressed
Si036432m	-1.15456	-1.00382	AT2G28760.1	UXS6	UDP-XYL synthase 6	LOC_Os03g16980.1	NAD dependent epimerase/dehydratase family domain containing protein, expressed
Si001758m	-2.43526	-1.80304	AT2G43710.1	FAB2,SSI2	Plant stearoyl-acyl-carrier-protein desaturase family protein	LOC_Os01g69080.1	acyl-desaturase, chloroplast precursor, putative, expressed
Si009459m	-3.17672	-2.2263	AT5G49740.1	ATFRO7,FRO7	ferric reduction oxidase 7	LOC_Os04g36720.1	ferric-chelate reductase, putative, expressed
Si037022m	-3.74865	-1.88276	AT1G62250.1			LOC_Os03g53300.1	expressed protein
Si030457m	-3.31139	-1.83475	AT1G55480.1	ZKT	protein containing PDZ domain, a K-box domain, and a TPR region	LOC_Os07g07540.1	SHOOT1 protein, putative, expressed
Si026745m	-2.72728	-2.00935	AT5G19140.1	AILP1,ATAILP1	Aluminium induced protein with YGL and LRDR motifs	LOC_Os11g05050.1	stem-specific protein TSJT1, putative, expressed
Si006354m	-2.77066	-2.68127	AT3G13040.1		myb-like HTH transcriptional regulator family protein	LOC_Os06g49040.1	Myb-like DNA-binding domain containing protein, putative, expressed
Si026130m	-2.38852	-3.43723	AT2G30520.1	RPT2	Phototropic-responsive NPH3 family protein	LOC_Os12g02530.1	BTBN22 - Bric-a-Brac, Tramtrack, Broad Complex BTB domain with non-phototropic hypocotyl 3 NPH3 and coiled-coil domains, expressed
Si007433m	-1.73473	-1.0955	AT4G01150.1			LOC_Os06g15400.1	expressed protein
Si009848m	-3.74234	-2.73132	AT3G47420.1	ATPS3,PS3	phosphate starvation-induced gene 3	LOC_Os04g46880.1	transporter, major facilitator family, putative, expressed
Si009449m	-1.88005	-1.36267	AT5G36880.2	ACS	acetyl-CoA synthetase	LOC_Os04g33190.1	AMP-binding enzyme, putative, expressed
Si014584m	-2.7591	-1.39919	AT3G45980.1	H2B,HTB9	Histone superfamily protein	LOC_Os08g38300.1	Core histone H2A/H2B/H3/H4 domain containing protein, putative, expressed
Si002268m	-2.50556	-2.4809	AT2G42975.1			LOC_Os01g47630.1	expressed protein
Si016374m	-4.07834	-3.1367	AT3G24190.1		Protein kinase superfamily protein	LOC_Os02g57160.1	ELMO/CED-12 family protein, putative, expressed
Si022973m	-2.9257	-1.99288	AT1G44000.1			LOC_Os04g59610.2	expressed protein
Si001634m	-3.40709	-2.95157				LOC_Os01g16620.4	expressed protein
Si003491m	-4.86592	-4.73542	AT4G02380.1	AtLEA5,SAG21	senescence-associated gene 21	LOC_Os01g21250.1	late embryogenesis abundant protein, putative, expressed
Si031409m	-2.50689	-1.1971	AT2G46820.1	PSAP,PSI-P,PTAC8,TMP14	photosystem I P subunit	LOC_Os07g28610.2	expressed protein
Si026785m	-2.46693	-1.49765	AT5G25610.1	ATRD22,RD22	BURP domain-containing protein	LOC_Os05g12410.1	BURP domain containing protein, expressed
Si009428m	-1.37225	-1.0196	AT1G65010.1		Plant protein of unknown function (DUF827)	LOC_Os04g50204.1	protein transport protein-related, putative, expressed
Si011186m	-2.4547	-1.09108	AT1G24020.1	MLP423	MLP-like protein 423	LOC_Os04g39150.1	pathogenesis-related Bet v I family protein, putative, expressed
Si003497m	-2.17361	-2.06203	AT4G02380.1	AtLEA5,SAG21	senescence-associated gene 21	LOC_Os01g21250.1	late embryogenesis abundant protein, putative, expressed
Si017569m	-1.05688	-1.26505	AT5G14040.1	PHT3;1	phosphate transporter 3;1	LOC_Os02g52860.1	phosphate carrier protein, mitochondrial precursor, putative, expressed
Si017403m	-1.83416	-1.16291	AT1G79550.1	PGK	phosphoglycerate kinase	LOC_Os02g07260.1	phosphoglycerate kinase protein, putative, expressed
Si031480m	-1.51944	-1.09299	AT4G27230.1	HTA2	histone H2A 2	LOC_Os07g36130.1	core histone H2A/H2B/H3/H4, putative, expressed
Si029066m	-1.15786	-1.27869	AT1G55850.1	ATCSLE1,CSLE1	cellulose synthase like E1	LOC_Os09g30130.1	CSLE6 - cellulose synthase-like family E, expressed
Si000130m	-3.05055	-1.93604	AT1G04920.1	ATSPS3F,SPS3F	sucrose phosphate synthase 3F	LOC_Os01g69030.2	sucrose-phosphate synthase, putative, expressed
Si000264m	-1.72158	-1.32924	AT5G43630.1	TZP	zinc knuckle (CCHC-type) family protein	LOC_Os01g56780.1	plus-3 domain containing protein, expressed
Si009985m	-3.58233	-1.97225	AT1G19920.1	APS2,ASA1	Pseudouridine synthase/archaeosine transglycosylase-like family protein	LOC_Os04g02050.1	bifunctional 3-phosphoadenosine 5-phosphosulfate synthetase, putative, expressed
Si000937m	-2.39957	-1.72934	AT1G44446.1	ATCAO,CAO,CH1	Pheophorbide a oxygenase family protein with Rieske [2Fe-2S] domain	LOC_Os10g41780.1	chlorophyllide a oxygenase, chloroplast precursor, putative, expressed
Si035016m	-3.24174	-1.06123	AT5G64290.1	DCT,DIT2.1	dicarboxylate transport 2.1	LOC_Os09g29430.1	citrate transporter, putative, expressed
Si006578m	-3.61598	-2.63773	AT5G20140.1		SOUL heme-binding family protein	LOC_Os06g39690.1	SOUL heme-binding protein, putative, expressed
Si002720m	-1.54562	-1.58407	AT3G56970.1	BHLH038,ORG2	basic helix-loop-helix (bHLH) DNA-binding superfamily protein	LOC_Os01g72370.1	helix-loop-helix DNA-binding domain containing protein, expressed
Si035819m	-3.20041	-3.01795	AT2G20180.2	PIF1,PIL5	phytochrome interacting factor 3-like 5	LOC_Os03g56950.1	phytochrome-interacting factor 4, putative, expressed
Si002127m	-1.49737	-1.56565	AT1G69530.1	AT-EXP1,ATEXP1,ATEXPA1,ATHEXP ALPHA 1.2,EXP1,EXPA1	expansin A1	LOC_Os01g60770.1	expansin precursor, putative, expressed
Si014132m	-1.72088	-1.16708	AT3G21200.1	PGR7	proton gradient regulation 7	LOC_Os08g15500.1	expressed protein
Si035043m	-2.48862	-1.72819	AT5G23960.2	ATTPS21,TPS21	terpene synthase 21	LOC_Os07g11790.1	terpene synthase, putative, expressed
Si006457m	-3.65924	-2.42747	AT5G37260.1	CIR1,RVE2	Homeodomain-like superfamily protein	LOC_Os06g51260.1	MYB family transcription factor, putative, expressed
Si034874m	-1.77682	-1.16588	AT4G19120.1	ERD3	S-adenosyl-L-methionine-dependent methyltransferases superfamily protein	LOC_Os10g36690.1	dehydration response related protein, putative, expressed
Si039246m	-1.54503	-1.64485	AT3G53730.1		Histone superfamily protein	LOC_Os02g45940.1	Core histone H2A/H2B/H3/H4 domain containing protein, putative, expressed
Si002367m	-4.34985	-3.0585				LOC_Os01g17396.1	expressed protein
Si017780m	-2.00749	-1.76145	AT5G05340.1		Peroxidase superfamily protein	LOC_Os02g14160.1	peroxidase precursor, putative, expressed
Si016492m	-2.78848	-2.76233	AT3G01180.1	AtSS2,SS2	starch synthase 2	LOC_Os02g51070.1	starch synthase, putative, expressed
Si014583m	-2.13628	-1.20127	AT3G45980.1	H2B,HTB9	Histone superfamily protein	LOC_Os08g38300.1	Core histone H2A/H2B/H3/H4 domain containing protein, putative, expressed
Si013613m	-2.12916	-1.14754	AT2G24270.4	ALDH11A3	aldehyde dehydrogenase 11A3	LOC_Os08g34210.1	aldehyde dehydrogenase, putative, expressed
Si037936m	-3.60056	-2.91662				LOC_Os08g03310.3	zinc finger family protein, putative, expressed
Si006038m	-1.5264	-1.59563	AT5G24300.1	ATSS1,SSI,SSI1	Glycogen/starch synthases, ADP-glucose type	LOC_Os06g06560.1	starch synthase, putative, expressed
Si034590m	-3.47046	-1.90738	AT2G22240.1	ATIPS2,ATMIPS2,MIPS2	myo-inositol-1-phosphate synthase 2	LOC_Os03g09250.1	inositol-3-phosphate synthase, putative, expressed
Si016709m	-5.55855	-4.11796	AT1G16720.1	HCF173	high chlorophyll fluorescence phenotype 173	LOC_Os02g04510.1	UOS1, putative, expressed
Si017205m	-1.70173	-1.16387	AT5G23860.1	TUB8	tubulin beta 8	LOC_Os02g07060.1	tubulin/FtsZ domain containing protein, putative, expressed
Si028992m	-2.58862	-3.39088	AT1G20160.1	ATSBT5.2	Subtilisin-like serine endopeptidase family protein	LOC_Os09g30458.1	subtilisin-like protease, putative, expressed
Si010403m	-3.47582	-1.40521	AT5G36700.1	ATPGLP1,PGLP1	2-phosphoglycolate phosphatase 1	LOC_Os04g41340.1	4-nitrophenylphosphatase, putative, expressed
Si017220m	-1.78443	-1.63205	AT5G38510.1		Rhomboid-related intramembrane serine protease family protein	LOC_Os02g22100.7	OsRhmbd6 - Putative Rhomboid homologue, expressed
Si030374m	-1.96763	-1.23273	AT2G33590.1		NAD(P)-binding Rossmann-fold superfamily protein	LOC_Os09g31490.1	reductase, putative, expressed
Si034620m	-1.42355	-1.07785	AT5G65010.1	ASN2	asparagine synthetase 2	LOC_Os03g18130.1	asparagine synthetase, putative, expressed
Si024736m	-1.42732	-1.04578	AT1G68830.1	STN7	STT7 homolog STN7	LOC_Os05g47560.1	serine/threonine-protein kinase SNT7, chloroplast precursor, putative, expressed
Si017214m	-3.7258	-1.47017	AT4G06744.1		Leucine-rich repeat (LRR) family protein	LOC_Os02g40260.1	uncharacterized protein At4g06744 precursor, putative, expressed
Si021895m	-2.97818	-2.09175	AT4G02600.1	ATMLO1,MLO1	Seven transmembrane MLO family protein	LOC_Os01g66510.1	MLO domain containing protein, putative, expressed
Si021313m	-1.49967	-1.71318	AT5G46280.1	MCM3	Minichromosome maintenance (MCM2/3/5) family protein	LOC_Os05g39850.1	MCM3 - Putative minichromosome maintenance MCM complex subunit 3, expressed
Si013982m	-2.56262	-1.92253	AT4G30950.1	FAD6,FADC,SFD4	fatty acid desaturase 6	LOC_Os08g34220.1	omega-6 fatty acid desaturase, chloroplast precursor, putative, expressed
Si035695m	-1.13461	-1.2947	AT5G23860.1	TUB8	tubulin beta 8	LOC_Os03g45920.1	tubulin/FtsZ domain containing protein, putative, expressed
Si030202m	-3.20807	-1.6561	AT1G06690.1		NAD(P)-linked oxidoreductase superfamily protein	LOC_Os07g05000.1	oxidoreductase, aldo/keto reductase family protein, putative, expressed
Si013472m	-2.26788	-1.88039	AT1G72970.1	EDA17,HTH	Glucose-methanol-choline (GMC) oxidoreductase family protein	LOC_Os08g31030.1	HOTHEAD precursor, putative, expressed
Si000570m	-3.91906	-2.60768	AT1G15460.1	ATBOR4,BOR4	HCO3- transporter family	LOC_Os01g08020.1	boron transporter protein, putative, expressed
Si005167m	-2.75997	-2.0536	AT1G65470.1	FAS1,NFB2	chromatin assembly factor-1 (FASCIATA1) (FAS1)	LOC_Os01g67100.1	expressed protein
Si014626m	-2.9953	-1.11149	AT1G60950.1	ATFD2,FED A	2Fe-2S ferredoxin-like superfamily protein	LOC_Os08g01380.1	2Fe-2S iron-sulfur cluster binding domain containing protein, expressed
Si016343m	-1.569	-1.88931	AT3G23430.1	ATPHO1,PHO1	phosphate 1	LOC_Os02g56510.1	phosphate transporter 1, putative, expressed
Si023608m	-2.88109	-2.02471	AT1G08880.1	G-H2AX,GAMMA-H2AX,H2AXA,HTA5	Histone superfamily protein	LOC_Os12g34510.1	Core histone H2A/H2B/H3/H4 domain containing protein, putative, expressed
Si033890m	-2.8744	-1.73359	AT1G69770.1	CMT3	chromomethylase 3	LOC_Os03g12570.1	expressed protein
Si021228m	-2.61284	-1.41833	AT4G04850.2	ATKEA3,KEA3	K+ efflux antiporter 3	LOC_Os12g42300.1	potasium efflux antiporter protein, putative, expressed
Si006113m	-1.44515	-1.18593				LOC_Os06g02370.1	expressed protein
Si006059m	-4.45554	-2.91081	AT5G21222.1		protein kinase family protein	LOC_Os06g05920.1	Rf1, mitochondrial precursor, putative, expressed
Si007094m	-1.94421	-2.31574	AT4G38260.1		Protein of unknown function (DUF833)	LOC_Os09g15480.1	Ser/Thr-rich protein T10 in DGCR region, putative, expressed
Si034799m	-1.26901	-1.08141	AT4G36520.1		Chaperone DnaJ-domain superfamily protein	LOC_Os03g10180.1	expressed protein
Si035781m	-2.00865	-1.49881	AT1G42430.1			LOC_Os03g04100.1	expressed protein
Si014408m	-1.13255	-1.02932	AT2G33480.1	ANAC041,NAC041	NAC domain containing protein 41	LOC_Os08g42400.1	no apical meristem protein, putative, expressed
Si037058m	-2.53307	-1.96642	AT1G65680.1	ATEXPB2,ATHEXP BETA 1.4,EXPB2	expansin B2	LOC_Os10g40720.1	expansin precursor, putative, expressed
Si013367m	-1.61236	-2.09831	AT5G10530.1		Concanavalin A-like lectin protein kinase family protein	LOC_Os04g03579.1	protein kinase, putative, expressed
Si017558m	-1.52567	-1.05748	AT5G33370.1		GDSL-like Lipase/Acylhydrolase superfamily protein	LOC_Os02g57110.1	GDSL-like lipase/acylhydrolase, putative, expressed
Si017842m	-2.61054	-1.21548	AT5G13650.2		elongation factor family protein	LOC_Os02g18450.1	GTP-binding protein typA/bipA, putative, expressed
Si001923m	-1.47379	-1.59261	AT2G42840.1	PDF1	protodermal factor 1	LOC_Os01g10490.1	keratin, type I cytoskeletal 9, putative, expressed
Si019224m	-3.50943	-2.60469	AT4G12510.1		Bifunctional inhibitor/lipid-transfer protein/seed storage 2S albumin superfamily protein	LOC_Os02g44320.1	LTPL113 - Protease inhibitor/seed storage/LTP family protein precursor, expressed
Si026007m	-1.94419	-2.01747	AT1G78060.1		Glycosyl hydrolase family protein	LOC_Os11g18730.1	glycosyl hydrolase family 3 protein, putative, expressed
Si023606m	-2.93633	-1.95021	AT1G09200.1		Histone superfamily protein	LOC_Os04g34240.1	histone H3, putative, expressed
Si009980m	-2.43583	-1.71848	AT2G23390.1			LOC_Os04g36062.1	expressed protein
Si031164m	-2.41771	-1.50721	AT2G27035.1	AtENODL20,ENODL20	early nodulin-like protein 20	LOC_Os07g02200.1	plastocyanin-like domain containing protein, putative, expressed
Si020214m	-3.58148	-2.17336	AT4G06744.1		Leucine-rich repeat (LRR) family protein	LOC_Os02g40260.1	uncharacterized protein At4g06744 precursor, putative, expressed
Si029822m	-1.12172	-1.01403	AT5G19780.1	TUA5	tubulin alpha-5	LOC_Os07g38730.1	tubulin/FtsZ domain containing protein, putative, expressed
Si012068m	-3.1302	-1.90492	AT5G55120.1	VTC5	galactose-1-phosphate guanylyltransferase (GDP)s;GDP-D-glucose phosphorylases;quercetin 4\'-O-glucosyltransferases	LOC_Os12g08810.1	VTC2, putative, expressed
Si021214m	-1.50977	-1.21249	AT1G64110.3		P-loop containing nucleoside triphosphate hydrolases superfamily protein	LOC_Os05g50750.1	AAA family ATPase, putative, expressed
Si001348m	-1.54062	-1.3177	AT3G16520.3	UGT88A1	UDP-glucosyl transferase 88A1	LOC_Os01g53330.1	anthocyanidin 5,3-O-glucosyltransferase, putative, expressed
Si023105m	-3.89839	-3.33986	AT4G32590.1		2Fe-2S ferredoxin-like superfamily protein	LOC_Os05g48160.3	2Fe-2S iron-sulfur cluster binding domain containing protein, expressed
Si017481m	-5.56187	-2.56135	AT5G23060.1	CaS	calcium sensing receptor	LOC_Os02g49680.1	arsenate reductase, putative, expressed
Si037849m	-2.95456	-2.05749	AT5G02560.1	HTA12	histone H2A 12	LOC_Os05g02300.1	Core histone H2A/H2B/H3/H4 domain containing protein, putative, expressed
Si029846m	-1.40553	-1.734	AT3G17510.1	CIPK1,SnRK3.16	CBL-interacting protein kinase 1	LOC_Os07g44290.1	CAMK_KIN1/SNF1/Nim1_like.29 - CAMK includes calcium/calmodulin depedent protein kinases, expressed
Si036200m	-2.50189	-1.53622	AT3G12110.1	ACT11	actin-11	LOC_Os03g50885.1	actin, putative, expressed
Si022570m	-2.12835	-1.35885	AT2G42750.1		DNAJ heat shock N-terminal domain-containing protein	LOC_Os05g45350.2	dnaJ domain containing protein, expressed
Si017542m	-3.39222	-2.46239	AT1G75900.1		GDSL-like Lipase/Acylhydrolase superfamily protein	LOC_Os02g01140.1	GDSL-like lipase/acylhydrolase, putative, expressed
Si017082m	-2.36011	-1.25484	AT1G13440.1	GAPC-2,GAPC2	glyceraldehyde-3-phosphate dehydrogenase C2	LOC_Os04g40950.1	glyceraldehyde-3-phosphate dehydrogenase, putative, expressed
Si034452m	-3.38068	-2.85622	AT5G08720.1			LOC_Os03g62170.1	cyclase/dehydrase family protein, expressed
Si007481m	-3.69949	-2.26852	AT1G09200.1		Histone superfamily protein	LOC_Os04g34240.1	histone H3, putative, expressed
Si018389m	-2.80516	-1.47467	AT1G07700.1		Thioredoxin superfamily protein	LOC_Os02g35900.1	thioredoxin, putative, expressed
Si003882m	-3.51402	-1.16009	AT5G14740.2	BETA CA2,CA18,CA2	carbonic anhydrase 2	LOC_Os01g45274.2	carbonic anhydrase, chloroplast precursor, putative, expressed
Si023770m	-4.23335	-2.95565	AT4G39250.1	ATRL1,RL1,RSM2	RAD-like 1	LOC_Os05g50340.1	MYB family transcription factor, putative, expressed
Si000286m	-1.8888	-1.82831	AT2G16440.1	MCM4	Minichromosome maintenance (MCM2/3/5) family protein	LOC_Os01g36390.1	MCM4 - Putative minichromosome maintenance MCM complex subunit 4, expressed
Si006283m	-2.01092	-1.19118	AT2G44480.1	BGLU17	beta glucosidase 17	LOC_Os09g31430.1	Os9bglu30 - beta-glucosidase, similar to Os4bglu12 exoglucanase, expressed
Si035121m	-1.92504	-2.1006	AT1G04220.1	KCS2	3-ketoacyl-CoA synthase 2	LOC_Os10g28060.1	3-ketoacyl-CoA synthase, putative, expressed
Si028691m	-1.88971	-1.87986	AT5G49160.1	DDM2,DMT01,DMT1,MET1,MET2,METI	methyltransferase 1	LOC_Os07g08500.1	C-5 cytosine-specific DNA methylase, putative, expressed
Si002775m	-3.04795	-2.44415	AT2G41310.1	ARR8,ATRR3,RR3	response regulator 3	LOC_Os01g72330.1	OsRR4 type-A response regulator, expressed
Si003146m	-2.7152	-1.56605	AT3G56290.1			LOC_Os01g60830.1	expressed protein
Si027690m	-5.66741	-2.77009	AT1G65870.1		Disease resistance-responsive (dirigent-like protein) family protein	LOC_Os11g42500.1	dirigent, putative, expressed
Si002110m	-1.21886	-1.18758	AT1G53240.1	mMDH1	Lactate/malate dehydrogenase family protein	LOC_Os01g46070.1	lactate/malate dehydrogenase, putative, expressed
Si031505m	-1.14429	-1.33953	AT2G36170.1		Ubiquitin supergroup;Ribosomal protein L40e	LOC_Os09g39500.1	ubiquitin fusion protein, putative, expressed
Si021904m	-2.67655	-1.44678	AT5G24120.1	ATSIG5,SIG5,SIGE	sigma factor E	LOC_Os05g50930.1	RNA polymerase sigma factor, putative, expressed
Si021224m	-1.64941	-1.81646	AT5G44635.1	MCM6	minichromosome maintenance (MCM2/3/5) family protein	LOC_Os05g14590.1	MCM6 - Putative minichromosome maintenance MCM complex subunit 6, expressed
Si000759m	-1.97328	-1.24872	AT4G09160.1		SEC14 cytosolic factor family protein / phosphoglyceride transfer family protein	LOC_Os01g65380.1	patellin protein, putative, expressed
Si032714m	-2.4575	-1.15337
Si031264m	-2.2119	-1.32755	AT4G38960.3		B-box type zinc finger family protein	LOC_Os09g35880.1	B-box zinc finger family protein, putative, expressed
Si031345m	-2.24923	-1.41549	AT5G42510.1		Disease resistance-responsive (dirigent-like protein) family protein	LOC_Os11g42500.1	dirigent, putative, expressed
Si026368m	-2.43749	-1.6439	AT1G66330.1		senescence-associated family protein	LOC_Os05g05600.1	ATA15 protein, putative, expressed
Si017576m	-2.93278	-2.85282	AT3G04290.1	ATLTL1,LTL1	Li-tolerant lipase 1	LOC_Os02g40440.1	GDSL-like lipase/acylhydrolase, putative, expressed
Si022067m	-1.3697	-1.66397	AT4G02920.2			LOC_Os05g05140.2	expressed protein
Si006030m	-3.48942	-2.12523	AT1G16720.1	HCF173	high chlorophyll fluorescence phenotype 173	LOC_Os06g49120.1	Complex I intermediate-associated protein 30 domain containing protein, putative, expressed
Si029362m	-2.30584	-1.04431	AT3G19490.1	ATNHD1,NHD1	sodium:hydrogen antiporter 1	LOC_Os09g02214.1	Citrate transporter protein, putative, expressed
Si016219m	-3.20792	-2.08448	AT5G35970.1		P-loop containing nucleoside triphosphate hydrolases superfamily protein	LOC_Os09g04440.1	DNA-binding protein, putative, expressed
Si021926m	-1.41218	-1.24083	AT2G16430.2	ATPAP10,PAP10	purple acid phosphatase 10	LOC_Os12g44020.1	Ser/Thr protein phosphatase family protein, putative, expressed
Si029411m	-3.37306	-1.82717	AT1G76160.1	sks5	SKU5 similar 5	LOC_Os07g32660.1	monocopper oxidase, putative, expressed
Si013662m	-2.02977	-1.26963	AT5G15490.1		UDP-glucose 6-dehydrogenase family protein	LOC_Os12g25690.1	UDP-glucose 6-dehydrogenase, putative, expressed
Si010855m	-3.57356	-2.28508	AT1G77090.1		Mog1/PsbP/DUF1795-like photosystem II reaction center PsbP family protein	LOC_Os12g08830.1	thylakoid lumenal 29.8 kDa protein, putative, expressed
Si017142m	-1.18763	-1.3624	AT2G28630.1	KCS12	3-ketoacyl-CoA synthase 12	LOC_Os03g26530.1	3-ketoacyl-CoA synthase, putative, expressed
Si006948m	-3.62017	-1.05922	AT5G11670.1	ATNADP-ME2,NADP-ME2	NADP-malic enzyme 2	LOC_Os01g09320.1	NADP-dependent malic enzyme, chloroplast precursor, putative, expressed
Si010361m	-2.16495	-1.16221	AT5G09810.1	ACT7	actin 7	LOC_Os11g06390.2	actin, putative, expressed
Si034695m	-2.79219	-1.60612	AT3G17040.1	HCF107	high chlorophyll fluorescent 107	LOC_Os03g19560.1	tetratricopeptide repeat domain containing protein, expressed
Si007219m	-3.10002	-2.12762	AT4G28310.1			LOC_Os06g02530.1	expressed protein
Si021103m	-3.03417	-2.56751	AT1G78580.1	ATTPS1,TPS1	trehalose-6-phosphate synthase	LOC_Os05g44210.1	trehalose-6-phosphate synthase, putative, expressed
Si030967m	-1.54096	-1.26448	AT2G42220.1		Rhodanese/Cell cycle control phosphatase superfamily protein	LOC_Os09g10750.1	rhodanese-like, putative, expressed
Si037448m	-2.99852	-1.77602	AT1G19715.3		Mannose-binding lectin superfamily protein	LOC_Os03g28160.2	jacalin-like lectin domain containing protein, expressed
Si030184m	-2.74258	-2.43245	AT3G20240.1		Mitochondrial substrate carrier family protein	LOC_Os09g32200.1	mitochondrial carrier protein, putative, expressed
Si007018m	-2.90628	-1.1141	AT5G57560.1	TCH4,XTH22	Xyloglucan endotransglucosylase/hydrolase family protein	LOC_Os06g48160.1	glycosyl hydrolases family 16, putative, expressed
Si026601m	-1.61128	-1.20729	AT4G25980.1		Peroxidase superfamily protein	LOC_Os11g10460.1	peroxidase precursor, putative, expressed
Si000068m	-2.36164	-1.13556	AT2G26080.1	AtGLDP2,GLDP2	glycine decarboxylase P-protein 2	LOC_Os06g40940.1	glycine dehydrogenase, putative, expressed
Si020493m	-1.9245	-1.21233
Si031363m	-3.31077	-2.08215	AT5G02560.1	HTA12	histone H2A 12	LOC_Os05g02300.1	Core histone H2A/H2B/H3/H4 domain containing protein, putative, expressed
Si023184m	-2.06344	-1.51118	AT4G18800.1	ATHSGBP,ATRAB11B,ATRABA1D,RABA1d	RAB GTPase homolog A1D	LOC_Os05g44070.1	ras-related protein, putative, expressed
Si018374m	-2.44183	-1.57807	AT2G42840.1	PDF1	protodermal factor 1	LOC_Os02g13660.1	meiosis 5, putative, expressed
Si001859m	-1.33999	-1.56492	AT1G75500.1	WAT1	Walls Are Thin 1	LOC_Os01g02870.1	auxin-induced protein 5NG4, putative, expressed
Si023843m	-4.12319	-2.65231
Si009547m	-2.69832	-1.10332	AT1G23090.1	AST91,SULTR3;3	sulfate transporter 91	LOC_Os04g55800.1	sulfate transporter, putative, expressed
Si018522m	-2.46576	-2.17762				LOC_Os06g34730.1	expressed protein
Si022090m	-4.21867	-6.45341	AT4G14580.1	CIPK4,SnRK3.3	CBL-interacting protein kinase 4	LOC_Os03g43440.1	CAMK_KIN1/SNF1/Nim1_like.17 - CAMK includes calcium/calmodulin depedent protein kinases, expressed
Si001589m	-2.0608	-1.02455	AT4G27800.1	PPH1,TAP38	thylakoid-associated phosphatase 38	LOC_Os01g37130.2	protein phosphatase 2C, putative, expressed
Si010664m	-2.49448	-1.8198	AT1G01800.1		NAD(P)-binding Rossmann-fold superfamily protein	LOC_Os04g44980.1	short-chain dehydrogenase/reductase, putative, expressed
Si035268m	-1.85352	-1.83687	AT2G38110.1	ATGPAT6,GPAT6	glycerol-3-phosphate acyltransferase 6	LOC_Os10g27330.1	glycerol-3-phosphate acyltransferase, putative, expressed
Si005702m	-1.28164	-1.00189	AT5G10470.1	KAC1,KCA1	kinesin like protein for actin based chloroplast movement 1	LOC_Os06g11380.1	geminivirus Rep-interacting motor protein, putative, expressed
Si001231m	-4.62278	-3.62056	AT1G12940.1	ATNRT2.5,NRT2.5	nitrate transporter2.5	LOC_Os01g36720.1	transporter, major facilitator family, putative, expressed
Si011115m	-1.19075	-1.02035	AT5G16250.1			LOC_Os04g41900.1	expressed protein
Si026872m	-2.63954	-1.21649
Si034145m	-1.83242	-1.18315	AT5G21930.1	ATHMA8,HMA8,PAA2	P-type ATPase of Arabidopsis 2	LOC_Os03g08070.1	copper-transporting ATPase PAA1, putative, expressed
Si005770m	-1.66243	-1.42045	AT2G20850.1	SRF1	STRUBBELIG-receptor family 1	LOC_Os06g45020.1	STRUBBELIG-RECEPTOR FAMILY 3 precursor, putative, expressed
Si033105m	-2.77913	-2.2334	AT5G20790.1			LOC_Os09g26670.1	expressed protein
Si012204m	-3.44735	-2.62653	AT1G09200.1		Histone superfamily protein	LOC_Os04g34240.1	histone H3, putative, expressed
Si011423m	-3.16012	-1.84741	AT3G53730.1		Histone superfamily protein	LOC_Os01g61920.1	Core histone H2A/H2B/H3/H4 domain containing protein, putative, expressed
Si004062m	-4.22018	-2.68686	AT5G03170.1	ATFLA11,FLA11	FASCICLIN-like arabinogalactan-protein 11	LOC_Os01g47780.1	fasciclin domain containing protein, expressed
Si006263m	-2.05122	-1.68039	AT1G11600.1	CYP77B1	cytochrome P450, family 77, subfamily B, polypeptide 1	LOC_Os06g46680.1	cytochrome P450, putative, expressed
Si029771m	-2.07828	-1.27994	AT2G46210.1		Fatty acid/sphingolipid desaturase	LOC_Os09g16920.1	desaturase/cytochrome b5 protein, putative, expressed
Si018115m	-1.68329	-1.8322	AT2G29570.1	ATPCNA2,PCNA2	proliferating cell nuclear antigen 2	LOC_Os02g56130.1	PCNA - Putative DNA replicative polymerase clamp, expressed
Si003829m	-2.34963	-2.11519	AT5G02560.1	HTA12	histone H2A 12	LOC_Os05g02300.1	Core histone H2A/H2B/H3/H4 domain containing protein, putative, expressed
Si029731m	-2.39795	-2.38197	AT1G10020.1		Protein of unknown function (DUF1005)	LOC_Os07g04150.1	stress-induced protein, putative, expressed
Si015629m	-3.41164	-2.91284	AT1G31920.1		Tetratricopeptide repeat (TPR)-like superfamily protein	LOC_Os02g46980.1	pentatricopeptide, putative, expressed
Si018063m	-1.94578	-2.09454	AT2G24490.1	ATRPA2,ATRPA32A,ROR1,RPA2,RPA32A	replicon protein A2	LOC_Os02g58220.1	RPA2A - Putative single-stranded DNA binding complex subunit 2, expressed
Si037053m	-2.39688	-1.13201	AT1G65680.1	ATEXPB2,ATHEXP BETA 1.4,EXPB2	expansin B2	LOC_Os10g40720.1	expansin precursor, putative, expressed
Si010592m	-1.61303	-1.23611	AT5G57660.1	ATCOL5,COL5	CONSTANS-like 5	LOC_Os04g42020.1	CCT/B-box zinc finger protein, putative, expressed
Si026276m	-1.87867	-1.63891	AT2G36760.1	UGT73C2	UDP-glucosyl transferase 73C2	LOC_Os10g09990.1	cytokinin-O-glucosyltransferase 3, putative, expressed
Si029462m	-1.69271	-1.26551	AT4G31780.2	MGD1,MGDA	monogalactosyl diacylglycerol synthase 1	LOC_Os09g25580.1	monogalactosyldiacylglycerol synthase, putative, expressed
Si021888m	-3.55746	-1.87947	AT5G17230.1	PSY	PHYTOENE SYNTHASE	LOC_Os12g43130.1	phytoene synthase, chloroplast precursor, putative, expressed
Si027805m	-3.99951	-1.46658				LOC_Os12g34500.1	expressed protein
Si038166m	-2.16218	-1.42987	AT3G53730.1		Histone superfamily protein	LOC_Os03g02780.1	Core histone H2A/H2B/H3/H4 domain containing protein, putative, expressed
Si035975m	-2.04066	-1.40698	AT3G58060.1		Cation efflux family protein	LOC_Os03g12530.1	cation efflux family protein, putative, expressed
Si037169m	-3.60841	-1.96514	AT2G21140.1	ATPRP2,PRP2	proline-rich protein 2	LOC_Os03g14130.1	POEI1 - Pollen Ole e I allergen and extensin family protein precursor, expressed
Si035609m	-1.28551	-1.00624	AT1G64650.1		Major facilitator superfamily protein	LOC_Os03g02380.1	major facilitator superfamily domain-containing protein 5, putative, expressed
Si022079m	-5.74283	-3.578	AT3G01060.1			LOC_Os05g43650.1	expressed protein
Si026099m	-1.96942	-2.67261	AT1G02640.1	ATBXL2,BXL2	beta-xylosidase 2	LOC_Os11g44950.1	glycosyl hydrolase family 3 protein, putative, expressed
Si021837m	-2.42594	-2.5625	AT3G18830.1	ATPLT5,ATPMT5,PMT5	polyol/monosaccharide transporter 5	LOC_Os12g32760.1	transporter family protein, putative, expressed
Si017771m	-1.31489	-1.11401	AT5G17710.2	EMB1241	Co-chaperone GrpE family protein	LOC_Os02g39870.1	co-chaperone GrpE protein, putative, expressed
Si001968m	-2.70147	-1.38235	AT5G45670.1		GDSL-like Lipase/Acylhydrolase superfamily protein	LOC_Os01g52770.1	GDSL-like lipase/acylhydrolase, putative, expressed
Si021041m	-1.97294	-2.1889	AT3G07040.1	RPM1,RPS3	NB-ARC domain-containing disease resistance protein	LOC_Os08g07330.2	RGH1A, putative, expressed
Si036744m	-3.46895	-2.98716	AT2G26340.1			LOC_Os03g07960.1	expressed protein
Si013949m	-1.69944	-1.09959
Si019090m	-1.1149	-1.91625	AT4G01070.1	GT72B1,UGT72B1	UDP-Glycosyltransferase superfamily protein	LOC_Os02g14680.1	UDP-glucoronosyl and UDP-glucosyl transferase domain containing protein, expressed
Si034699m	-2.4271	-1.71392	AT5G08020.1	ATRPA70B,RPA70B	RPA70-kDa subunit B	LOC_Os03g11540.1	RPA1B - Putative single-stranded DNA binding complex subunit 1, expressed
Si036806m	-4.06198	-3.36265	AT1G19400.1		Erythronate-4-phosphate dehydrogenase family protein	LOC_Os03g12700.1	expressed protein
Si016456m	-1.49084	-1.57037	AT2G07690.1	MCM5	Minichromosome maintenance (MCM2/3/5) family protein	LOC_Os02g55410.1	MCM5 - Putative minichromosome maintenance MCM complex subunit 5, expressed
Si030736m	-2.48567	-1.15186	AT5G13720.1		Uncharacterised protein family (UPF0114)	LOC_Os07g46330.1	uncharacterized UPF0114 domain containing protein, expressed
Si029087m	-1.97541	-1.00569	AT4G30210.2	AR2,ATR2	P450 reductase 2	LOC_Os09g38620.1	NADPH reductase, putative, expressed
Si021547m	-1.77381	-1.71087	AT1G19715.3		Mannose-binding lectin superfamily protein	LOC_Os05g43240.3	jacalin-like lectin domain containing protein, expressed
Si028663m	-1.44614	-1.16742	AT1G71010.1	FAB1C	FORMS APLOID AND BINUCLEATE CELLS 1C	LOC_Os09g23740.1	1-phosphatidylinositol-4-phosphate 5-kinase/ zinc ion binding protein, putative, expressed
Si023403m	-2.24357	-1.14491	AT2G16060.1	AHB1,ARATH GLB1,ATGLB1,GLB1,HB1,NSHB1	hemoglobin 1	LOC_Os05g44140.1	non-symbiotic hemoglobin 2, putative, expressed
Si036042m	-2.78668	-1.82509	AT3G54770.1		RNA-binding (RRM/RBD/RNP motifs) family protein	LOC_Os03g17760.1	RNA recognition motif containing protein, putative, expressed
Si003187m	-2.34963	-1.49748	AT5G02560.1	HTA12	histone H2A 12	LOC_Os05g02300.1	Core histone H2A/H2B/H3/H4 domain containing protein, putative, expressed
Si026933m	-2.14186	-1.92859				LOC_Os04g50710.1	pathogenesis-related Bet v I family protein, putative, expressed
Si035586m	-1.93949	-1.25612	AT2G28630.1	KCS12	3-ketoacyl-CoA synthase 12	LOC_Os10g33370.1	3-ketoacyl-CoA synthase precursor, putative, expressed
Si000648m	-3.3626	-2.33658	AT3G14740.2		RING/FYVE/PHD zinc finger superfamily protein	LOC_Os01g08820.1	PHD-finger domain containing protein, putative, expressed
Si016944m	-1.89107	-1.48534	AT5G64550.1		loricrin-related	LOC_Os04g38525.1	expressed protein
Si010315m	-2.5136	-1.45271	AT4G03210.1	XTH9	xyloglucan endotransglucosylase/hydrolase 9	LOC_Os04g53950.2	glycosyl hydrolases family 16 protein, protein, expressed
Si014097m	-2.25467	-1.43652	AT1G76450.1		Photosystem II reaction center PsbP family protein	LOC_Os08g40160.1	thylakoid lumen protein, chloroplast precursor, putative, expressed
Si003291m	-2.0882	-1.09422	AT2G28720.1		Histone superfamily protein	LOC_Os08g38300.1	Core histone H2A/H2B/H3/H4 domain containing protein, putative, expressed
Si018575m	-2.40199	-1.38375	AT1G75690.1		DnaJ/Hsp40 cysteine-rich domain superfamily protein	LOC_Os03g14040.1	expressed protein
Si034299m	-3.47655	-1.79929	AT3G01180.1	AtSS2,SS2	starch synthase 2	LOC_Os10g30156.1	starch synthase, putative, expressed
Si038019m	-2.93407	-2.9345	AT5G46900.1		Bifunctional inhibitor/lipid-transfer protein/seed storage 2S albumin superfamily protein	LOC_Os10g40460.1	LTPL141 - Protease inhibitor/seed storage/LTP family protein precursor, expressed
Si025993m	-1.66495	-1.26952	AT1G44900.1	ATMCM2,MCM2	minichromosome maintenance (MCM2/3/5) family protein	LOC_Os11g29380.1	MCM2 - Putative minichromosome maintenance MCM complex subunit 2, expressed
Si034090m	-1.41123	-1.57948	AT3G56370.1		Leucine-rich repeat protein kinase family protein	LOC_Os03g21730.1	receptor-like protein kinase precursor, putative, expressed
Si018796m	-3.27213	-1.63264	AT5G59970.1		Histone superfamily protein	LOC_Os01g61920.1	Core histone H2A/H2B/H3/H4 domain containing protein, putative, expressed
Si036352m	-1.74681	-1.0223	AT5G37600.1	ATGLN1;1,ATGSR1,GLN1;1,GSR 1	glutamine synthase clone R1	LOC_Os03g12290.1	glutamine synthetase, catalytic domain containing protein, expressed
Si010918m	-2.30545	-2.07075	AT2G46100.1		Nuclear transport factor 2 (NTF2) family protein	LOC_Os07g10495.1	expressed protein
Si020244m	-1.51923	-1.58974
Si036297m	-1.36275	-1.59821	AT2G27035.1	AtENODL20,ENODL20	early nodulin-like protein 20	LOC_Os03g55120.1	plastocyanin-like domain containing protein, putative, expressed
Si018243m	-1.96504	-2.22715	AT1G59940.1	ARR3	response regulator 3	LOC_Os02g35180.1	OsRR2 type-A response regulator, expressed
Si006589m	-2.00107	-1.17308	AT5G45910.1		GDSL-like Lipase/Acylhydrolase superfamily protein	LOC_Os06g34120.1	GDSL-like lipase/acylhydrolase, putative, expressed
Si009255m	-2.55803	-1.91174	AT3G42660.1		transducin family protein / WD-40 repeat family protein	LOC_Os09g06560.1	WD domain, G-beta repeat domain containing protein, expressed
Si034966m	-1.28868	-1.01067	AT1G02260.1		Divalent ion symporter	LOC_Os03g05390.1	Citrate transporter protein, putative, expressed
Si009617m	-3.20071	-2.61272	AT1G04020.1	ATBARD1,BARD1,ROW1	breast cancer associated RING 1	LOC_Os04g43300.1	BRCA1 C Terminus domain containing protein, expressed
Si009896m	-2.77788	-1.12163	AT5G44640.1	BGLU13	beta glucosidase 13	LOC_Os04g39880.1	Os4bglu12 - beta-glucosidase, exo-beta-glucanase, expressed
Si016604m	-1.52596	-1.04818	AT5G17160.1			LOC_Os02g47130.1	expressed protein
Si037614m	-1.22074	-1.41608	AT2G44290.1		Bifunctional inhibitor/lipid-transfer protein/seed storage 2S albumin superfamily protein	LOC_Os03g07100.1	LTPL82 - Protease inhibitor/seed storage/LTP family protein precursor, expressed
Si016602m	-1.41801	-1.07426	AT2G45750.1		S-adenosyl-L-methionine-dependent methyltransferases superfamily protein	LOC_Os02g45310.1	dehydration response related protein, putative, expressed
Si036556m	-1.77478	-1.55668	AT1G05260.1	RCI3,RCI3A	Peroxidase superfamily protein	LOC_Os03g02920.1	peroxidase precursor, putative, expressed
Si016832m	-4.96313	-2.63196	AT5G20380.1	PHT4;5	phosphate transporter 4;5	LOC_Os09g38410.1	sialin, putative, expressed
Si009574m	-1.39727	-1.00992	AT5G58350.1	WNK4,ZIK2	with no lysine (K) kinase 4	LOC_Os12g02250.1	STE_PAK_Ste20_Slob_Wnk.3 - STE kinases include homologs to sterile 7, sterile 11 and sterile 20 from yeast, expressed
Si030848m	-1.00453	-1.2254	AT3G60910.1		S-adenosyl-L-methionine-dependent methyltransferases superfamily protein	LOC_Os07g46340.1	methyltransferase, putative, expressed
Si021287m	-1.95297	-1.54938	AT5G67360.1	ARA12	Subtilase family protein	LOC_Os05g36010.1	OsSub47 - Putative Subtilisin homologue, expressed
Si003069m	-1.98822	-1.07203	AT1G10630.1	ARFA1F,ATARFA1F	ADP-ribosylation factor A1F	LOC_Os01g16030.2	ADP-ribosylation factor, putative, expressed
Si016567m	-3.7805	-1.59096	AT1G24540.1	CYP86C1	cytochrome P450, family 86, subfamily C, polypeptide 1	LOC_Os02g38290.2	cytochrome P450, putative, expressed
Si023181m	-2.05266	-1.21547	AT1G54630.1	ACP3	acyl carrier protein 3	LOC_Os12g34890.1	acyl carrier protein, putative, expressed
Si030652m	-3.88588	-3.554	AT2G47710.1		Adenine nucleotide alpha hydrolases-like superfamily protein	LOC_Os07g47620.1	universal stress protein domain containing protein, putative, expressed
Si019787m	-3.02396	-1.64612	AT1G09200.1		Histone superfamily protein	LOC_Os04g34240.1	histone H3, putative, expressed
Si000653m	-2.00383	-1.02994	AT5G58300.1		Leucine-rich repeat protein kinase family protein	LOC_Os01g60330.1	inactive receptor kinase At2g26730 precursor, putative, expressed
Si023322m	-2.9985	-2.02189	AT1G03870.1	FLA9	FASCICLIN-like arabinoogalactan 9	LOC_Os01g47780.1	fasciclin domain containing protein, expressed
Si026016m	-3.54123	-1.82552	AT1G21270.1	WAK2	wall-associated kinase 2	LOC_Os11g47140.1	OsWAK123 - OsWAK receptor-like protein kinase, expressed
Si036862m	-3.74299	-2.56194	AT3G29240.1		Protein of unknown function (DUF179)	LOC_Os10g18370.1	transcriptional regulator, putative, expressed
Si003454m	-1.63613	-1.27871	AT3G53730.1		Histone superfamily protein	LOC_Os01g61920.1	Core histone H2A/H2B/H3/H4 domain containing protein, putative, expressed
Si029378m	-4.52616	-2.82802	AT4G15210.1	AT-BETA-AMY,ATBETA-AMY,BAM5,BMY1,RAM1	beta-amylase 5	LOC_Os07g35880.1	beta-amylase, putative, expressed
Si022346m	-1.16489	-1.18522	AT5G57330.1		Galactose mutarotase-like superfamily protein	LOC_Os04g56290.1	aldose 1-epimerase, putative, expressed
Si016855m	-1.68257	-1.39645	AT5G34940.2	AtGUS3,GUS3	glucuronidase 3	LOC_Os02g55870.1	heparanase-like protein precursor, putative, expressed
Si006278m	-1.37511	-1.06483	AT5G15740.1		O-fucosyltransferase family protein	LOC_Os06g17390.1	auxin-independent growth promoter protein, putative, expressed
Si013519m	-4.84986	-4.02775	AT5G23960.1	ATTPS21,TPS21	terpene synthase 21	LOC_Os08g04500.1	terpene synthase, putative, expressed
Si006181m	-2.35171	-1.8212	AT1G76160.1	sks5	SKU5 similar 5	LOC_Os06g46500.1	monocopper oxidase, putative, expressed
Si023196m	-2.77384	-1.94047	AT5G49010.1	SLD5	DNA replication protein-related	LOC_Os05g05150.1	SLD5 - Putative GINS complex subunit, expressed
Si005930m	-1.41549	-1.0979	AT2G23380.1	CLF,ICU1,SDG1,SET1	SET domain-containing protein	LOC_Os06g16390.1	SET domain containing protein, expressed
Si017977m	-3.46105	-2.76461	AT5G52660.2		Homeodomain-like superfamily protein	LOC_Os02g45670.1	myb-like DNA-binding domain containing protein, expressed
Si026096m	-1.92315	-1.01256	AT3G06510.1	ATSFR2,SFR2	Glycosyl hydrolase superfamily protein	LOC_Os11g45710.1	Os11bglu36 SFR2 homologue, expressed
Si006762m	-2.50339	-1.764	AT3G30340.1		nodulin MtN21 /EamA-like transporter family protein	LOC_Os06g01966.1	auxin-induced protein 5NG4, putative, expressed
Si026620m	-2.14198	-1.57523	AT4G00970.1	CRK41	cysteine-rich RLK (RECEPTOR-like protein kinase) 41	LOC_Os11g11890.1	protein kinase domain containing protein, expressed
Si019489m	-1.6027	-1.28121	AT5G57800.1	CER3,FLP1,WAX2,YRE	Fatty acid hydroxylase superfamily	LOC_Os02g08230.1	WAX2, putative, expressed
Si017856m	-4.19321	-2.39635	AT4G08950.1	EXO	Phosphate-responsive 1 family protein	LOC_Os02g52040.1	phosphate-induced protein 1 conserved region domain containing protein, expressed
Si002578m	-1.67162	-1.19649	AT1G21460.1		Nodulin MtN3 family protein	LOC_Os01g65880.1	nodulin MtN3 family protein, putative, expressed
Si018332m	-1.32987	-1.88925	AT1G74940.1		Protein of unknown function (DUF581)	LOC_Os02g07820.1	DUF581 domain containing protein, expressed
Si001276m	-1.3475	-1.21812	AT4G24810.2		Protein kinase superfamily protein	LOC_Os01g67720.1	ABC1 family domain containing protein, putative, expressed
Si039995m	-2.72715	-2.23071	AT2G17230.1	EXL5	EXORDIUM like 5	LOC_Os07g31430.1	phosphate-induced protein 1 conserved region domain containing protein, expressed
Si026503m	-2.2797	-3.88019	AT1G77120.1	ADH,ADH1,ATADH,ATADH1	alcohol dehydrogenase 1	LOC_Os11g10510.1	dehydrogenase, putative, expressed
Si024762m	-1.70492	-1.16273	AT3G05130.1			LOC_Os12g34500.1	expressed protein
Si023124m	-3.78262	-2.91569	AT5G02640.1			LOC_Os05g02900.1	expressed protein
Si035779m	-3.46672	-2.11539	AT1G10020.1		Protein of unknown function (DUF1005)	LOC_Os03g56220.1	stress-induced protein, putative, expressed
Si000607m	-2.63395	-1.5931	AT3G51895.1	AST12,SULTR3;1	sulfate transporter 3;1	LOC_Os01g52130.1	sulfate transporter, putative, expressed
Si011032m	-2.04133	-1.08107	AT5G19940.1		Plastid-lipid associated protein PAP / fibrillin family protein	LOC_Os04g51792.1	PAP fibrillin family domain containing protein, expressed
Si030207m	-2.79552	-1.21569	AT2G05990.1	ENR1,MOD1	NAD(P)-binding Rossmann-fold superfamily protein	LOC_Os09g10600.1	enoyl-acyl-carrier-protein reductase NADH, chloroplast precursor, expressed
Si017637m	-1.54002	-1.08144	AT1G32150.1	AtbZIP68,bZIP68	basic region/leucine zipper transcription factor 68	LOC_Os02g03580.1	transcription factor, putative, expressed
Si006359m	-2.4852	-1.54963	AT5G14860.1		UDP-Glycosyltransferase superfamily protein	LOC_Os06g16000.1	UDP-glucoronosyl and UDP-glucosyl transferase, putative, expressed
Si017549m	-3.42832	-1.52684	AT5G45910.1		GDSL-like Lipase/Acylhydrolase superfamily protein	LOC_Os06g06290.1	GDSL-like lipase/acylhydrolase, putative, expressed
Si029318m	-1.30237	-1.41765	AT1G72970.1	EDA17,HTH	Glucose-methanol-choline (GMC) oxidoreductase family protein	LOC_Os09g19930.1	HOTHEAD precursor, putative, expressed
Si022641m	-2.4054	-1.55249	AT1G17050.1	SPS2	solanesyl diphosphate synthase 2	LOC_Os05g50550.1	polyprenyl synthetase, putative, expressed
Si026905m	-2.32124	-1.76123	AT4G37110.1		Zinc-finger domain of monoamine-oxidase A repressor R1	LOC_Os11g36030.1	protein binding protein, putative, expressed
Si004153m	-1.62604	-1.85416	AT1G73010.1	ATPS2,PS2	phosphate starvation-induced gene 2	LOC_Os01g52230.1	phosphoethanolamine/phosphocholine phosphatase, putative, expressed
Si033510m	-2.33793	-1.11933
Si014603m	-2.09157	-1.75031	AT1G32540.1	LOL1	lsd one like 1	LOC_Os08g06280.3	LSD1 zinc finger domain containing protein, expressed
Si021396m	-4.02228	-2.27871	AT3G46610.1		Pentatricopeptide repeat (PPR-like) superfamily protein	LOC_Os12g18640.1	pentatricopeptide, putative, expressed
Si023559m	-1.44472	-1.25376	AT2G28900.1	ATOEP16-1,ATOEP16-L,OEP16,OEP16-1	outer plastid envelope protein 16-1	LOC_Os05g02060.1	mitochondrial import inner membrane translocase subunit Tim17, putative, expressed
Si018161m	-2.47513	-1.71635	AT3G58120.1	ATBZIP61,BZIP61	Basic-leucine zipper (bZIP) transcription factor family protein	LOC_Os02g14910.1	bZIP transcription factor family protein, putative, expressed
Si015972m	-3.61783	-3.00859
Si023591m	-1.60833	-1.18754	AT5G59890.1	ADF4,ATADF4	actin depolymerizing factor 4	LOC_Os04g46910.1	actin-depolymerizing factor, putative, expressed
Si022645m	-1.97381	-1.6008	AT2G34770.1	ATFAH1,FAH1	fatty acid hydroxylase 1	LOC_Os12g43363.1	fatty acid hydroxylase, putative, expressed
Si022339m	-2.93678	-1.96979	AT3G26700.1		Protein kinase superfamily protein	LOC_Os05g30820.1	protein kinase, putative, expressed
Si026769m	-1.27154	-1.20988	AT3G11210.1		SGNH hydrolase-type esterase superfamily protein	LOC_Os11g48070.1	GDSL-like lipase/acylhydrolase, putative, expressed
Si026200m	-2.27094	-1.18904	AT3G50180.1		Plant protein of unknown function (DUF247)	LOC_Os11g17720.1	plant protein of unknown function domain containing protein, expressed
Si009847m	-1.61782	-1.38254	AT3G02750.1		Protein phosphatase 2C family protein	LOC_Os02g27220.1	protein phosphatase 2C, putative, expressed
Si010425m	-1.61462	-1.36814	AT3G04290.1	ATLTL1,LTL1	Li-tolerant lipase 1	LOC_Os04g42860.1	GDSL-like lipase/acylhydrolase, putative, expressed
Si012206m	-2.68682	-1.55262
Si021376m	-1.42482	-1.09641	AT4G07960.1	ATCSLC12,CSLC12	Cellulose-synthase-like C12	LOC_Os05g43530.1	CSLC7 - cellulose synthase-like family C, expressed
Si000973m	-1.78352	-1.02162	AT4G01690.1	HEMG1,PPO1,PPOX	Flavin containing amine oxidoreductase family	LOC_Os01g18320.1	protoporphyrinogen oxidase, chloroplast precursor, putative, expressed
Si034939m	-1.0989	-1.20489	AT5G13280.1	AK,AK-LYS1,AK1	aspartate kinase 1	LOC_Os03g63330.1	aspartokinase, chloroplast precursor, putative, expressed
Si023745m	-2.43109	-1.66099	AT5G59970.1		Histone superfamily protein	LOC_Os07g36500.1	Core histone H2A/H2B/H3/H4 domain containing protein, putative, expressed
Si014180m	-1.40852	-1.5778	AT3G12977.1		NAC (No Apical Meristem) domain transcriptional regulator superfamily protein	LOC_Os08g10080.1	no apical meristem protein, putative, expressed
Si007272m	-1.45882	-1.47579	AT1G05000.1		Phosphotyrosine protein phosphatases superfamily protein	LOC_Os06g10650.1	tyrosine phosphatase family protein, putative, expressed
Si009427m	-1.60051	-1.17123	AT5G64570.1	ATBXL4,XYL4	beta-D-xylosidase 4	LOC_Os04g54810.1	beta-D-xylosidase, putative, expressed
Si030747m	-2.34895	-1.43008	AT3G62040.1		Haloacid dehalogenase-like hydrolase (HAD) superfamily protein	LOC_Os07g44060.1	haloacid dehalogenase-like hydrolase family protein, putative, expressed
Si026742m	-2.68241	-1.95873	AT1G54740.1		Protein of unknown function (DUF3049)	LOC_Os12g05890.1	expressed protein
Si037273m	-3.48225	-1.77342	AT2G34770.1	ATFAH1,FAH1	fatty acid hydroxylase 1	LOC_Os03g56820.1	fatty acid hydroxylase, putative, expressed
Si036119m	-1.2401	-1.19204	AT5G06730.1		Peroxidase superfamily protein	LOC_Os03g13200.1	peroxidase precursor, putative, expressed
Si018597m	-2.59744	-1.29537	AT4G01150.1			LOC_Os06g15400.1	expressed protein
Si018589m	-1.77639	-1.00152	AT4G28025.1			LOC_Os02g39730.2	expressed protein
Si026119m	-2.09342	-1.38999	AT5G64440.1	AtFAAH,FAAH	fatty acid amide hydrolase	LOC_Os11g06900.1	amidase family protein, putative, expressed
Si009211m	-2.18708	-1.94365	AT5G43530.1		Helicase protein with RING/U-box domain	ChrUn.fgenesh.mRNA.85	expressed protein
Si026424m	-2.03909	-1.05372	AT1G50450.1		Saccharopine dehydrogenase	LOC_Os12g04260.1	astaxanthin synthase KC28, putative, expressed
Si012541m	-2.8125	-1.62798	AT1G09200.1		Histone superfamily protein	LOC_Os04g34240.1	histone H3, putative, expressed
Si006745m	-2.50485	-1.55466	AT4G26530.1		Aldolase superfamily protein	LOC_Os06g40640.2	fructose-bisphospate aldolase isozyme, putative, expressed
Si001164m	-1.46175	-1.06852	AT1G50460.1	ATHKL1,HKL1	hexokinase-like 1	LOC_Os01g71320.1	hexokinase, putative, expressed
Si036080m	-1.53065	-1.16779	AT4G38660.1		Pathogenesis-related thaumatin superfamily protein	LOC_Os10g05600.1	thaumatin-like protein 1 precursor, putative, expressed
Si019994m	-1.86732	-1.08695	AT4G17740.1		Peptidase S41 family protein	LOC_Os02g57060.1	OsCttP2 - Putative C-terminal processing peptidase homologue, expressed
Si014712m	-3.26069	-1.73927	AT5G59970.1		Histone superfamily protein	LOC_Os01g61920.1	Core histone H2A/H2B/H3/H4 domain containing protein, putative, expressed
Si022902m	-1.01005	-1.13535	AT1G61250.1	SC3	secretory carrier 3	LOC_Os05g42330.1	secretory carrier-associated membrane protein, putative, expressed
Si016509m	-2.08269	-1.30341	AT4G30080.1	ARF16	auxin response factor 16	LOC_Os02g41800.1	auxin response factor, putative, expressed
Si030324m	-1.73329	-1.62501	AT1G68920.1		basic helix-loop-helix (bHLH) DNA-binding superfamily protein	LOC_Os09g32510.4	BHLH transcription factor, putative, expressed
Si019925m	-1.57759	-1.24348	AT4G37040.1	MAP1D	methionine aminopeptidase 1D	LOC_Os02g52420.1	peptidase, M24 family protein, putative, expressed
Si037368m	-1.57181	-2.37468	AT5G62360.1		Plant invertase/pectin methylesterase inhibitor superfamily protein	LOC_Os10g36500.1	invertase/pectin methylesterase inhibitor family protein, putative, expressed
Si026489m	-2.56116	-1.10787	AT3G13510.1		Protein of Unknown Function (DUF239)	LOC_Os07g38590.1	carboxyl-terminal peptidase, putative, expressed
Si036949m	-1.65541	-1.45872	AT1G04240.1	IAA3,SHY2	AUX/IAA transcriptional regulator family protein	LOC_Os07g08460.1	OsIAA24 - Auxin-responsive Aux/IAA gene family member, expressed
Si001376m	-1.52746	-1.22164	AT4G03110.1	AtRBP-DR1,RBP-DR1	RNA-binding protein-defense related 1	LOC_Os01g71200.1	RNA recognition motif containing protein, putative, expressed
Si021817m	-1.51728	-1.38925	AT4G04955.1	ALN,ATALN	allantoinase	LOC_Os04g58390.1	allantoinase, putative, expressed
Si021342m	-1.71637	-1.66574	AT4G02060.1	MCM7,PRL	Minichromosome maintenance (MCM2/3/5) family protein	LOC_Os12g37400.1	MCM7 - Putative minichromosome maintenance MCM complex subunit 7, expressed
Si028225m	-2.32124	-2.19173				LOC_Os03g37570.1	expressed protein
Si028915m	-1.89504	-1.28585	AT1G76350.1		Plant regulator RWP-RK family protein	LOC_Os09g37710.1	NIN, putative, expressed
Si001113m	-3.64908	-1.71573	AT3G55580.1		Regulator of chromosome condensation (RCC1) family protein	LOC_Os01g62810.1	regulator of chromosome condensation, putative, expressed
Si015800m	-3.68973	-1.99596	AT5G03760.1	ATCSLA09,ATCSLA9,CSLA09,CSLA9,RAT4	Nucleotide-diphospho-sugar transferases superfamily protein	LOC_Os08g33740.1	CSLA11 - cellulose synthase-like family A, expressed
Si020683m	-1.90087	-1.19011	AT4G05190.1	ATK5	kinesin 5	LOC_Os04g53760.2	kinesin motor domain containing protein, putative, expressed
Si018140m	-2.27621	-1.0022	AT4G17600.1	LIL3:1	Chlorophyll A-B binding family protein	LOC_Os02g03330.1	expressed protein
Si029808m	-5.2084	-3.24216	AT2G03200.1		Eukaryotic aspartyl protease family protein	LOC_Os09g27940.1	aspartic proteinase nepenthesin-1 precursor, putative, expressed
Si000033m	-1.3925	-1.34434	AT5G67100.1	ICU2	DNA-directed DNA polymerases	LOC_Os01g64820.1	POLA1 - Putative DNA polymerase alpha catalytic subunit, expressed
Si004912m	-2.80255	-1.39734	AT2G19770.1	PRF5	profilin 5	LOC_Os10g17660.1	profilin domain containing protein, expressed
Si034033m	-1.84924	-1.23363	AT2G27060.1		Leucine-rich repeat protein kinase family protein	LOC_Os03g20450.1	expressed protein
Si035836m	-3.52191	-2.40564	AT5G22090.1		Protein of unknown function (DUF3049)	LOC_Os03g49830.1	expressed protein
Si035928m	-2.4914	-1.91876	AT2G39510.1		nodulin MtN21 /EamA-like transporter family protein	LOC_Os03g05530.1	nodulin, putative, expressed
Si014375m	-5.71711	-4.17369	AT4G25570.1	ACYB-2	Cytochrome b561/ferric reductase transmembrane protein family	LOC_Os08g01140.1	cytochrome b561, putative, expressed
Si014001m	-4.30774	-2.19372	AT1G59960.1		NAD(P)-linked oxidoreductase superfamily protein	LOC_Os10g02480.1	oxidoreductase, aldo/keto reductase family protein, putative, expressed
Si020195m	-1.35728	-1.1705	AT1G63710.1	CYP86A7	cytochrome P450, family 86, subfamily A, polypeptide 7	LOC_Os02g44654.1	cytochrome P450, putative, expressed
Si005830m	-1.726	-1.69638	AT5G12950.1		Putative glycosyl hydrolase of unknown function (DUF1680)	LOC_Os06g41020.1	DUF1680 domain containing protein, putative, expressed
Si018900m	-1.90916	-1.40128	AT2G02100.1	LCR69,PDF2.2	low-molecular-weight cysteine-rich 69	LOC_Os02g41904.1	DEF7 - Defensin and Defensin-like DEFL family, expressed
Si020681m	-1.40714	-1.70868	AT4G13420.1	ATHAK5,HAK5	high affinity K+ transporter 5	LOC_Os03g37930.1	potassium transporter, putative, expressed
Si030817m	-1.31219	-1.0441	AT3G17440.1	ATNPSN13,NPSN13	novel plant snare 13	LOC_Os07g44350.1	sec20 domain containing protein, expressed
Si036277m	-3.60056	-2.96853	AT3G52980.1		Zinc finger (CCCH-type) family protein / RNA recognition motif (RRM)-containing protein	LOC_Os08g03310.3	zinc finger family protein, putative, expressed
Si003614m	-1.67307	-1.31437
Si021351m	-1.2982	-1.26206	AT3G62270.1		HCO3- transporter family	LOC_Os12g37840.1	boron transporter protein, putative, expressed
Si030949m	-2.69349	-1.25679	AT1G21350.3		Thioredoxin superfamily protein	LOC_Os07g15670.1	peroxiredoxin, putative, expressed
Si018358m	-3.95483	-2.31297	AT2G46330.1	AGP16,ATAGP16	arabinogalactan protein 16	LOC_Os01g46850.1	expressed protein
Si006350m	-2.48647	-1.05403	AT4G15550.1	IAGLU	indole-3-acetate beta-D-glucosyltransferase	LOC_Os06g39330.1	UDP-glucoronosyl and UDP-glucosyl transferase domain containing protein, expressed
Si001193m	-1.42148	-1.21353	AT1G34060.1		Pyridoxal phosphate (PLP)-dependent transferases superfamily protein	LOC_Os01g52010.1	alliin lyase precursor, putative, expressed
Si006897m	-2.50375	-2.36994	AT2G01660.1	PDLP6	plasmodesmata-located protein 6	LOC_Os06g14280.1	cysteine-rich repeat secretory protein precursor, putative, expressed
Si002888m	-3.85746	-2.89272	AT1G75250.1	ATRL6,RL6,RSM3	RAD-like 6	LOC_Os01g44390.2	MYB family transcription factor, putative, expressed
Si037967m	-2.10796	-1.2024	AT3G54560.1	HTA11	histone H2A 11	LOC_Os03g06670.1	Core histone H2A/H2B/H3/H4 domain containing protein, putative, expressed
Si037612m	-2.24355	-1.09813	AT5G19855.1		Chaperonin-like RbcX protein	LOC_Os03g59320.1	expressed protein
Si026034m	-1.43279	-1.3737	AT5G45540.1		Protein of unknown function (DUF594)	LOC_Os01g42340.1	expressed protein
Si035575m	-1.92803	-1.39264	AT2G28630.1	KCS12	3-ketoacyl-CoA synthase 12	LOC_Os03g26530.1	3-ketoacyl-CoA synthase, putative, expressed
Si006118m	-1.85654	-1.23153	AT4G12420.1	SKU5	Cupredoxin superfamily protein	LOC_Os06g01490.1	monocopper oxidase, putative, expressed
Si006633m	-1.81356	-1.41915	AT1G44800.1		nodulin MtN21 /EamA-like transporter family protein	LOC_Os06g10750.1	integral membrane protein DUF6 containing protein, expressed
Si006674m	-1.46836	-1.08128	AT1G75880.2		SGNH hydrolase-type esterase superfamily protein	LOC_Os06g24404.1	GDSL-like lipase/acylhydrolase, putative, expressed
Si016382m	-2.52005	-1.82501	AT2G36780.1		UDP-Glycosyltransferase superfamily protein	LOC_Os02g11700.1	cytokinin-O-glucosyltransferase 3, putative, expressed
Si000314m	-1.91835	-2.18288	AT5G09730.1	ATBX3,ATBXL3,BX3,BXL3,XYL3	beta-xylosidase 3	LOC_Os01g19220.1	beta-D-xylosidase, putative, expressed
Si017659m	-1.52728	-1.29467	AT1G32170.1	XTH30,XTR4	xyloglucan endotransglucosylase/hydrolase 30	LOC_Os02g46910.1	glycosyl hydrolases family 16, putative, expressed
Si034530m	-1.53731	-1.09526	AT1G18660.1		zinc finger (C3HC4-type RING finger) family protein	LOC_Os07g32560.1	ATP-dependent protease, putative, expressed
Si006476m	-2.05845	-2.35613	AT1G23340.1		Protein of Unknown Function (DUF239)	LOC_Os06g28000.1	carboxyl-terminal peptidase, putative, expressed
Si022421m	-7.11514	-2.79714	AT4G35160.1		O-methyltransferase family protein	LOC_Os05g43940.1	O-methyltransferase, putative, expressed
Si023245m	-1.42992	-1.05919	AT5G50100.1		Putative thiol-disulphide oxidoreductase DCC	LOC_Os04g57310.1	thiol-disulphide oxidoreductase DCC, putative, expressed
Si001470m	-1.90026	-1.18408	AT2G26180.1	IQD6	IQ-domain 6	LOC_Os01g09790.1	IQ calmodulin-binding motif domain containing protein, expressed
Si013394m	-1.72938	-1.82858	AT1G70370.1	PG2	polygalacturonase 2	LOC_Os08g29200.1	BURP domain containing protein, expressed
Si000586m	-2.85199	-2.49442	AT1G68400.1		leucine-rich repeat transmembrane protein kinase family protein	LOC_Os01g51400.1	Leucine Rich Repeat family protein, expressed
Si022854m	-1.18867	-1.90483				LOC_Os05g07600.1	expressed protein
Si017684m	-2.96785	-2.14768	AT2G21250.1		NAD(P)-linked oxidoreductase superfamily protein	LOC_Os02g03100.2	oxidoreductase, aldo/keto reductase family protein, putative, expressed
Si013980m	-2.16445	-1.65289	AT4G03140.1		NAD(P)-binding Rossmann-fold superfamily protein	LOC_Os07g40250.1	sex determination protein tasselseed-2, putative, expressed
Si015598m	-1.44511	-1.05887	AT2G31680.1	AtRABA5d,RABA5d	RAB GTPase homolog A5D	LOC_Os08g41340.1	ras-related protein, putative, expressed
Si001437m	-3.55332	-2.07199	AT4G29310.1		Protein of unknown function (DUF1005)	LOC_Os01g53790.1	stress-induced protein, putative, expressed
Si021413m	-1.94266	-1.33308	AT3G48200.1			LOC_Os05g51620.3	expressed protein
Si006672m	-4.42353	-3.13492	AT1G28600.1		GDSL-like Lipase/Acylhydrolase superfamily protein	LOC_Os06g47910.1	GDSL-like lipase/acylhydrolase, putative, expressed
Si037450m	-1.75882	-1.1905	AT5G65270.1	AtRABA4a,RABA4a	RAB GTPase homolog A4A	LOC_Os10g23100.1	ras-related protein, putative, expressed
Si014569m	-1.34979	-1.08061	AT1G68660.1		Ribosomal protein L12/ ATP-dependent Clp protease adaptor protein ClpS family protein	LOC_Os08g33540.1	ATP-dependent Clp protease adaptor protein ClpS containing protein, expressed
Si002459m	-1.37396	-1.00775	AT1G18060.1			LOC_Os01g03040.1	expressed protein
Si000763m	-1.96351	-1.74234	AT2G40550.1	ETG1	E2F target gene 1	LOC_Os01g07260.1	expressed protein
Si008119m	-2.25421	-1.7064	AT1G09200.1		Histone superfamily protein	LOC_Os04g34240.1	histone H3, putative, expressed
Si036402m	-1.32397	-1.43214	AT5G45890.1	SAG12	senescence-associated gene 12	LOC_Os03g54130.1	cysteine protease 1 precursor, putative, expressed
Si007082m	-2.13345	-1.98315	AT5G06710.1	HAT14	homeobox from Arabidopsis thaliana	LOC_Os06g04850.1	homeobox associated leucine zipper, putative, expressed
Si024438m	-1.76053	-1.27105	AT1G19440.1	KCS4	3-ketoacyl-CoA synthase 4	LOC_Os05g49290.1	3-ketoacyl-CoA synthase, putative, expressed
Si013530m	-2.2124	-1.06311	AT2G32640.1		Lycopene beta/epsilon cyclase protein	LOC_Os08g32630.1	FAD dependent oxidoreductase, putative, expressed
Si030175m	-1.76667	-1.25358	AT1G78070.1		Transducin/WD40 repeat-like superfamily protein	LOC_Os03g26870.1	WD-40 repeat family protein, putative, expressed
Si000538m	-1.92001	-1.40829	AT2G26730.1		Leucine-rich repeat protein kinase family protein	LOC_Os01g42294.1	inactive receptor kinase At2g26730 precursor, putative, expressed
Si023384m	-1.62349	-1.45187	AT5G57040.1		Lactoylglutathione lyase / glyoxalase I family protein	LOC_Os07g06660.1	glyoxalase family protein, putative, expressed
Si005148m	-1.48882	-1.38765	AT2G36590.1	ATPROT3,ProT3	proline transporter 3	LOC_Os01g68050.1	transmembrane amino acid transporter protein, putative, expressed
Si017813m	-2.03533	-1.66892	AT5G05340.1		Peroxidase superfamily protein	LOC_Os02g14170.1	peroxidase precursor, putative, expressed
Si010058m	-2.48503	-1.31327	AT4G06744.1		Leucine-rich repeat (LRR) family protein	LOC_Os04g42620.1	uncharacterized protein At4g06744 precursor, putative, expressed
Si001489m	-2.44622	-1.2214	AT2G46930.1		Pectinacetylesterase family protein	LOC_Os01g21630.1	pectinacetylesterase domain containing protein, expressed
Si016472m	-1.17717	-1.07359	AT3G13750.1	BGAL1	beta galactosidase 1	LOC_Os02g12730.1	beta-galactosidase precursor, putative, expressed
Si010438m	-1.61338	-1.38518	AT4G39330.1	ATCAD9,CAD9	cinnamyl alcohol dehydrogenase 9	LOC_Os04g52280.1	dehydrogenase, putative, expressed
Si014411m	-1.77531	-1.28296	AT1G02180.1		ferredoxin-related	LOC_Os08g35710.1	expressed protein
Si026658m	-2.05902	-1.99559	AT3G52525.1	ATOFP6,OFP6	ovate family protein 6	LOC_Os12g06160.1	DUF623 domain containing protein, expressed
Si034157m	-2.00409	-1.06225	AT1G12460.1		Leucine-rich repeat protein kinase family protein	LOC_Os03g03570.2	leucine-rich repeat transmembrane protein kinase, putative, expressed
Si011105m	-2.61797	-1.42833	AT2G17710.1			LOC_Os04g47310.1	expressed protein
Si007910m	-1.52711	-1.1224	AT3G13310.1		Chaperone DnaJ-domain superfamily protein	LOC_Os08g43490.1	heat shock protein DnaJ, putative, expressed
Si022088m	-1.07311	-1.32465	AT1G28580.1		GDSL-like Lipase/Acylhydrolase superfamily protein	LOC_Os05g11950.1	GDSL-like lipase/acylhydrolase, putative, expressed
Si037455m	-1.37709	-1.23253	AT2G14095.1			LOC_Os10g23060.1	expressed protein
Si030117m	-2.59441	-1.47457	AT3G47520.1	MDH	malate dehydrogenase	LOC_Os07g43700.1	lactate/malate dehydrogenase, putative, expressed
Si036723m	-2.3755	-1.64506	AT2G36000.1		Mitochondrial transcription termination factor family protein	LOC_Os03g24590.1	mTERF domain containing protein, expressed
Si005846m	-1.32077	-1.31548	AT3G02850.1	SKOR	STELAR K+ outward rectifier	LOC_Os06g14030.1	potassium channel SKOR, putative, expressed
Si017675m	-2.06737	-1.4601	AT4G11290.1		Peroxidase superfamily protein	LOC_Os02g06630.1	peroxidase precursor, putative, expressed
Si011081m	3.18104	2.97404				LOC_Os11g06720.1	abscisic stress-ripening, putative, expressed
Si026926m	8.94213	7.21815	AT5G66400.1	ATDI8,RAB18	Dehydrin family protein	LOC_Os11g26780.1	dehydrin, putative, expressed
Si017975m	2.95469	3.78367	AT1G20440.1	AtCOR47,COR47,RD17	cold-regulated 47	LOC_Os02g44870.1	dehydrin, putative, expressed
Si006473m	7.79789	3.69186	AT5G54770.1	THI1,THI4,TZ	thiazole biosynthetic enzyme, chloroplast (ARA6) (THI1) (THI4)	LOC_Os07g34570.1	FAD dependent oxidoreductase domain containing protein, expressed
Si011429m	2.23068	2.4073				LOC_Os01g72900.1	abscisic stress-ripening, putative, expressed
Si003278m	4.75519	4.16083	AT3G26740.1	CCL	CCR-like	LOC_Os01g01340.1	light-induced protein 1-like, putative, expressed
Si034631m	5.35043	4.71375	AT2G29630.1	PY,THIC	thiaminC	LOC_Os03g47610.1	thiamine biosynthesis protein thiC, putative, expressed
Si030279m	3.71341	2.90996	AT5G60360.1	AALP,ALP,SAG2	aleurain-like protease	LOC_Os09g27030.2	oryzain gamma chain precursor, putative, expressed
Si021866m	12.0854	8.11211	AT5G23240.1		DNAJ heat shock N-terminal domain-containing protein	LOC_Os04g57880.1	heat shock protein DnaJ, putative, expressed
Si038484m	2.91294	3.31999	AT2G38905.1		Low temperature and salt responsive protein family	LOC_Os03g17790.1	OsRCI2-5 - Putative low temperature and salt responsive protein, expressed
Si031283m	2.13449	2.80741	AT3G07600.1		Heavy metal transport/detoxification superfamily protein	LOC_Os09g09930.1	heavy metal transport/detoxification protein, putative, expressed
Si017217m	2.74185	2.33142	AT1G06570.1	HPD,PDS1	phytoene desaturation 1	LOC_Os02g07160.1	glyoxalase family protein, putative, expressed
Si009919m	1.80667	1.42455	AT1G47128.1	RD21,RD21A	Granulin repeat cysteine protease family protein	LOC_Os04g57440.1	oryzain beta chain precursor, putative, expressed
Si014400m	3.86007	3.52808	AT2G02990.1	ATRNS1,RNS1	ribonuclease 1	LOC_Os08g33710.1	ribonuclease T2 family domain containing protein, expressed
Si016236m	1.95023	2.52401	AT5G51070.1	CLPD,ERD1,SAG15	Clp ATPase	LOC_Os02g32520.1	ERD1 protein, chloroplast precursor, putative, expressed
Si011456m	2.12812	2.4332	AT5G43580.1		Serine protease inhibitor, potato inhibitor I-type family protein	LOC_Os01g42860.1	inhibitor I family protein, putative, expressed
Si017033m	2.26409	2.74197	AT1G43710.1	emb1075	Pyridoxal phosphate (PLP)-dependent transferases superfamily protein	LOC_Os02g33710.1	decarboxylase, putative, expressed
Si005992m	1.25157	1.64413	AT5G42270.1	FTSH5,VAR1	FtsH extracellular protease family	LOC_Os06g51029.1	OsFtsH1 FtsH protease, homologue of AtFtsH1/5, expressed
Si035147m	2.02612	2.51536	AT3G44880.1	ACD1,LLS1,PAO	Pheophorbide a oxygenase family protein with Rieske [2Fe-2S] domain	LOC_Os03g05310.1	pheophorbide a oxygenase, chloroplast precursor, putative, expressed
Si030675m	3.30901	3.06617	AT5G24090.1	ATCHIA,CHIA	chitinase A	LOC_Os11g47580.1	glycosyl hydrolase, putative, expressed
Si037061m	3.06412	2.39048	AT3G15840.1	PIFI	post-illumination chlorophyll fluorescence increase	LOC_Os03g38950.1	chloroplast post-illumination chlorophyll fluorescence increase protein, putative, expressed
Si009083m	2.46134	2.35266
Si021521m	5.73635	5.75614	AT3G47340.1	ASN1,AT-ASN1,DIN6	glutamine-dependent asparagine synthase 1	LOC_Os06g15420.1	asparagine synthetase, putative, expressed
Si009324m	2.18458	1.6732	AT1G43245.1		SET domain-containing protein	LOC_Os04g34610.1	expressed protein
Si003343m	1.75649	1.12475	AT3G62410.1	CP12,CP12-2	CP12 domain-containing protein 2	LOC_Os01g19740.1	calvin cycle protein CP12, putative, expressed
Si034808m	3.38494	4.26781	AT1G78070.1		Transducin/WD40 repeat-like superfamily protein	LOC_Os03g26870.1	WD-40 repeat family protein, putative, expressed
Si002151m	5.92979	4.90811	AT1G19660.1		Wound-responsive family protein	LOC_Os01g50622.1	DNA-binding protein DSP1, putative, expressed
Si018287m	5.56096	6.5321	AT5G23750.1		Remorin family protein	LOC_Os02g57840.1	remorin C-terminal domain containing protein, putative, expressed
Si014607m	1.58436	1.47908	AT5G36910.1	THI2.2	thionin 2.2	LOC_Os06g32020.1	THION6 - Plant thionin family protein precursor, expressed
Si001132m	3.57001	2.73975	AT4G13250.1	NYC1	NAD(P)-binding Rossmann-fold superfamily protein	LOC_Os01g12710.1	oxidoreductase, short chain dehydrogenase/reductase family domain containing protein, expressed
Si014215m	1.50057	2.47472	AT5G57550.1	XTH25,XTR3	xyloglucan endotransglucosylase/hydrolase 25	LOC_Os08g13920.1	glycosyl hydrolases family 16, putative, expressed
Si022343m	2.93009	3.38995	AT1G72770.1	HAB1	homology to ABI1	LOC_Os05g46040.1	protein phosphatase 2C, putative, expressed
Si020898m	1.34563	1.45832	AT5G36910.1	THI2.2	thionin 2.2	LOC_Os06g32020.1	THION6 - Plant thionin family protein precursor, expressed
Si002419m	1.26489	2.04956	AT5G24090.1	ATCHIA,CHIA	chitinase A	LOC_Os01g47070.1	glycosyl hydrolase, putative, expressed
Si022367m	6.81247	3.72631	AT2G25810.1	TIP4;1	tonoplast intrinsic protein 4;1	LOC_Os05g14240.1	aquaporin protein, putative, expressed
Si023276m	4.83999	6.44142
Si000491m	4.64665	3.63058	AT3G10140.1	RECA3	RECA homolog 3	LOC_Os01g71690.2	recA protein, expressed
Si037841m	3.20689	3.75157	AT2G40330.1	PYL6,RCAR9	PYR1-like 6	LOC_Os03g18850.1	pathogenesis-related Bet v I family protein, putative, expressed
Si026898m	2.95032	2.47267	AT5G67390.1			LOC_Os11g41600.1	expressed protein
Si021835m	2.47717	1.86658	AT1G11910.1	APA1,ATAPA1	aspartic proteinase A1	LOC_Os05g49200.1	aspartic proteinase oryzasin-1 precursor, putative, expressed
Si014608m	2.40962	1.24484	AT5G36910.1	THI2.2	thionin 2.2	LOC_Os06g32020.1	THION6 - Plant thionin family protein precursor, expressed
Si000337m	1.35323	1.5068	AT3G15730.1	PLD,PLDALPHA1	phospholipase D alpha 1	LOC_Os01g07760.1	phospholipase D, putative, expressed
Si019605m	3.31653	2.35978	AT4G39090.1	RD19,RD19A	Papain family cysteine protease	LOC_Os02g27030.1	cysteine proteinase 1 precursor, putative, expressed
Si000107m	2.54165	1.67512	AT1G22770.1	FB,GI	gigantea protein (GI)	LOC_Os01g08700.1	GIGANTEA, putative, expressed
Si030450m	1.69203	2.61835	AT1G56600.1	AtGolS2,GolS2	galactinol synthase 2	LOC_Os07g48830.1	glycosyl transferase 8 domain containing protein, putative, expressed
Si036015m	2.24536	6.35729	AT1G07430.1	HAI2	highly ABA-induced PP2C gene 2	LOC_Os03g16170.1	protein phosphatase 2C, putative, expressed
Si014606m	1.9703	1.23609	AT5G36910.1	THI2.2	thionin 2.2	LOC_Os06g32020.1	THION6 - Plant thionin family protein precursor, expressed
Si014527m	2.1602	1.2377	AT5G36910.1	THI2.2	thionin 2.2	LOC_Os06g32020.1	THION6 - Plant thionin family protein precursor, expressed
Si018440m	3.71954	3.05152	AT5G06690.1	WCRKC1	WCRKC thioredoxin 1	LOC_Os02g53400.1	thioredoxin, putative, expressed
Si003306m	3.29196	2.96385	AT2G33830.2		Dormancy/auxin associated family protein	LOC_Os11g44810.1	auxin-repressed protein, putative, expressed
Si014648m	3.81722	5.22973	AT2G32210.1			LOC_Os08g10500.1	expressed protein
Si005690m	1.72566	1.29891	AT1G10760.1	GWD,GWD1,SEX1,SOP,SOP1	Pyruvate phosphate dikinase, PEP/pyruvate binding domain	LOC_Os06g30310.1	alpha-glucan water dikinase, chloroplast precursor, putative, expressed
Si026583m	8.36061	9.34047	AT5G66400.1	ATDI8,RAB18	Dehydrin family protein	LOC_Os11g26570.1	dehydrin, putative, expressed
Si037487m	2.18416	2.36538	AT3G50830.1	ATCOR413-PM2,COR413-PM2	cold-regulated 413-plasma membrane 2	LOC_Os03g55850.1	cold acclimation protein WCOR413, putative, expressed
Si013648m	4.15549	6.08825	AT5G51760.1	AHG1	Protein phosphatase 2C family protein	LOC_Os01g62760.1	protein phosphatase 2C, putative, expressed
Si017147m	1.62854	1.40543	AT2G33150.1	KAT2,PED1,PKT3	peroxisomal 3-ketoacyl-CoA thiolase 3	LOC_Os02g57260.1	3-ketoacyl-CoA thiolase, peroxisomal precursor, putative, expressed
Si003556m	1.95206	1.28238	AT3G09390.1	ATMT-1,ATMT-K,MT2A	metallothionein 2A	LOC_Os12g38270.1	metallothionein, putative, expressed
Si036988m	1.15282	1.29413	AT5G02230.1		Haloacid dehalogenase-like hydrolase (HAD) superfamily protein	LOC_Os03g16670.1	haloacid dehalogenase-like hydrolase family protein, putative, expressed
Si029116m	2.07348	1.37635	AT1G54100.1	ALDH7B4	aldehyde dehydrogenase 7B4	LOC_Os09g26880.1	aldehyde dehydrogenase, putative, expressed
Si013679m	9.34025	5.88185	AT3G20810.1		2-oxoglutarate (2OG) and Fe(II)-dependent oxygenase superfamily protein	LOC_Os09g31380.1	jmjC domain-containing protein 5, putative, expressed
Si006976m	7.73471	4.45474	AT5G23240.1		DNAJ heat shock N-terminal domain-containing protein	LOC_Os06g28050.1	expressed protein
Si017618m	2.31936	3.81184	AT1G45249.1	ABF2,AREB1,ATAREB1	abscisic acid responsive elements-binding factor 2	LOC_Os02g52780.1	bZIP transcription factor, putative, expressed
Si000258m	3.07677	1.93819	AT1G69830.1	AMY3,ATAMY3	alpha-amylase-like 3	LOC_Os01g51754.1	alpha-amylase precursor, putative, expressed
Si021843m	3.33045	2.75134	AT2G29670.1		Tetratricopeptide repeat (TPR)-like superfamily protein	LOC_Os05g37520.2	expressed protein
Si034904m	2.68646	5.16295	AT4G25700.1	B1,BCH1,BETA-OHASE 1,chy1	beta-hydroxylase 1	LOC_Os03g03370.1	fatty acid hydroxylase, putative, expressed
Si010550m	4.19653	6.53216	AT2G46680.1	ATHB-7,ATHB7,HB-7	homeobox 7	LOC_Os04g45810.1	homeobox associated leucine zipper, putative, expressed
Si001263m	2.17382	3.0423	AT1G17550.1	HAB2	homology to ABI2	LOC_Os01g40094.1	protein phosphatase 2C, putative, expressed
Si011162m	4.10631	8.02256				LOC_Os01g03320.1	BBTI2 - Bowman-Birk type bran trypsin inhibitor precursor, expressed
Si037606m	9.41182	5.1917	AT5G42900.3	COR27	cold regulated gene 27	LOC_Os03g08580.1	expressed protein
Si010838m	3.56546	2.62482	AT3G54420.1	ATCHITIV,ATEP3,CHIV,EP3	homolog of carrot EP3-3 chitinase	LOC_Os04g41680.1	CHIT3 - Chitinase family protein precursor, expressed
Si035965m	2.051	2.58844	AT2G27820.1	ADT3,PD1	prephenate dehydratase 1	LOC_Os10g37980.1	prephenate dehydratase domain containing protein, expressed
Si029917m	4.40117	9.19884	AT2G36640.1	ATECP63,ECP63	embryonic cell protein 63	LOC_Os03g20680.1	late embryogenesis abundant protein 1, putative, expressed
Si022210m	4.9926	4.05896	AT2G03530.1	ATUPS2,UPS2	ureide permease 2	LOC_Os12g31850.2	ureide permease, putative, expressed
Si016171m	2.81731	2.00734	AT4G33150.1	LKR,LKR/SDH,SDH	lysine-ketoglutarate reductase/saccharopine dehydrogenase bifunctional enzyme	LOC_Os02g54254.1	saccharopine dehydrogenase, putative, expressed
Si001929m	5.19477	6.45715	AT2G46270.1	GBF3	G-box binding factor 3	LOC_Os01g46970.1	transcription factor, putative, expressed
Si029000m	4.83423	3.60585	AT3G57520.1	AtSIP2,SIP2	seed imbibition 2	LOC_Os07g10840.1	uncharacterized glycosyltransferase, putative, expressed
Si022625m	1.96787	1.30839	AT3G57260.1	BG2,BGL2,PR-2,PR2	beta-1,3-glucanase 2	LOC_Os01g71410.1	glycosyl hydrolases family 17, putative, expressed
Si017178m	5.71523	8.95698	AT3G05200.1	ATL6	RING/U-box superfamily protein	LOC_Os02g52210.1	zinc finger, C3HC4 type domain containing protein, expressed
Si003232m	3.19842	2.61207	AT1G22990.1		Heavy metal transport/detoxification superfamily protein	LOC_Os01g32330.1	heavy metal-associated domain containing protein, expressed
Si001899m	3.46251	3.12267	AT1G03400.1		2-oxoglutarate (2OG) and Fe(II)-dependent oxygenase superfamily protein	LOC_Os06g14400.1	1-aminocyclopropane-1-carboxylate oxidase homolog 4, putative, expressed
Si038158m	3.41303	2.5562	AT2G33830.2		Dormancy/auxin associated family protein	LOC_Os11g44810.1	auxin-repressed protein, putative, expressed
Si029063m	1.34648	1.23425	AT2G04350.1	LACS8	AMP-dependent synthetase and ligase family protein	LOC_Os05g25310.1	acyl-CoA synthetase protein, putative, expressed
Si009977m	3.00148	3.03944	AT5G09300.1		Thiamin diphosphate-binding fold (THDP-binding) superfamily protein	LOC_Os12g08260.3	dehydrogenase E1 component domain containing protein, expressed
Si010373m	1.82365	2.37634	AT1G08630.1	THA1	threonine aldolase 1	LOC_Os04g43650.1	L-allo-threonine aldolase, putative, expressed
Si034632m	2.36028	1.86759	AT1G01510.1	AN	NAD(P)-binding Rossmann-fold superfamily protein	LOC_Os10g38900.1	erythronate-4-phosphate dehydrogenase, putative, expressed
Si030710m	2.4449	2.55815	AT4G22920.1	ATNYE1,NYE1	non-yellowing 1	LOC_Os09g36200.1	senescence-inducible chloroplast stay-green protein 1, putative, expressed
Si010073m	6.04587	7.41226	AT5G51760.1	AHG1	Protein phosphatase 2C family protein	LOC_Os09g15670.1	protein phosphatase 2C, putative, expressed
Si022513m	2.33723	2.75396	AT5G27320.1	ATGID1C,GID1C	alpha/beta-Hydrolases superfamily protein	LOC_Os05g33730.1	gibberellin receptor GID1L2, putative, expressed
Si010214m	1.73261	1.86051	AT1G73390.1		Endosomal targeting BRO1-like domain-containing protein	LOC_Os04g44530.1	expressed protein
Si018237m	5.02934	6.80433	AT2G46680.1	ATHB-7,ATHB7,HB-7	homeobox 7	LOC_Os02g43330.1	homeobox associated leucine zipper, putative, expressed
Si017821m	4.05241	5.69001	AT5G13170.1	SAG29	senescence-associated gene 29	LOC_Os02g30910.1	nodulin MtN3 family protein, putative, expressed
Si037431m	1.12646	1.1276	AT3G48890.1	ATMAPR3,ATMP2,MAPR3,MSBP2	membrane-associated progesterone binding protein 3	LOC_Os10g35870.1	cytochrome b5-like Heme/Steroid binding domain containing protein, expressed
Si025923m	2.2373	1.80316	AT5G49900.1		Beta-glucosidase, GBA2 type family protein	LOC_Os11g13810.1	non-lysosomal glucosylceramidase, putative, expressed
Si029907m	1.69034	1.59237	AT3G56310.1		Melibiase family protein	LOC_Os07g48160.1	alpha-galactosidase precursor, putative, expressed
Si037533m	2.4767	1.19911	AT4G37300.1	MEE59	maternal effect embryo arrest 59	LOC_Os03g15920.1	expressed protein
Si026967m	2.53507	1.61234	AT3G04720.1	HEL,PR-4,PR4	pathogenesis-related 4	LOC_Os11g37970.1	WIP5 - Wound-induced protein precursor, expressed
Si006793m	1.51729	1.07177	AT5G39570.1			LOC_Os06g12580.1	pro-resilin precursor, putative, expressed
Si009222m	1.22331	1.6069	AT5G57110.1	ACA8,AT-ACA8	autoinhibited Ca2+ -ATPase, isoform 8	LOC_Os04g51610.1	calcium-transporting ATPase, plasma membrane-type, putative, expressed
Si038260m	3.41303	2.66239
Si009243m	1.86461	2.21153	AT4G35560.2		Transducin/WD40 repeat-like superfamily protein	LOC_Os04g47700.1	expressed protein
Si034019m	2.26494	1.41061	AT3G29320.1		Glycosyl transferase, family 35	LOC_Os03g55090.1	alpha-glucan phosphorylast isozyme, putative, expressed
Si002145m	1.81106	2.0733	AT3G56170.1	CAN	Ca-2+ dependent nuclease	LOC_Os01g07200.1	staphylococcal nuclease homologue, putative, expressed
Si016284m	1.67242	1.0416	AT5G63420.1	emb2746	RNA-metabolising metallo-beta-lactamase family protein	LOC_Os02g33610.1	metallo-beta-lactamase, putative, expressed
Si000472m	4.12062	4.36772	AT2G45290.1		Transketolase	LOC_Os04g19740.1	transketolase, chloroplast precursor, putative, expressed
Si028685m	4.97462	3.55218	AT3G43600.1	AAO2,AO3,AOgamma,atAO-2,AtAO3	aldehyde oxidase 2	LOC_Os07g18120.1	aldehyde oxidase, putative, expressed
Si011135m	1.3406	1.46946	AT4G39730.1		Lipase/lipooxygenase, PLAT/LH2 family protein	LOC_Os04g38390.1	wound/stress protein, putative, expressed
Si016347m	1.20819	1.04678	AT4G29010.1	AIM1	Enoyl-CoA hydratase/isomerase family	LOC_Os02g17390.1	3-hydroxyacyl-CoA dehydrogenase, putative, expressed
Si030977m	1.85157	1.22063	AT5G18130.1			LOC_Os07g10420.1	expressed protein
Si037604m	3.93941	3.16424	AT2G15890.1	MEE14	maternal effect embryo arrest 14	LOC_Os03g55670.1	expressed protein
Si030502m	2.61326	3.24457	AT1G05010.1	ACO4,EAT1,EFE	ethylene-forming enzyme	LOC_Os09g27820.1	1-aminocyclopropane-1-carboxylate oxidase protein, putative, expressed
Si006468m	10.1018	7.00066	AT1G70820.1		phosphoglucomutase, putative / glucose phosphomutase, putative	LOC_Os06g28194.1	expressed protein
Si017915m	2.45152	2.13308	AT1G08650.1	ATPPCK1,PPCK1	phosphoenolpyruvate carboxylase kinase 1	LOC_Os02g41580.1	CAMK_CAMK_like.14 - CAMK includes calcium/calmodulin depedent protein kinases, expressed
Si026282m	2.10368	2.43704	AT4G37050.1	AtPLAIVC,PLA V,PLP4	PATATIN-like protein 4	LOC_Os03g27610.1	patatin, putative, expressed
Si028904m	2.12197	1.90628	AT1G23870.1	ATTPS9,TPS9	trehalose-phosphatase/synthase 9	LOC_Os09g20990.1	trehalose-6-phosphate synthase, putative, expressed
Si000619m	2.92211	4.12058	AT3G12580.1	ATHSP70,HSP70	heat shock protein 70	LOC_Os05g38530.1	DnaK family protein, putative, expressed
Si021473m	2.16775	1.88234	AT1G58030.1	CAT2	cationic amino acid transporter 2	LOC_Os12g42850.1	amino acid permease, putative, expressed
Si006882m	4.50902	5.06855
Si023261m	8.97358	8.5932	AT3G15670.1		Late embryogenesis abundant protein (LEA) family protein	LOC_Os05g46480.1	late embryogenesis abundant protein, group 3, putative, expressed
Si001965m	1.18528	1.33812	AT1G10940.1	ASK1,SNRK2-4,SNRK2.4,SRK2A	Protein kinase superfamily protein	LOC_Os01g64970.1	CAMK_CAMK_like.11 - CAMK includes calcium/calmodulin depedent protein kinases, expressed
Si029714m	2.77337	2.52467	AT5G10930.1	CIPK5,SnRK3.24	CBL-interacting protein kinase 5	LOC_Os09g25090.1	CAMK_KIN1/SNF1/Nim1_like.34 - CAMK includes calcium/calmodulin depedent protein kinases, expressed
Si000348m	3.77763	2.71838	AT3G55610.1	P5CS2	delta 1-pyrroline-5-carboxylate synthase 2	LOC_Os01g62900.1	amino acid kinase, putative, expressed
Si026530m	1.89939	3.57989	AT1G69490.1	ANAC029,ATNAP,NAP	NAC-like, activated by AP3/PI	LOC_Os11g03300.1	NAC domain transcription factor, putative, expressed
Si000380m	1.56993	2.82388	AT5G40390.1	SIP1	Raffinose synthase family protein	LOC_Os01g07530.1	uncharacterized glycosyltransferase, putative, expressed
Si022227m	1.75382	5.02177	AT1G30040.1	ATGA2OX2,GA2OX2	gibberellin 2-oxidase	LOC_Os01g11150.1	gibberellin 2-beta-dioxygenase, putative, expressed
Si007075m	2.53428	3.00802	AT3G20570.1	AtENODL9,ENODL9	early nodulin-like protein 9	LOC_Os06g46740.1	early nodulin 20 precursor, putative, expressed
Si000435m	1.36925	1.28736	AT1G53590.1	NTMC2T6.1,NTMC2TYPE6.1	Calcium-dependent lipid-binding (CaLB domain) family protein	LOC_Os01g14050.1	C2 domain containing protein, putative, expressed
Si016922m	5.59761	3.0538	AT5G61380.1	APRR1,AtTOC1,PRR1,TOC1	CCT motif -containing response regulator protein	LOC_Os02g40510.1	response regulator receiver domain containing protein, expressed
Si035904m	4.93044	6.44881	AT5G08380.1	AGAL1,AtAGAL1	alpha-galactosidase 1	LOC_Os10g35070.1	alpha-galactosidase precursor, putative, expressed
Si026773m	2.734	1.59773	AT2G40300.1	ATFER4,FER4	ferritin 4	LOC_Os12g01530.2	ferritin-1, chloroplast precursor, putative, expressed
Si000439m	2.29668	1.92485	AT1G32960.1	ATSBT3.3,SBT3.3	Subtilase family protein	LOC_Os01g58290.1	OsSub9 - Putative Subtilisin homologue, expressed
Si001708m	2.49508	3.395	AT1G07430.1	HAI2	highly ABA-induced PP2C gene 2	LOC_Os01g62760.1	protein phosphatase 2C, putative, expressed
Si029090m	4.93002	7.1754	AT1G60190.1		ARM repeat superfamily protein	LOC_Os09g21120.1	armadillo/beta-catenin repeat family protein, putative, expressed
Si036287m	3.84331	4.66375	AT2G18340.1		late embryogenesis abundant domain-containing protein / LEA domain-containing protein	LOC_Os03g07180.1	embryonic protein DC-8, putative, expressed
Si021532m	2.18485	1.87436	AT5G62680.1		Major facilitator superfamily protein	LOC_Os12g44100.1	peptide transporter PTR2, putative, expressed
Si002506m	2.31556	2.17292	AT2G46220.1		Uncharacterized conserved protein (DUF2358)	LOC_Os01g12200.1	expressed protein
Si026919m	4.73795	6.08052				LOC_Os08g32520.1	expressed protein
Si023502m	1.93698	1.91728	AT1G30990.1		Polyketide cyclase/dehydrase and lipid transport superfamily protein	LOC_Os12g36830.1	pathogenesis-related Bet v I family protein, putative, expressed
Si035012m	1.41373	1.15675	AT5G43950.1		Plant protein of unknown function (DUF946)	LOC_Os03g04930.1	expressed protein
Si021601m	1.87767	3.79303	AT3G09220.1	LAC7	laccase 7	LOC_Os01g63200.1	laccase precursor protein, putative, expressed
Si001142m	1.24857	1.06405	AT1G11910.1	APA1,ATAPA1	aspartic proteinase A1	LOC_Os05g49200.1	aspartic proteinase oryzasin-1 precursor, putative, expressed
Si030894m	3.55752	2.50868	AT1G56220.2		Dormancy/auxin associated family protein	LOC_Os09g26620.1	auxin-repressed protein, putative, expressed
Si029154m	1.0611	1.26094	AT1G68020.2	ATTPS6,TPS6	UDP-Glycosyltransferase / trehalose-phosphatase family protein	LOC_Os09g23350.1	trehalose synthase, putative, expressed
Si039986m	8.18782	8.09131	AT5G52300.1	LTI65,RD29B	CAP160 protein	LOC_Os10g36180.1	expressed protein
Si036947m	1.53621	2.59682	AT1G08570.1	ACHT4	atypical CYS HIS rich thioredoxin 4	LOC_Os03g21000.1	thioredoxin, putative, expressed
Si035827m	2.05117	1.90313	AT1G07040.1			LOC_Os10g32680.1	expressed protein
Si026369m	1.64735	1.65554	AT5G58380.1	CIPK10,PKS2,SIP1,SNRK3.8	SOS3-interacting protein 1	LOC_Os12g02200.1	CAMK_KIN1/SNF1/Nim1_like.6 - CAMK includes calcium/calmodulin depedent protein kinases, expressed
Si032582m	6.35434	3.50452				LOC_Os11g36920.1	expressed protein
Si006189m	1.83271	1.22858	AT4G35090.1	CAT2	catalase 2	LOC_Os06g51150.1	catalase isozyme B, putative, expressed
Si029264m	2.99432	3.22142	AT5G41120.1		Esterase/lipase/thioesterase family protein	LOC_Os09g33530.1	expressed protein
Si002286m	1.41663	1.16048	AT1G22180.2		Sec14p-like phosphatidylinositol transfer family protein	LOC_Os01g16000.1	CRAL/TRIO domain containing protein, expressed
Si036944m	4.65437	4.81017	AT2G34610.1			LOC_Os12g42220.1	expressed protein
Si016378m	1.58848	1.5363	AT5G14880.1		Potassium transporter family protein	LOC_Os02g49760.3	potassium transporter, putative, expressed
Si036333m	5.14082	4.35187	AT3G51750.1			LOC_Os03g18490.1	RPGR, putative, expressed
Si029316m	3.13545	6.39704	AT1G78390.1	ATNCED9,NCED9	nine-cis-epoxycarotenoid dioxygenase 9	LOC_Os07g05940.1	9-cis-epoxycarotenoid dioxygenase 1, chloroplast precursor, putative, expressed
Si016032m	1.45229	1.64851	AT3G60270.1		Cupredoxin superfamily protein	LOC_Os08g37670.1	plastocyanin-like domain containing protein, putative, expressed
Si029247m	2.11008	2.78987	AT1G79460.1	ATKS,ATKS1,GA2,KS,KS1	Terpenoid cyclases/Protein prenyltransferases superfamily protein	LOC_Os11g28530.1	terpene synthase, putative, expressed
Si009986m	1.35337	1.81356	AT5G09220.1	AAP2	amino acid permease 2	LOC_Os12g08090.1	amino acid transporter, putative, expressed
Si034141m	2.53919	1.41893	AT3G22400.1	LOX5	PLAT/LH2 domain-containing lipoxygenase family protein	LOC_Os03g52860.1	lipoxygenase, putative, expressed
Si011433m	1.51932	1.58762	AT5G47060.1		Protein of unknown function (DUF581)	LOC_Os04g49670.1	DUF581 domain containing protein, expressed
Si016772m	3.32547	3.27563	AT1G53210.1		sodium/calcium exchanger family protein / calcium-binding EF hand family protein	LOC_Os02g14980.1	calcium-binding EF hand family protein, putative, expressed
Si037060m	4.25669	3.07382	AT5G22920.1		CHY-type/CTCHY-type/RING-type Zinc finger protein	LOC_Os10g31850.1	RING finger and CHY zinc finger domain-containing protein 1, putative, expressed
Si018821m	4.26768	6.49957	AT1G30260.1			LOC_Os08g09290.1	expressed protein
Si039957m	5.13812	5.24534	AT1G01750.1	ADF11	actin depolymerizing factor 11	LOC_Os03g60580.1	actin-depolymerizing factor, putative, expressed
Si033645m	1.06253	2.17358	AT3G57540.1		Remorin family protein	LOC_Os07g38170.1	remorin, putative, expressed
Si021508m	2.17242	1.36062	AT5G62530.1	ALDH12A1,ATP5CDH,P5CDH	aldehyde dehydrogenase 12A1	LOC_Os12g40440.1	expressed protein
Si002995m	7.75775	7.71984				LOC_Os01g16920.1	embryonic protein DC-8, putative, expressed
Si018668m	2.55835	3.5569
Si000285m	3.01213	2.15869	AT1G64110.3		P-loop containing nucleoside triphosphate hydrolases superfamily protein	LOC_Os01g12660.1	AAA-type ATPase family protein, putative, expressed
Si033872m	1.19722	1.1728	AT5G13000.1	ATGSL12,gsl12	glucan synthase-like 12	LOC_Os03g03610.1	1,3-beta-glucan synthase component domain containing protein, expressed
Si010134m	2.35484	4.82136	AT5G14120.1		Major facilitator superfamily protein	LOC_Os04g31924.2	nodulin, putative, expressed
Si014523m	1.5755	2.35079	AT1G75390.1	AtbZIP44,bZIP44	basic leucine-zipper 44	LOC_Os08g26880.1	bZIP transcription factor domain containing protein, expressed
Si029551m	2.00974	2.40273	AT3G18830.1	ATPLT5,ATPMT5,PMT5	polyol/monosaccharide transporter 5	LOC_Os07g39350.1	transporter family protein, putative, expressed
Si001588m	2.1281	1.77596	AT5G47720.2		Thiolase family protein	LOC_Os01g02020.1	acetyl-CoA acetyltransferase, cytosolic, putative, expressed
Si022299m	1.68031	1.0788	AT5G62740.1	ATHIR1,HIR1	SPFH/Band 7/PHB domain-containing membrane-associated protein family	LOC_Os05g51420.1	hypersensitive-induced response protein, putative, expressed
Si013611m	1.33895	1.98207	AT3G26310.1	CYP71B35	cytochrome P450, family 71, subfamily B, polypeptide 35	LOC_Os04g10160.1	cytochrome P450, putative, expressed
Si037503m	1.48355	1.02613	AT5G10860.1		Cystathionine beta-synthase (CBS) family protein	LOC_Os03g52690.1	CBS domain containing membrane protein, putative, expressed
Si036985m	2.74539	2.03715	AT5G39530.1		Protein of unknown function (DUF1997)	LOC_Os03g07200.2	expressed protein
Si017374m	1.98258	3.03811	AT3G07650.1	COL9	CONSTANS-like 9	LOC_Os02g49230.2	CCT/B-box zinc finger protein, putative, expressed
Si006946m	3.53101	2.37805	AT5G05340.1		Peroxidase superfamily protein	LOC_Os06g35520.1	peroxidase precursor, putative, expressed
Si021299m	1.9929	1.76213	AT1G03090.2	MCCA	methylcrotonyl-CoA carboxylase alpha chain, mitochondrial / 3-methylcrotonyl-CoA carboxylase 1 (MCCA)	LOC_Os12g41250.1	methylcrotonoyl-CoA carboxylase subunit alpha, mitochondrial precursor, putative, expressed
Si026554m	2.8912	1.51694	AT1G02305.1		Cysteine proteinases superfamily protein	LOC_Os05g24550.2	Papain family cysteine protease domain containing protein, expressed
Si031718m	4.81597	5.20252				LOC_Os09g02180.1	expressed protein
Si035509m	2.50758	1.54817	AT3G13050.1		Major facilitator superfamily protein	LOC_Os07g38400.1	transporter family protein, putative, expressed
Si013423m	2.08263	1.37068	AT1G17745.1	PGDH	D-3-phosphoglycerate dehydrogenase	LOC_Os08g34720.1	D-3-phosphoglycerate dehydrogenase, chloroplast precursor, putative, expressed
Si011280m	3.18495	1.73322	AT3G25400.1			LOC_Os04g43550.1	MazG nucleotide pyrophosphohydrolase domain containing protein, expressed
Si035966m	4.02858	3.8631	AT3G49680.1	ATBCAT-3,BCAT3	branched-chain aminotransferase 3	LOC_Os03g12890.2	aminotransferase domain containing protein, putative, expressed
Si010813m	1.07658	3.49636	AT2G40750.1	ATWRKY54,WRKY54	WRKY DNA-binding protein 54	LOC_Os09g09630.1	WRKY112, expressed
Si029733m	1.48233	1.54215	AT2G46550.1			LOC_Os09g19890.1	expressed protein
Si023506m	1.255	1.96228	AT2G41430.1	CID1,ERD15,LSR1	dehydration-induced protein (ERD15)	LOC_Os05g27780.1	expressed protein
Si033825m	1.16126	1.28722	AT4G17140.3		pleckstrin homology (PH) domain-containing protein	LOC_Os10g41560.1	expressed protein
Si037737m	7.42146	9.5251	AT4G16160.2	ATOEP16-2,ATOEP16-S	Mitochondrial import inner membrane translocase subunit Tim17/Tim22/Tim23 family protein	LOC_Os03g19290.1	mitochondrial import inner membrane translocase subunit Tim17, putative, expressed
Si010077m	6.05601	4.91508	AT5G17300.1	RVE1	Homeodomain-like superfamily protein	LOC_Os04g49450.1	MYB family transcription factor, putative, expressed
Si009224m	3.19355	4.90891	AT5G50170.1		C2 calcium/lipid-binding and GRAM domain containing protein	LOC_Os04g40070.1	GRAM and C2 domains containing protein, putative, expressed
Si030501m	1.44313	2.20153	AT1G05010.1	ACO4,EAT1,EFE	ethylene-forming enzyme	LOC_Os09g27820.1	1-aminocyclopropane-1-carboxylate oxidase protein, putative, expressed
Si037049m	3.26777	2.62437	AT1G13990.1			LOC_Os03g07190.1	expressed protein
Si001894m	1.77269	1.84218	AT3G16500.1	IAA26,PAP1	phytochrome-associated protein 1	LOC_Os01g53880.1	OsIAA6 - Auxin-responsive Aux/IAA gene family member, expressed
Si036813m	1.83736	1.14518	AT5G24490.1		30S ribosomal protein, putative	LOC_Os03g63950.1	plastid-specific 30S ribosomal protein 1, chloroplast precursor, putative, expressed
Si034498m	1.05535	1.08842	AT2G26570.1		Plant protein of unknown function (DUF827)	LOC_Os03g27800.1	paramyosin, putative, expressed
Si009171m	2.50616	1.42883	AT2G47800.1	ATMRP4,EST3,MRP4	multidrug resistance-associated protein 4	LOC_Os04g13210.1	multidrug resistance-associated protein, putative, expressed
Si001322m	5.96662	5.51826	AT1G60420.1		DC1 domain-containing protein	LOC_Os01g58194.1	protein disulfide isomerase, putative, expressed
Si000306m	1.72751	1.14935	AT3G46970.1	ATPHS2,PHS2	alpha-glucan phosphorylase 2	LOC_Os01g63270.1	alpha-glucan phosphorylast isozyme, putative, expressed
Si002353m	1.28682	2.00208	AT5G56840.1		myb-like transcription factor family protein	LOC_Os01g09640.1	Myb transcription factor, putative, expressed
Si037403m	1.67539	2.43497	AT5G18130.1			LOC_Os03g59180.2	expressed protein
Si003160m	1.9458	2.23202	AT1G53540.1		HSP20-like chaperones superfamily protein	LOC_Os01g04350.1	hsp20/alpha crystallin family protein, putative, expressed
Si001636m	1.75196	1.35676	AT1G78600.1	DBB3,LZF1,STH3	light-regulated zinc finger protein 1	LOC_Os01g10580.1	B-box zinc finger family protein, putative, expressed
Si009437m	1.72631	1.60786	AT5G67360.1	ARA12	Subtilase family protein	LOC_Os04g47160.1	OsSub44 - Putative Subtilisin homologue, expressed
Si018783m	1.383	1.75888	AT5G04750.1		F1F0-ATPase inhibitor protein, putative	LOC_Os02g33070.1	expressed protein
Si030616m	1.25295	1.30199	AT4G33580.1	ATBCA5,BCA5	beta carbonic anhydrase 5	LOC_Os09g28910.2	carbonic anhydrase, chloroplast precursor, putative, expressed
Si002653m	8.30896	7.23745	AT3G46640.3	LUX,PCL1	Homeodomain-like superfamily protein	LOC_Os01g74020.1	MYB family transcription factor, putative, expressed
Si009421m	2.03865	1.61833	AT4G13420.1	ATHAK5,HAK5	high affinity K+ transporter 5	LOC_Os04g32920.3	potassium transporter, putative, expressed
Si034863m	1.19536	1.53612	AT5G26340.1	ATSTP13,MSS1,STP13	Major facilitator superfamily protein	LOC_Os03g11900.1	transporter family protein, putative, expressed
Si000392m	1.59027	2.18763	AT4G13420.1	ATHAK5,HAK5	high affinity K+ transporter 5	LOC_Os01g70490.1	potassium transporter, putative, expressed
Si016397m	1.28477	1.05873	AT1G65540.1		LETM1-like protein	LOC_Os02g39550.1	calcium-binding mitochondrial protein anon-60Da, putative, expressed
Si003127m	2.23789	1.27746	AT4G13850.1	ATGRP2,GR-RBP2,GRP2	glycine-rich RNA-binding protein 2	LOC_Os01g68790.2	RNA recognition motif containing protein, putative, expressed
Si039168m	1.61929	1.13223	AT1G74940.1		Protein of unknown function (DUF581)	LOC_Os10g28680.1	DUF581 domain containing protein, expressed
Si001085m	1.10106	1.21023	AT3G18000.1	NMT1,PEAMT,XPL1	S-adenosyl-L-methionine-dependent methyltransferases superfamily protein	LOC_Os01g50030.1	CPuORF25 - conserved peptide uORF-containing transcript, expressed
Si010311m	2.56492	1.51652	AT4G39090.1	RD19,RD19A	Papain family cysteine protease	LOC_Os04g24600.1	cysteine proteinase 1 precursor, putative, expressed
Si001938m	2.68124	2.15097	AT1G51100.1			LOC_Os01g48500.1	expressed protein
Si010922m	2.55297	1.35329	AT2G40300.1	ATFER4,FER4	ferritin 4	LOC_Os12g01530.2	ferritin-1, chloroplast precursor, putative, expressed
Si014768m	3.78413	3.91475
Si030722m	2.17877	1.42686	AT1G20225.1		Thioredoxin superfamily protein	LOC_Os09g37020.3	expressed protein
Si027134m	2.42031	3.38323
Si000808m	8.02698	7.37956	AT5G25880.1	ATNADP-ME3,NADP-ME3	NADP-malic enzyme 3	LOC_Os01g54030.1	NADP-dependent malic enzyme, putative, expressed
Si030474m	4.6389	2.19001	AT1G56300.1		Chaperone DnaJ-domain superfamily protein	LOC_Os03g18870.1	heat shock protein DnaJ, putative, expressed
Si014579m	8.98306	7.24556	AT5G06760.1	LEA4-5	Late Embryogenesis Abundant 4-5	LOC_Os08g23870.1	late embryogenesis abundant group 1, putative, expressed
Si017168m	3.31653	1.90947	AT1G04880.1		HMG (high mobility group) box protein with ARID/BRIGHT DNA-binding domain	LOC_Os02g27060.1	high mobility group, putative, expressed
Si000844m	3.01213	1.82247	AT1G64110.2		P-loop containing nucleoside triphosphate hydrolases superfamily protein	LOC_Os01g12660.1	AAA-type ATPase family protein, putative, expressed
Si002731m	6.0648	6.0189	AT1G53540.1		HSP20-like chaperones superfamily protein	LOC_Os01g04380.1	hsp20/alpha crystallin family protein, putative, expressed
Si009523m	1.6664	1.80006	AT4G22990.1		Major Facilitator Superfamily with SPX (SYG1/Pho81/XPR1) domain-containing protein	LOC_Os04g48390.1	uncharacterized membrane protein, putative, expressed
Si015394m	1.54401	2.72121	AT4G39780.1		Integrase-type DNA-binding superfamily protein	LOC_Os08g31580.1	ethylene-responsive transcription factor, putative, expressed
Si035474m	1.9803	1.38063	AT5G46180.1	DELTA-OAT	ornithine-delta-aminotransferase	LOC_Os03g44150.1	aminotransferase, putative, expressed
Si013904m	2.05648	1.96682	AT1G45249.1	ABF2,AREB1,ATAREB1	abscisic acid responsive elements-binding factor 2	LOC_Os09g28310.1	bZIP transcription factor, putative, expressed
Si016614m	2.57085	1.72794	AT2G07050.1	CAS1	cycloartenol synthase 1	LOC_Os11g35710.1	cycloartenol synthase, putative, expressed
Si002580m	8.97737	6.60898	AT3G24520.1	AT-HSFC1,HSFC1	heat shock transcription factor C1	LOC_Os01g53220.1	HSF-type DNA-binding domain containing protein, expressed
Si021774m	1.90812	1.88803	AT4G31500.1	ATR4,CYP83B1,RED1,RNT1,SUR2	cytochrome P450, family 83, subfamily B, polypeptide 1	LOC_Os12g16720.1	cytochrome P450 71A1, putative, expressed
Si001397m	4.22331	2.12632	AT4G37560.1		Acetamidase/Formamidase family protein	LOC_Os01g55950.1	acetamidase, putative, expressed
Si002813m	7.35222	7.83156	AT3G15670.1		Late embryogenesis abundant protein (LEA) family protein	LOC_Os01g50910.1	late embryogenesis abundant protein, group 3, putative, expressed
Si029046m	1.20067	1.35979	AT1G30360.1	ERD4	Early-responsive to dehydration stress protein (ERD4)	LOC_Os07g05570.1	ERD4 protein, putative, expressed
Si002184m	4.29891	5.41232	AT5G45310.1			LOC_Os01g73110.1	expressed protein
Si036379m	2.33191	1.61906	AT1G07080.1		Thioredoxin superfamily protein	LOC_Os03g18454.2	gamma-interferon-inducible lysosomal thiol reductase precursor, putative, expressed
Si005911m	2.12626	1.26382	AT5G03650.1	SBE2.2	starch branching enzyme 2.2	LOC_Os06g51084.1	1,4-alpha-glucan-branching enzyme, chloroplast precursor, putative, expressed
Si030611m	1.68093	1.42907	AT4G36990.1	AT-HSFB1,ATHSF4,HSF4,HSFB1	heat shock factor 4	LOC_Os09g28354.1	CPuORF39 - conserved peptide uORF-containing transcript, expressed
Si037175m	2.91375	4.1219	AT3G12500.1	ATHCHIB,B-CHI,CHI-B,HCHIB,PR-3,PR3	basic chitinase	LOC_Os10g39680.1	CHIT14 - Chitinase family protein precursor, expressed
Si034729m	1.34205	1.33245	AT1G02205.2	CER1	Fatty acid hydroxylase superfamily	LOC_Os10g33250.1	WAX2, putative, expressed
Si024653m	1.83145	1.86278	AT3G45300.1	ATIVD,IVD,IVDH	isovaleryl-CoA-dehydrogenase	LOC_Os05g03480.2	acyl-coenzyme A dehydrogenase, mitochondrial precursor, putative, expressed
Si029718m	2.038	1.61993	AT3G13050.1		Major facilitator superfamily protein	LOC_Os07g38400.1	transporter family protein, putative, expressed
Si022381m	1.65828	3.36727	AT1G01720.1	ANAC002,ATAF1	NAC (No Apical Meristem) domain transcriptional regulator superfamily protein	LOC_Os05g34830.1	No apical meristem protein, putative, expressed
Si009381m	1.54744	1.92961	AT5G49890.1	ATCLC-C,CLC-C	chloride channel C	ChrSy.fgenesh.mRNA.37	expressed protein
Si003101m	3.60045	5.08905				LOC_Os01g62970.1	expressed protein
Si034051m	3.48093	2.61903	AT1G27770.1	ACA1,PEA1	autoinhibited Ca2+-ATPase 1	LOC_Os03g42020.1	calcium-transporting ATPase, plasma membrane-type, putative, expressed
Si010776m	2.87054	2.90826	AT3G54420.1	ATCHITIV,ATEP3,CHIV,EP3	homolog of carrot EP3-3 chitinase	LOC_Os04g41680.1	CHIT3 - Chitinase family protein precursor, expressed
Si037255m	4.94293	3.6357	AT2G18550.1	ATHB21,HB-2,HB21	homeobox protein 21	LOC_Os03g10210.1	homeobox domain containing protein, expressed
Si028829m	1.00904	1.10615	AT4G32010.1	HSI2-L1,HSL1,VAL2	HSI2-like 1	LOC_Os07g37610.1	B3 DNA binding domain containing protein, putative, expressed
Si023422m	1.69405	1.7843	AT1G33490.1			LOC_Os05g01510.1	cytoplasmic membrane protein, putative, expressed
Si003247m	2.95166	2.57748	AT1G03970.1	GBF4	G-box binding factor 4	LOC_Os01g64730.1	bZIP transcription factor domain containing protein, expressed
Si003371m	2.35164	3.39236	AT5G05960.1		Bifunctional inhibitor/lipid-transfer protein/seed storage 2S albumin superfamily protein	LOC_Os01g62980.1	LTPL101 - Protease inhibitor/seed storage/LTP family protein precursor, expressed
Si006735m	2.21478	3.05244	AT1G03230.1		Eukaryotic aspartyl protease family protein	LOC_Os01g71080.1	xylanase inhibitor, putative, expressed
Si030779m	1.12131	1.18275	AT2G23810.1	TET8	tetraspanin8	LOC_Os09g25760.1	tetraspanin family protein, putative, expressed
Si026076m	1.42794	1.07827	AT3G10740.1	ARAF,ARAF1,ASD1,ATASD1	alpha-L-arabinofuranosidase 1	LOC_Os11g03730.1	alpha-N-arabinofuranosidase A, putative, expressed
Si021619m	2.27619	1.61994	AT3G53920.1	SIG3,SIGC	RNApolymerase sigma-subunit C	LOC_Os05g51150.1	RNA polymerase sigma factor, putative, expressed
Si021093m	1.69388	1.72626	AT1G09970.1	LRR XI-23,RLK7	Leucine-rich receptor-like protein kinase family protein	LOC_Os12g43640.1	receptor-like protein kinase HAIKU2 precursor, putative, expressed
Si016440m	1.22306	1.27988	AT5G13160.1	PBS1	Protein kinase superfamily protein	LOC_Os02g30900.1	protein kinase domain containing protein, expressed
Si014544m	2.59037	2.87339	AT2G04240.1	XERICO	RING/U-box superfamily protein	LOC_Os09g30160.1	zinc finger, C3HC4 type domain containing protein, expressed
Si003203m	1.46354	1.1214	AT5G19590.1		Protein of unknown function, DUF538	LOC_Os01g41220.1	DUF538 domain containing protein, putative, expressed
Si035263m	1.50055	1.06867	AT4G39660.1	AGT2	alanine:glyoxylate aminotransferase 2	LOC_Os03g07570.1	aminotransferase, putative, expressed
Si036734m	2.5402	2.68991	AT4G15920.1		Nodulin MtN3 family protein	LOC_Os03g22200.1	nodulin MtN3 family protein, putative, expressed
Si035429m	1.4044	1.86257	AT2G17840.1	ERD7	Senescence/dehydration-associated protein-related	LOC_Os03g13840.1	senescence-associated protein, putative, expressed
Si030007m	1.66268	1.16146	AT4G39330.1	ATCAD9,CAD9	cinnamyl alcohol dehydrogenase 9	LOC_Os09g23540.1	dehydrogenase, putative, expressed
Si005871m	1.78715	1.51045	AT1G70300.1	KUP6	K+ uptake permease 6	LOC_Os06g42030.1	potassium transporter, putative, expressed
Si023655m	1.60595	2.99793	AT2G22880.1		VQ motif-containing protein	LOC_Os03g47280.1	VQ domain containing protein, putative, expressed
Si029587m	1.23096	1.83387	AT3G26300.1	CYP71B34	cytochrome P450, family 71, subfamily B, polypeptide 34	LOC_Os04g10160.1	cytochrome P450, putative, expressed
Si010999m	1.1297	1.87306	AT3G05975.1		Late embryogenesis abundant (LEA) hydroxyproline-rich glycoprotein family	LOC_Os11g02730.1	harpin-induced protein 1 domain containing protein, expressed
Si013376m	3.76183	2.09568	AT4G23200.1	CRK12	cysteine-rich RLK (RECEPTOR-like protein kinase) 12	LOC_Os04g12080.1	TKL_IRAK_DUF26-lc.7 - DUF26 kinases have homology to DUF26 containing loci, expressed
Si003168m	2.99925	2.82907				LOC_Os01g04040.1	BBTI11 - Bowman-Birk type bran trypsin inhibitor precursor, putative, expressed
Si006773m	1.28366	1.84262	AT2G41040.1		S-adenosyl-L-methionine-dependent methyltransferases superfamily protein	LOC_Os06g43800.1	methyltransferase domain containing protein, putative, expressed
Si028661m	1.48304	1.1	AT1G05830.1	ATX2,SDG30	trithorax-like protein 2	LOC_Os09g38440.1	ATXR, putative, expressed
Si022243m	6.00329	4.47316	AT2G29380.1	HAI3	highly ABA-induced PP2C gene 3	LOC_Os01g46760.1	protein phosphatase 2C, putative, expressed
Si029499m	1.57396	1.14098	AT3G10410.1	CPY,SCPL49	SERINE CARBOXYPEPTIDASE-LIKE 49	LOC_Os07g29620.1	OsSCP39 - Putative Serine Carboxypeptidase homologue, expressed
Si001170m	1.12106	1.26183	AT4G18530.1		Protein of unknown function (DUF707)	LOC_Os01g69050.1	lysine ketoglutarate reductase trans-splicing related 1, putative, expressed
Si009366m	2.94072	1.75533	AT5G33280.1		Voltage-gated chloride channel family protein	LOC_Os04g55210.1	chloride channel protein, putative, expressed
Si029001m	1.44506	1.95836	AT4G02780.1	ABC33,ATCPS1,CPS,CPS1,GA1	Terpenoid cyclases/Protein prenyltransferases superfamily protein	LOC_Os02g36210.1	ent-kaurene synthase, chloroplast precursor, putative, expressed
Si023475m	3.8495	3.47481	AT4G22220.1	ATISU1,ISU1	SufE/NifU family protein	LOC_Os01g47340.1	iron-sulfur cluster assembly enzyme ISCU, mitochondrial precursor, putative, expressed
Si037035m	2.18307	1.4878	AT4G16210.1	E-COAH-2,ECHIA	enoyl-CoA hydratase/isomerase A	LOC_Os03g19680.1	enoyl-CoA hydratase/isomerase family protein, putative, expressed
Si021235m	1.40864	1.36452	AT3G55610.1	P5CS2	delta 1-pyrroline-5-carboxylate synthase 2	LOC_Os05g38150.1	amino acid kinase, putative, expressed
Si013473m	1.8787	1.55431	AT4G34030.1	MCCB	3-methylcrotonyl-CoA carboxylase	LOC_Os08g32850.1	methylcrotonoyl-CoA carboxylase beta chain, mitochondrial precursor, putative, expressed
Si021354m	2.16988	1.8549	AT5G63770.1	ATDGK2,DGK2	diacylglycerol kinase 2	LOC_Os12g12260.1	diacylglycerol kinase 1, putative, expressed
Si010895m	1.50299	1.35254	AT5G43430.1	ETFBETA	electron transfer flavoprotein beta	LOC_Os04g10400.1	electron transfer flavoprotein subunit beta, putative, expressed
Si018602m	2.17053	3.62475	AT3G15760.1			LOC_Os06g40210.1	expressed protein
Si021367m	2.26336	2.22283	AT3G01100.1	ATHYP1,HYP1	hypothetical protein 1	LOC_Os12g39320.1	DUF221 domain containing protein, expressed
Si011480m	2.18427	3.06711	AT4G10270.1		Wound-responsive family protein	LOC_Os04g54240.1	wound induced protein, putative, expressed
Si010215m	2.80832	2.63926	AT1G71070.1		Core-2/I-branching beta-1,6-N-acetylglucosaminyltransferase family protein	LOC_Os04g23580.1	xylosyltransferase, putative, expressed
Si002961m	1.92533	2.18151	AT2G25950.1		Protein of unknown function (DUF1000)	LOC_Os01g37832.1	thioredoxin, putative, expressed
Si002736m	3.93756	4.08726	AT5G11460.1		Protein of unknown function (DUF581)	LOC_Os01g52100.1	DUF581 domain containing protein, expressed
Si009062m	1.43564	3.73788
Si021751m	2.0773	1.57056	AT3G15180.1		ARM repeat superfamily protein	LOC_Os05g48340.1	proteasome-related, putative, expressed
Si033984m	1.53376	1.0151	AT1G09570.1	FHY2,FRE1,HY8,PHYA	phytochrome A	LOC_Os03g51030.1	phytochrome A, putative, expressed
Si014397m	1.33813	1.75443	AT5G16550.1			LOC_Os08g32980.1	expressed protein
Si003116m	1.98267	2.33532	AT4G27410.1	ANAC072,RD26	NAC (No Apical Meristem) domain transcriptional regulator superfamily protein	LOC_Os01g01430.1	No apical meristem protein, putative, expressed
Si027113m	4.26106	6.68102
Si003296m	2.59387	5.71556	AT3G50980.1	XERO1	dehydrin xero 1	LOC_Os11g26780.1	dehydrin, putative, expressed
Si001741m	1.55592	2.54805	AT3G62260.2		Protein phosphatase 2C family protein	LOC_Os01g19130.1	protein phosphatase 2C, putative, expressed
Si023491m	1.21212	3.06826	AT5G56550.1	ATOXS3,OXS3	oxidative stress 3	LOC_Os05g44900.1	expressed protein
Si001022m	1.28847	1.01266	AT4G14030.1	SBP1	selenium-binding protein 1	LOC_Os01g68770.1	selenium-binding protein, putative, expressed
Si013754m	1.72468	1.71628	AT5G19120.1		Eukaryotic aspartyl protease family protein	LOC_Os10g24970.1	expressed protein
Si029521m	1.30838	1.49631	AT4G35880.1		Eukaryotic aspartyl protease family protein	LOC_Os09g37012.1	eukaryotic aspartyl protease domain containing protein, expressed
Si024947m	1.8716	1.31364	AT2G38290.1	AMT2,AMT2;1,ATAMT2	ammonium transporter 2	LOC_Os05g39240.1	ammonium transporter protein, putative, expressed
Si000044m	1.53177	1.65449	AT1G15520.1	ABCG40,ATABCG40,ATPDR12,PDR12	pleiotropic drug resistance 12	LOC_Os01g42380.1	pleiotropic drug resistance protein, putative, expressed
Si000997m	1.95073	1.53263	AT3G14680.1	CYP72A14	cytochrome P450, family 72, subfamily A, polypeptide 14	LOC_Os01g43851.1	cytochrome P450 72A1, putative, expressed
Si001317m	1.53814	5.91118	AT4G26890.1	MAPKKK16	mitogen-activated protein kinase kinase kinase 16	LOC_Os01g50400.1	STE_MEKK_ste11_MAP3K.5 - STE kinases include homologs to sterile 7, sterile 11 and sterile 20 from yeast, expressed
Si034756m	1.40163	1.00615	AT1G73950.1		Transmembrane Fragile-X-F-associated protein	LOC_Os03g49900.1	zinc finger, C3HC4 type domain containing protein, expressed
Si019132m	1.32245	1.7686	AT1G14330.1		Galactose oxidase/kelch repeat superfamily protein	LOC_Os02g51350.1	OsFBK10 - F-box domain and kelch repeat containing protein, expressed
Si027100m	1.58442	3.17202
Si010375m	1.65654	1.41894	AT4G13670.1	PTAC5	plastid transcriptionally active 5	LOC_Os04g43420.1	PTAC5, putative, expressed
Si034293m	1.12075	1.58706	AT4G02280.1	ATSUS3,SUS3	sucrose synthase 3	LOC_Os03g22120.1	sucrose synthase, putative, expressed
Si018637m	1.23352	1.05121	AT5G66170.3	STR18	sulfurtransferase 18	LOC_Os12g24020.2	rhodanese-like domain containing protein, putative, expressed
Si022388m	1.11258	2.84446	AT2G46270.1	GBF3	G-box binding factor 3	LOC_Os05g49420.1	transcription factor, putative, expressed
Si037366m	2.50468	2.14563	AT4G11650.1	ATOSM34,OSM34	osmotin 34	LOC_Os03g46070.1	thaumatin, putative, expressed
Si029213m	1.26934	2.06136	AT2G27050.1	AtEIL1,EIL1	ETHYLENE-INSENSITIVE3-like 1	LOC_Os07g48630.1	ethylene-insensitive 3, putative, expressed
Si030961m	2.11595	2.04512	AT3G47160.1		RING/U-box superfamily protein	LOC_Os07g46700.3	zinc finger, RING-type, putative, expressed
Si034344m	2.29721	1.98306	AT2G43400.1	ETFQO	electron-transfer flavoprotein:ubiquinone oxidoreductase	LOC_Os10g37210.1	FAD dependent oxidoreductase domain containing protein, expressed
Si001241m	1.66719	1.36311	AT2G15480.2	UGT73B5	UDP-glucosyl transferase 73B5	LOC_Os01g45110.1	anthocyanin 3-O-beta-glucosyltransferase, putative, expressed
Si016615m	2.57085	1.68077	AT2G07050.1	CAS1	cycloartenol synthase 1	LOC_Os11g35710.1	cycloartenol synthase, putative, expressed
Si010410m	3.95339	3.75497	AT1G69490.1	ANAC029,ATNAP,NAP	NAC-like, activated by AP3/PI	LOC_Os11g03300.1	NAC domain transcription factor, putative, expressed
Si034211m	1.46634	1.24405	AT1G68020.2	ATTPS6,TPS6	UDP-Glycosyltransferase / trehalose-phosphatase family protein	LOC_Os03g12360.1	trehalose-6-phosphate synthase, putative, expressed
Si000043m	1.54309	2.14831	AT1G15520.1	ABCG40,ATABCG40,ATPDR12,PDR12	pleiotropic drug resistance 12	LOC_Os01g42380.1	pleiotropic drug resistance protein, putative, expressed
Si030198m	3.57354	4.79528	AT1G07430.1	HAI2	highly ABA-induced PP2C gene 2	LOC_Os09g15670.1	protein phosphatase 2C, putative, expressed
Si026033m	1.99587	3.49856	AT4G35300.1	TMT2	tonoplast monosaccharide transporter2	LOC_Os10g39440.1	transporter family protein, putative, expressed
Si006424m	2.06522	2.03276	AT3G20300.1		Protein of unknown function (DUF3537)	LOC_Os06g42850.1	extracellular ligand-gated ion channel, putative, expressed
Si005129m	1.30391	1.19717	AT1G56230.1		Protein of unknown function (DUF1399)	LOC_Os01g24480.1	DUF1399 containing protein, putative, expressed
Si034348m	2.17424	2.90529	AT3G57520.1	AtSIP2,SIP2	seed imbibition 2	LOC_Os07g10840.1	uncharacterized glycosyltransferase, putative, expressed
Si026411m	1.71904	1.61599	AT2G38670.1	PECT1	phosphorylethanolamine cytidylyltransferase 1	LOC_Os12g02820.1	cytidylyltransferase domain containing protein, expressed
Si029565m	2.12343	1.76513	AT2G44480.1	BGLU17	beta glucosidase 17	LOC_Os09g31430.1	Os9bglu30 - beta-glucosidase, similar to Os4bglu12 exoglucanase, expressed
Si009225m	1.31049	1.55508	AT2G37010.1	ATNAP12,NAP12	non-intrinsic ABC protein 12	LOC_Os04g11820.1	white-brown complex homolog protein, putative, expressed
Si005855m	2.85242	4.29787	AT3G45140.1	ATLOX2,LOX2	lipoxygenase 2	LOC_Os12g37260.1	lipoxygenase 2.1, chloroplast precursor, putative, expressed
Si021538m	1.35384	2.21789	AT5G17860.1	CAX7	calcium exchanger 7	LOC_Os03g45370.1	sodium/calcium exchanger protein, putative, expressed
Si035720m	1.57764	1.52533	AT2G45910.1		U-box domain-containing protein kinase family protein	LOC_Os10g40490.1	U-box domain containing protein, expressed
Si006218m	2.27323	2.67184	AT5G25900.1	ATKO1,CYP701A3,GA3	GA requiring 3	LOC_Os06g37364.2	cytochrome P450, putative, expressed
Si018384m	1.57654	1.3083	AT5G11970.1		Protein of unknown function (DUF3511)	LOC_Os02g13060.1	expressed protein
Si013722m	1.59206	2.0223	AT4G30960.1	ATCIPK6,CIPK6,SIP3,SNRK3.14	SOS3-interacting protein 3	LOC_Os08g34240.1	CAMK_KIN1/SNF1/Nim1_like.33 - CAMK includes calcium/calmodulin depedent protein kinases, expressed
Si003025m	1.42483	2.61554	AT1G27290.1			LOC_Os01g69870.2	expressed protein
Si006517m	2.49018	2.03061	AT5G36160.1		Tyrosine transaminase family protein	LOC_Os06g23684.1	tyrosine aminotransferase, putative, expressed
Si013459m	3.32845	2.50777	AT5G47560.1	ATSDAT,ATTDT,TDT	tonoplast dicarboxylate transporter	LOC_Os09g31130.1	citrate transporter, putative, expressed
Si030165m	1.57726	1.52292	AT2G33620.1		AT hook motif DNA-binding family protein	LOC_Os09g31470.1	AT hook motif domain containing protein, expressed
Si018418m	1.6039	1.35115	AT5G58070.1	ATTIL,TIL	temperature-induced lipocalin	LOC_Os02g39930.1	OsTIL-1 Temperature-induced lipocalin-1, expressed
Si009754m	2.44203	2.64972	AT5G23960.1	ATTPS21,TPS21	terpene synthase 21	LOC_Os08g04500.1	terpene synthase, putative, expressed
Si027571m	2.16183	2.87487	AT5G47550.1		Cystatin/monellin superfamily protein	LOC_Os03g31510.1	cysteine proteinase inhibitor 8 precursor, putative, expressed
Si031444m	2.74448	1.62367	AT5G16940.1		carbon-sulfur lyases	LOC_Os09g23370.1	proline-rich protein 6, putative, expressed
Si016679m	1.59763	1.86803	AT3G21670.1		Major facilitator superfamily protein	LOC_Os04g39030.1	peptide transporter PTR2, putative, expressed
Si009836m	2.65306	1.56558	AT1G19250.1	FMO1	flavin-dependent monooxygenase 1	LOC_Os04g14690.1	flavin-containing monooxygenase family protein, putative, expressed
Si026101m	1.50807	1.01992	AT4G36760.1	APP1,ATAPP1	aminopeptidase P1	LOC_Os06g45360.1	peptidase, M24 family protein, putative, expressed
Si030836m	4.90158	4.5091	AT3G03660.1	WOX11	WUSCHEL related homeobox 11	LOC_Os07g48560.1	homeobox domain containing protein, expressed
Si001101m	1.153	1.72838	AT3G48280.1	CYP71A25	cytochrome P450, family 71, subfamily A, polypeptide 25	LOC_Os01g12740.1	cytochrome P450, putative, expressed
Si011384m	3.25437	1.8119	AT5G05960.1		Bifunctional inhibitor/lipid-transfer protein/seed storage 2S albumin superfamily protein	LOC_Os04g33920.1	LTPL102 - Protease inhibitor/seed storage/LTP family protein precursor, expressed
Si009554m	1.06017	1.04361	AT5G63190.1		MA3 domain-containing protein	LOC_Os04g40660.1	MA3 domain containing protein, expressed
Si001034m	1.93558	1.70891	AT3G06850.1	BCE2,DIN3,LTA1	2-oxoacid dehydrogenases acyltransferase family protein	LOC_Os01g21160.2	2-oxo acid dehydrogenases acyltransferase domain containing protein, expressed
Si009923m	1.00373	1.84079	AT3G53150.1	UGT73D1	UDP-glucosyl transferase 73D1	LOC_Os04g44250.1	cytokinin-O-glucosyltransferase 3, putative, expressed
Si000818m	1.56533	1.19267	AT2G26800.1		Aldolase superfamily protein	LOC_Os01g16350.1	hydroxymethylglutaryl-CoA lyase, putative, expressed
Si010682m	2.86659	6.23889	AT5G44310.2		Late embryogenesis abundant protein (LEA) family protein	LOC_Os04g52110.1	late embryogenesis abundant protein, group 3, putative, expressed
Si021410m	3.64609	3.53414	AT1G70520.1	CRK2	cysteine-rich RLK (RECEPTOR-like protein kinase) 2	LOC_Os05g03920.1	TKL_IRAK_DUF26-lf.3 - DUF26 kinases have homology to DUF26 containing loci, expressed
Si029579m	2.9334	1.0882	AT5G25120.1	CYP71B11	ytochrome p450, family 71, subfamily B, polypeptide 11	LOC_Os04g10160.1	cytochrome P450, putative, expressed
Si030661m	2.5216	1.93838	AT5G58770.1		Undecaprenyl pyrophosphate synthetase family protein	LOC_Os01g63830.1	dehydrodolichyl diphosphate synthase, putative, expressed
Si026109m	1.93599	1.17155	AT3G09220.1	LAC7	laccase 7	LOC_Os10g20610.1	laccase-15 precursor, putative, expressed
Si013684m	6.72722	6.29733	AT4G22430.1		F-box family protein	LOC_Os08g41750.1	OsFBX303 - F-box domain containing protein, expressed
Si026574m	1.0211	1.93316	AT5G49620.1	AtMYB78,MYB78	myb domain protein 78	LOC_Os11g45740.1	MYB family transcription factor, putative, expressed
Si008030m	1.94309	1.07571	AT4G08950.1	EXO	Phosphate-responsive 1 family protein	LOC_Os06g11660.1	phosphate-induced protein 1 conserved region domain containing protein, expressed
Si035912m	4.28038	3.33177	AT1G27480.1		alpha/beta-Hydrolases superfamily protein	LOC_Os03g13030.1	lecithin cholesterol acyltransferase, putative, expressed
Si009525m	1.61501	1.11763	AT5G27600.1	ATLACS7,LACS7	long-chain acyl-CoA synthetase 7	LOC_Os12g04990.1	acyl-CoA synthetase protein, putative, expressed
Si016743m	2.11013	1.21187	AT1G15740.1		Leucine-rich repeat family protein	LOC_Os02g39970.1	regulatory subunit, putative, expressed
Si029174m	1.77724	1.26747	AT2G03890.1	ATPI4K GAMMA 7,PI4K GAMMA 7,UBDK GAMMA 7	phosphoinositide 4-kinase gamma 7	LOC_Os09g29890.1	phosphatidylinositol 3- and 4-kinase family protein, putative, expressed
Si037029m	1.27931	2.2264	AT3G45970.1	ATEXLA1,ATEXPL1,ATHEXP BETA 2.1,EXLA1,EXPL1	expansin-like A1	LOC_Os10g39640.1	expansin precursor, putative, expressed
Si017551m	1.43167	1.83203	AT4G10080.1			LOC_Os02g35220.1	expressed protein
Si026946m	1.62734	2.04222	AT5G66110.1		Heavy metal transport/detoxification superfamily protein	LOC_Os04g17100.1	heavy metal-associated domain containing protein, expressed
Si026948m	4.34167	6.17949
Si007349m	1.78516	2.68602	AT4G35770.1	ATSEN1,DIN1,SEN1	Rhodanese/Cell cycle control phosphatase superfamily protein	LOC_Os06g50930.1	rhodanese-like domain containing protein, putative, expressed
Si013455m	1.67781	1.30511	AT3G01930.2		Major facilitator superfamily protein	LOC_Os08g42010.1	nodulin, putative, expressed
Si023433m	1.54397	2.48584	AT4G11650.1	ATOSM34,OSM34	osmotin 34	LOC_Os12g43430.1	thaumatin, putative, expressed
Si006355m	1.24099	1.27043	AT5G26030.1	ATFC-I,FC-I,FC1	ferrochelatase 1	LOC_Os09g12560.1	ferrochelatase-2, chloroplast precursor, putative, expressed
Si029989m	4.09754	2.51271	AT3G20810.1		2-oxoglutarate (2OG) and Fe(II)-dependent oxygenase superfamily protein	LOC_Os09g31380.1	jmjC domain-containing protein 5, putative, expressed
Si003289m	2.16875	2.58011	AT1G75390.1	AtbZIP44,bZIP44	basic leucine-zipper 44	LOC_Os01g36220.1	bZIP transcription factor domain containing protein, expressed
Si029005m	1.31114	1.33803	AT4G09020.1	ATISA3,ISA3	isoamylase 3	LOC_Os09g29404.1	glycogen operon protein glgX, putative, expressed
Si025545m	1.07956	2.08506
Si003758m	3.26735	1.96738	AT4G02380.1	AtLEA5,SAG21	senescence-associated gene 21	LOC_Os01g21250.1	late embryogenesis abundant protein, putative, expressed
Si036041m	1.48241	2.26896	AT1G78290.2	SNRK2-8,SNRK2.8,SRK2C	Protein kinase superfamily protein	LOC_Os03g27280.1	CAMK_CAMK_like.19 - CAMK includes calcium/calmodulin depedent protein kinases, expressed
Si036430m	1.00802	3.03144	AT5G10100.1		Haloacid dehalogenase-like hydrolase (HAD) superfamily protein	LOC_Os03g26910.1	uncharacterized glycosyl hydrolase Rv2006/MT2062, putative, expressed
Si017166m	2.06004	2.75142	AT3G20300.1		Protein of unknown function (DUF3537)	LOC_Os02g35830.1	extracellular ligand-gated ion channel, putative, expressed
Si010756m	2.56406	2.58678	AT5G64460.1		Phosphoglycerate mutase family protein	LOC_Os04g01230.1	phosphoglycerate mutase, putative, expressed
Si017155m	2.2372	1.94146	AT3G30390.1		Transmembrane amino acid transporter family protein	LOC_Os02g09810.1	amino acid transporter, putative, expressed
Si013168m	2.29179	1.10527	AT1G75660.1	AtXRN3,XRN3	5\'-3\' exoribonuclease 3	LOC_Os01g65220.1	XRN 5\'-3\' exonuclease N-terminus domain containing protein, expressed
Si038681m	6.06307	6.10525	AT5G52420.1			LOC_Os10g40040.1	expressed protein
Si003039m	5.96391	6.09138	AT1G71000.1		Chaperone DnaJ-domain superfamily protein	LOC_Os01g42190.1	heat shock protein DnaJ, putative, expressed
Si010739m	6.79271	6.08394	AT4G33467.2			LOC_Os12g08700.1	expressed protein
Si022208m	1.10022	1.58095	AT1G80400.1		RING/U-box superfamily protein	LOC_Os05g08610.1	zinc finger family protein, putative, expressed
Si032926m	3.62179	2.68595				LOC_Os09g23590.1	expressed protein
Si017794m	3.91609	2.0109	AT4G33540.1		metallo-beta-lactamase family protein	LOC_Os02g58270.1	metallo-beta-lactamase family protein, putative, expressed
Si018314m	2.31075	1.50442	AT4G31290.1		ChaC-like family protein	LOC_Os02g26700.1	cation transport regulator-like protein 1, putative, expressed
Si023473m	2.69727	3.21835	AT4G08330.1			LOC_Os05g39060.1	expressed protein
Si000501m	1.58596	2.64521	AT1G02660.1		alpha/beta-Hydrolases superfamily protein	LOC_Os01g15000.1	lipase, putative, expressed
Si023777m	6.54934	6.06528				LOC_Os05g11620.1	expressed protein
Si006533m	1.29599	1.31775	AT5G07270.1	XBAT33	XB3 ortholog 3 in Arabidopsis thaliana	LOC_Os06g03800.1	pollen ankyrin, putative, expressed
Si010049m	1.93039	1.2702	AT1G05680.1	UGT74E2	Uridine diphosphate glycosyltransferase 74E2	LOC_Os04g12970.1	UDP-glucoronosyl/UDP-glucosyl transferase, putative, expressed
Si039519m	1.34031	2.15524	AT4G11070.1	AtWRKY41,WRKY41	WRKY family transcription factor	LOC_Os03g20550.1	WRKY55, expressed
Si000988m	1.71795	2.58194	AT2G27690.1	CYP94C1	cytochrome P450, family 94, subfamily C, polypeptide 1	LOC_Os01g63930.1	cytochrome P450, putative, expressed
Si024826m	2.59995	2.86598	AT4G29190.1		Zinc finger C-x8-C-x5-C-x3-H type family protein	LOC_Os05g10670.1	zinc finger CCCH type family protein, putative, expressed
Si038238m	3.00047	2.51253				LOC_Os03g42600.1	expressed protein
Si011248m	5.43944	5.99627	AT3G10020.1			LOC_Os11g05170.1	expressed protein
Si021043m	2.12671	1.92368	AT4G03430.1	EMB2770,STA1	pre-mRNA splicing factor-related	LOC_Os10g35550.1	pre-mRNA-processing factor 6, putative, expressed
Si000956m	2.33354	3.25554	AT5G53390.1		O-acyltransferase (WSD1-like) family protein	LOC_Os01g48874.1	wax synthase, putative, expressed
Si036531m	1.92797	2.26483	AT4G33950.1	ATOST1,OST1,P44,SNRK2-6,SNRK2.6,SRK2E	Protein kinase superfamily protein	LOC_Os10g41490.1	CAMK_CAMK_like.41 - CAMK includes calcium/calmodulin depedent protein kinases, expressed
Si022840m	2.90571	3.87157	AT5G13200.1		GRAM domain family protein	LOC_Os12g29400.1	GRAM domain containing protein, expressed
Si009180m	1.58349	1.05324	AT1G58060.1		RNA helicase family protein	LOC_Os03g17432.1	pre-mRNA-splicing factor ATP-dependent RNA helicase DHX16, putative, expressed
Si007326m	5.7498	5.98037	AT1G32560.1		Late embryogenesis abundant protein, group 1 protein	LOC_Os06g02040.1	late embryogenesis abundant group 1, putative, expressed
Si025981m	1.657	1.02045	AT1G79990.3		structural molecules	LOC_Os02g11830.2	coatomer subunit beta, putative, expressed
Si000445m	2.77273	1.4444	AT5G19740.1		Peptidase M28 family protein	LOC_Os01g54010.1	peptidase, putative, expressed
Si037917m	1.22449	1.40264	AT3G49550.1			LOC_Os10g36550.1	CRP3 - Cysteine-rich family protein precursor, expressed
Si020296m	3.71048	2.66808				LOC_Os02g12180.1	hypothetical protein
Si027083m	2.25714	1.66521
Si003953m	2.75522	1.53873	AT4G11650.1	ATOSM34,OSM34	osmotin 34	LOC_Os01g02310.1	expressed protein
Si013761m	1.43058	1.01242	AT5G28840.1	GME	GDP-D-mannose 3\',5\'-epimerase	LOC_Os10g28200.1	NAD dependent epimerase/dehydratase family protein, putative, expressed
Si021278m	1.32894	1.26735	AT2G16365.2		F-box family protein	LOC_Os01g49310.1	expressed protein
Si010235m	1.33292	1.3552	AT5G07440.1	GDH2	glutamate dehydrogenase 2	LOC_Os02g43470.1	glutamate dehydrogenase protein, putative, expressed
Si002007m	2.30862	2.49335	AT1G71695.1		Peroxidase superfamily protein	LOC_Os01g73170.1	peroxidase precursor, putative, expressed
Si029341m	4.18935	3.79367	AT3G21720.1	ICL	isocitrate lyase	LOC_Os07g34520.1	isocitrate lyase, putative, expressed
Si014588m	3.39512	1.9668
Si021596m	2.41173	2.67005	AT5G57580.1		Calmodulin-binding protein	LOC_Os12g36910.1	calmodulin binding protein, putative, expressed
Si013436m	1.37033	1.1126	AT2G26800.1		Aldolase superfamily protein	LOC_Os01g16350.1	hydroxymethylglutaryl-CoA lyase, putative, expressed
Si013138m	3.39512	1.52195	AT3G14460.1		LRR and NB-ARC domains-containing disease resistance protein	LOC_Os08g43000.1	CC-NBS-LRR, putative, expressed
Si036303m	1.96761	2.426	AT3G04070.1	anac047,NAC047	NAC domain containing protein 47	LOC_Os03g21060.1	No apical meristem protein, putative, expressed
Si007698m	5.25197	5.87809				LOC_Os06g21910.1	late embryogenesis abundant group 1, putative, expressed
Si026135m	1.1602	1.97053	AT1G71960.1	ABCG25,ATABCG25	ATP-binding casette family G25	LOC_Os11g07600.1	ABC-2 type transporter domain containing protein, expressed
Si016784m	2.17449	2.11344	AT5G57580.1		Calmodulin-binding protein	LOC_Os11g44310.1	calmodulin binding protein, putative, expressed
Si029475m	1.28583	1.18438	AT5G62890.1		Xanthine/uracil permease family protein	LOC_Os09g21340.1	nucleobase-ascorbate transporter, putative, expressed
Si001544m	1.1669	1.57587	AT5G66460.1		Glycosyl hydrolase superfamily protein	LOC_Os01g47400.1	OsMan01 - Endo-Beta-Mannanase, expressed
Si022284m	1.67362	1.81372	AT5G64700.1		nodulin MtN21 /EamA-like transporter family protein	LOC_Os05g01570.1	auxin-induced protein 5NG4, putative, expressed
Si009073m	1.451	2.53352
Si031242m	1.22752	1.09294	AT2G14580.1	ATPRB1,PRB1	basic pathogenesis-related protein 1	LOC_Os07g03710.1	SCP-like extracellular protein, expressed
Si035913m	1.63056	1.60165	AT4G19970.1			LOC_Os03g63280.1	regulatory protein, putative, expressed
Si026161m	1.85715	1.20594	AT3G09220.1	LAC7	laccase 7	LOC_Os10g20610.1	laccase-15 precursor, putative, expressed
Si009697m	2.14919	2.10357	AT4G39640.1	GGT1	gamma-glutamyl transpeptidase 1	LOC_Os04g38450.1	gamma-glutamyltranspeptidase 1 precursor, putative, expressed
Si021977m	1.56342	2.06657	AT3G12700.1		Eukaryotic aspartyl protease family protein	LOC_Os05g48330.1	aspartyl protease family protein, putative, expressed
Si026965m	2.53507	1.87169	AT3G04720.1	HEL,PR-4,PR4	pathogenesis-related 4	LOC_Os11g37970.1	WIP5 - Wound-induced protein precursor, expressed
Si002789m	1.21782	2.24102
Si036575m	2.21021	1.95726	AT5G03530.1	ATRAB,ATRAB ALPHA,ATRAB18B,ATRABC2A,RABC2A	RAB GTPase homolog C2A	LOC_Os10g31830.1	ras-related protein, putative, expressed
Si022864m	1.67315	1.8585	AT1G68290.1	ENDO 2	endonuclease 2	LOC_Os04g55850.1	nuclease PA3, putative, expressed
Si022831m	2.56586	2.55497	AT1G48000.1	AtMYB112,MYB112	myb domain protein 112	LOC_Os12g37690.1	MYB family transcription factor, putative, expressed
Si013587m	1.75354	1.55399	AT1G22410.1		Class-II DAHP synthetase family protein	LOC_Os08g37790.1	phospho-2-dehydro-3-deoxyheptonate aldolase, chloroplast precursor, putative, expressed
Si034427m	3.02979	5.15465	AT5G07920.1	ATDGK1,DGK1	diacylglycerol kinase1	LOC_Os03g31180.1	diacylglycerol kinase 1, putative, expressed
Si019997m	2.54688	3.92895	AT2G20880.1		Integrase-type DNA-binding superfamily protein	LOC_Os02g42585.1	AP2 domain containing protein, expressed
Si023568m	4.12734	6.99801	AT1G07985.1		Expressed protein	LOC_Os03g42520.1	expressed protein
Si010006m	1.51871	1.28243	AT1G05675.1		UDP-Glycosyltransferase superfamily protein	LOC_Os04g12960.1	UDP-glucoronosyl/UDP-glucosyl transferase, putative, expressed
Si010558m	2.15723	1.30176	AT1G59960.1		NAD(P)-linked oxidoreductase superfamily protein	LOC_Os04g37490.1	oxidoreductase, aldo/keto reductase family protein, putative, expressed
Si008385m	1.22694	1.67258	AT1G78080.1	RAP2.4	related to AP2 4	LOC_Os06g11860.1	ethylene-responsive transcription factor, putative, expressed
Si021490m	2.00194	1.81829	AT3G47000.1		Glycosyl hydrolase family protein	LOC_Os05g37700.1	periplasmic beta-glucosidase precursor, putative, expressed
Si015489m	3.78413	1.10564
Si027024m	1.25525	1.65636				LOC_Os12g05260.1	phytosulfokines precursor, putative, expressed
Si007491m	1.11432	1.12671	AT2G46690.1		SAUR-like auxin-responsive protein family	LOC_Os06g50040.1	OsSAUR29 - Auxin-responsive SAUR gene family member, expressed
Si003590m	3.32331	3.69102	AT2G31090.1			LOC_Os01g11600.1	expressed protein
Si031488m	3.9218	2.78517
Si030409m	2.26413	3.25254	AT5G06570.1		alpha/beta-Hydrolases superfamily protein	LOC_Os07g06850.1	gibberellin receptor GID1L2, putative, expressed
Si017943m	1.41557	1.58784	AT1G60670.2		Protein of unknown function (DUF3755)	LOC_Os02g42020.1	expressed protein
Si013453m	1.63844	1.10241	AT2G26800.1		Aldolase superfamily protein	LOC_Os01g16350.1	hydroxymethylglutaryl-CoA lyase, putative, expressed
Si031189m	1.48784	1.35706	AT3G19950.1		RING/U-box superfamily protein	LOC_Os07g43740.1	zinc finger, C3HC4 type domain containing protein, expressed
Si030034m	1.94386	1.97355	AT5G48250.1		B-box type zinc finger protein with CCT domain	LOC_Os06g19444.1	CCT/B-box zinc finger protein, putative, expressed
Si037227m	1.76345	1.56587	AT3G47160.1		RING/U-box superfamily protein	LOC_Os10g35670.1	zinc finger, RING-type, putative, expressed
Si001351m	3.14232	4.00748	AT1G15000.1	scpl50	serine carboxypeptidase-like 50	LOC_Os05g50580.1	OsSCP30 - Putative Serine Carboxypeptidase homologue, expressed
Si006131m	5.2477	2.2058	AT2G04740.1		ankyrin repeat family protein	LOC_Os06g21330.1	ABB1 - Ankyrin repeat region with 2 Bric-a-Brac, Tramtrack, Broad Complex BTB domains, expressed
Si029783m	3.00798	4.34845	AT2G05940.1		Protein kinase superfamily protein	LOC_Os09g27010.1	tyrosine protein kinase domain containing protein, putative, expressed
Si030090m	1.88538	1.20438	AT2G47900.3	AtTLP3,TLP3	tubby like protein 3	LOC_Os07g47110.1	OsFBT11 - F-box and tubby domain containing protein, expressed
Si018436m	1.45227	1.28963	AT2G21620.1	RD2	Adenine nucleotide alpha hydrolases-like superfamily protein	LOC_Os02g47650.1	universal stress protein domain containing protein, putative, expressed
Si036423m	4.11033	2.55941	AT5G43860.1	ATCLH2,CLH2	chlorophyllase 2	LOC_Os10g28370.1	chlorophyllase-2, chloroplast precursor, putative, expressed
Si014162m	2.29372	1.29417	AT1G13270.1	MAP1B,MAP1C	methionine aminopeptidase 1B	LOC_Os04g52100.1	peptidase, M24 family protein, putative, expressed
Si000814m	1.42755	1.87953	AT1G64280.1	ATNPR1,NIM1,NPR1,SAI1	regulatory protein (NPR1)	LOC_Os01g09800.1	BTBA1 - Bric-a-Brac,Tramtrack, Broad Complex BTB domain with Ankyrin repeat region, expressed
Si006374m	1.5975	1.54745	AT1G13560.1	AAPT1,ATAAPT1	aminoalcoholphosphotransferase 1	LOC_Os06g10280.1	CDP-alcohol phosphatidyltransferase, putative, expressed
Si021875m	1.42213	1.2035	AT1G65840.1	ATPAO4,PAO4	polyamine oxidase 4	LOC_Os04g57560.1	amine oxidase, flavin-containing, domain containing protein, expressed
Si006073m	2.2085	1.93379	AT5G57800.1	CER3,FLP1,WAX2,YRE	Fatty acid hydroxylase superfamily	LOC_Os02g08230.1	WAX2, putative, expressed
Si035445m	4.40764	5.62222	AT5G66460.1		Glycosyl hydrolase superfamily protein	LOC_Os03g61280.1	OsMan05 - Endo-Beta-Mannanase, expressed
Si017307m	1.47471	1.06853	AT3G17810.1	PYD1	pyrimidine 1	LOC_Os02g50350.1	dihydroorotate dihydrogenase protein, putative, expressed
Si030411m	2.26998	3.23974	AT5G06570.1		alpha/beta-Hydrolases superfamily protein	LOC_Os07g06850.1	gibberellin receptor GID1L2, putative, expressed
Si020111m	2.95875	2.61261	AT2G31945.1			LOC_Os02g53410.1	expressed protein
Si002225m	2.39142	3.05734	AT5G06570.1		alpha/beta-Hydrolases superfamily protein	LOC_Os01g06060.1	gibberellin receptor GID1L2, putative, expressed
Si006474m	3.11164	2.84459	AT4G25000.1	AMY1,ATAMY1	alpha-amylase-like	LOC_Os06g49970.2	alpha-amylase precursor, putative, expressed
Si000147m	1.58021	1.54042	AT5G25930.1		Protein kinase family protein with leucine-rich repeat domain	LOC_Os01g53920.1	receptor-like protein kinase 5 precursor, putative, expressed
Si018581m	3.56213	2.15549	AT1G52240.2	ATROPGEF11,PIRF1,ROPGEF11	RHO guanyl-nucleotide exchange factor 11	LOC_Os02g16909.1	dynein light chain type 1 domain containing protein, expressed
Si010736m	1.96167	2.70521	AT5G57150.1		basic helix-loop-helix (bHLH) DNA-binding superfamily protein	LOC_Os04g23550.1	basic helix-loop-helix family protein, putative, expressed
Si005728m	2.13587	1.636	AT1G18270.1		ketose-bisphosphate aldolase class-II family protein	LOC_Os06g14740.1	NAD binding domain of 6-phosphogluconate dehydrogenase containing protein, expressed
Si013986m	4.11984	2.92058	AT5G61890.1		Integrase-type DNA-binding superfamily protein	LOC_Os04g32620.1	ethylene-responsive transcription factor ERF114, putative, expressed
Si014115m	1.54163	1.68342	AT4G38660.1		Pathogenesis-related thaumatin superfamily protein	LOC_Os08g43510.1	thaumatin, putative, expressed
Si022756m	1.21896	1.18819	AT3G03800.1	ATSYP131,SYP131	syntaxin of plants 131	LOC_Os06g07200.1	syntaxin, putative, expressed
Si023848m	1.33022	2.4732	AT3G09390.1	ATMT-1,ATMT-K,MT2A	metallothionein 2A	LOC_Os12g38270.1	metallothionein, putative, expressed
Si014150m	1.53599	1.62677	AT3G26760.1		NAD(P)-binding Rossmann-fold superfamily protein	LOC_Os07g46830.1	sex determination protein tasselseed-2, putative, expressed
Si024104m	3.24888	1.04958	AT2G25625.1			LOC_Os05g49940.1	expressed protein
Si028940m	1.70948	1.01026	AT2G38280.1	ATAMPD,FAC1	AMP deaminase, putative / myoadenylate deaminase, putative	LOC_Os07g49270.1	AMP deaminase, putative, expressed
Si035954m	1.71013	1.65428	AT1G55370.2	NDF5	NDH-dependent cyclic electron flow 5	LOC_Os03g53710.1	aldose 1-epimerase, putative, expressed
Si002604m	2.54924	1.74792	AT1G78780.2		pathogenesis-related family protein	LOC_Os01g53090.1	pathogen-related protein, putative, expressed
Si006393m	1.82806	1.64368	AT5G57180.2	CIA2	chloroplast import apparatus 2	LOC_Os06g48610.1	CCT motif family protein, expressed
Si035212m	1.68073	1.99225	AT2G37730.1		Protein of unknown function (DUF604)	LOC_Os03g16334.1	fringe-related protein, putative, expressed
Si010791m	9.91557	5.45694	AT1G27990.1			LOC_Os04g31710.1	expressed protein
Si034826m	3.8564	2.79258	AT1G12110.1	ATNRT1,B-1,CHL1,CHL1-1,NRT1,NRT1.1	nitrate transporter 1.1	LOC_Os10g40600.1	peptide transporter PTR2, putative, expressed
Si003619m	7.90442	5.4327				LOC_Os01g45659.1	expressed protein
Si022596m	2.12949	1.0362	AT2G31840.1		Thioredoxin superfamily protein	LOC_Os05g34470.1	expressed protein
Si014914m	2.55059	1.76938	AT1G13480.1		Protein of unknown function (DUF1262)	LOC_Os08g31850.1	expressed protein
Si021967m	2.93582	2.43965	AT4G32300.1	SD2-5	S-domain-2 5	LOC_Os04g56110.1	protein kinase, putative, expressed
Si019736m	2.03928	2.0357	AT5G06710.1	HAT14	homeobox from Arabidopsis thaliana	LOC_Os02g35770.1	homeobox associated leucine zipper, putative, expressed
Si000341m	2.6889	1.70181	AT1G34300.1		lectin protein kinase family protein	LOC_Os01g48000.1	S-locus-like receptor protein kinase, putative, expressed
Si021993m	2.75132	2.10986	AT2G19860.1	ATHXK2,HXK2	hexokinase 2	LOC_Os05g09500.1	hexokinase, putative, expressed
Si026720m	2.19781	2.17497				LOC_Os10g28120.1	glycosyl hydrolase, putative, expressed
Si018495m	3.3565	3.02747	AT1G54050.1		HSP20-like chaperones superfamily protein	LOC_Os02g54140.1	hsp20/alpha crystallin family protein, putative, expressed
Si005718m	1.86842	1.2944	AT5G49220.1		Protein of unknown function (DUF789)	LOC_Os06g51330.1	expressed protein
Si001280m	1.55635	2.11151	AT3G08670.1			LOC_Os05g25220.1	expressed protein
Si039071m	7.79831	5.342	AT2G36640.1	ATECP63,ECP63	embryonic cell protein 63	LOC_Os03g20680.1	late embryogenesis abundant protein 1, putative, expressed
Si029507m	4.49777	3.17664	AT1G19250.1	FMO1	flavin-dependent monooxygenase 1	LOC_Os09g37620.1	flavin-containing monooxygenase family protein, putative, expressed
Si001505m	1.65455	1.36216	AT3G51840.1	ACX4,ATG6,ATSCX	acyl-CoA oxidase 4	LOC_Os01g06600.1	glutaryl-CoA dehydrogenase, mitochondrial precursor, putative, expressed
Si030528m	1.11225	2.15743	AT2G46400.1	ATWRKY46,WRKY46	WRKY DNA-binding protein 46	LOC_Os09g16510.1	WRKY74, expressed
Si015746m	2.02905	2.79598	AT2G20340.1		Pyridoxal phosphate (PLP)-dependent transferases superfamily protein	LOC_Os08g04560.1	decarboxylase, putative, expressed
Si030745m	1.61933	1.51307	AT2G23840.1		HNH endonuclease	LOC_Os07g07480.1	HNH endonuclease domain-containing protein, putative, expressed
Si016532m	1.46606	1.47586	AT2G33580.1		Protein kinase superfamily protein	LOC_Os02g09960.1	LYK8, putative, expressed
Si013938m	1.08793	1.26649	AT2G01900.1		DNAse I-like superfamily protein	LOC_Os08g32960.1	endonuclease/exonuclease/phosphatase family domain containing protein, expressed
Si035330m	1.31727	1.14283	AT4G35140.1		Transducin/WD40 repeat-like superfamily protein	LOC_Os10g39760.1	WD domain, G-beta repeat domain containing protein, expressed
Si016670m	1.30734	1.30608	AT1G14780.1		MAC/Perforin domain-containing protein	LOC_Os02g27480.1	membrane attack complex component/perforin/complement C9, putative, expressed
Si024914m	4.43495	5.27966	AT1G07430.1	HAI2	highly ABA-induced PP2C gene 2	LOC_Os05g38290.2	protein phosphatase 2C, putative, expressed
Si026830m	2.99247	5.18787	AT1G14320.1	RPL10,RPL10A,SAC52	Ribosomal protein L16p/L10e family protein	LOC_Os11g11390.1	ribosomal protein, putative, expressed
Si011425m	1.56125	1.4992	AT5G47060.1		Protein of unknown function (DUF581)	LOC_Os04g49670.1	DUF581 domain containing protein, expressed
Si019756m	7.57132	3.56921	AT1G80570.2		RNI-like superfamily protein	LOC_Os04g30210.1	OsFBL15 - F-box domain and LRR containing protein, expressed
Si035171m	1.81644	1.22595	AT2G46950.1	CYP709B2	cytochrome P450, family 709, subfamily B, polypeptide 2	LOC_Os03g25480.1	cytochrome P450, putative, expressed
Si022183m	6.45419	3.70222	AT3G26618.1	ERF1-3	eukaryotic release factor 1-3	LOC_Os05g31020.1	eukaryotic peptide chain release factor subunit 1-1, putative, expressed
Si003074m	2.09468	3.45434
Si011364m	1.72519	1.33575	AT5G40500.2			LOC_Os04g40670.1	expressed protein
Si038763m	9.41182	5.2391
Si016943m	3.16468	1.55964	AT5G03720.1	AT-HSFA3,HSFA3	heat shock transcription factor A3	LOC_Os02g32590.1	HSF-type DNA-binding domain containing protein, expressed
Si004757m	2.17995	1.71494	AT4G29190.1		Zinc finger C-x8-C-x5-C-x3-H type family protein	LOC_Os01g09620.1	zinc finger/CCCH transcription factor, putative, expressed
Si007949m	2.92244	1.64902	AT5G23940.1	DCR,EMB3009,PEL3	HXXXD-type acyl-transferase family protein	LOC_Os06g05320.1	transferase family protein, putative, expressed
Si003943m	1.75122	2.63242	AT2G18500.1	ATOFP7,OFP7	ovate family protein 7	LOC_Os01g43610.1	DUF623 domain containing protein, expressed
Si031046m	2.41556	1.65013	AT3G09270.1	ATGSTU8,GSTU8	glutathione S-transferase TAU 8	LOC_Os09g29200.1	glutathione S-transferase, putative, expressed
Si006063m	1.16393	1.28942	AT2G25490.1	EBF1,FBL6	EIN3-binding F box protein 1	LOC_Os06g40360.1	OsFBL30 - F-box domain and LRR containing protein, expressed
Si035771m	2.06703	2.43821	AT2G13810.1	ALD1	AGD2-like defense response protein 1	LOC_Os03g09910.1	aminotransferase, classes I and II, domain containing protein, expressed
Si023794m	1.50236	1.37716				LOC_Os05g12481.1	expressed protein
Si037620m	2.52372	1.49276	AT2G18196.1		Heavy metal transport/detoxification superfamily protein	LOC_Os03g02860.1	heavy metal-associated domain containing protein, expressed
Si027279m	4.06253	1.74013	AT1G68050.1	ADO3,FKF1	flavin-binding, kelch repeat, f box 1	LOC_Os11g34460.1	OsFBO10 - F-box and other domain containing protein, expressed
Si001725m	2.19237	1.46582	AT1G48910.1	YUC10	Flavin-containing monooxygenase family protein	LOC_Os01g16714.1	flavin monooxygenase, putative, expressed
Si037433m	1.00182	1.18621	AT2G40095.1		Alpha/beta hydrolase related protein	LOC_Os03g03200.2	hydrolase, alpha/beta fold family protein, putative, expressed
Si026950m	2.26957	1.2829	AT3G04720.1	HEL,PR-4,PR4	pathogenesis-related 4	LOC_Os11g37960.1	WIP4 - Wound-induced protein precursor, expressed
Si034175m	1.09162	2.25367	AT1G55020.1	ATLOX1,LOX1	lipoxygenase 1	LOC_Os03g49380.1	lipoxygenase, putative, expressed
Si009995m	4.72175	5.169	AT5G47810.1	PFK2	phosphofructokinase 2	LOC_Os09g30240.1	phosphofructokinase, putative, expressed
Si018468m	1.52864	1.28304	AT5G14680.1		Adenine nucleotide alpha hydrolases-like superfamily protein	LOC_Os02g47840.1	universal stress protein domain containing protein, putative, expressed
Si030322m	5.01633	2.26302				LOC_Os07g42650.1	expressed protein
Si030273m	3.03753	5.14955	AT4G21440.1	ATM4,ATMYB102,MYB102	MYB-like 102	LOC_Os07g37210.1	MYB family transcription factor, putative, expressed
Si000856m	1.71919	1.80447	AT5G11580.1		Regulator of chromosome condensation (RCC1) family protein	LOC_Os01g52630.1	regulator of chromosome condensation, putative, expressed
Si002014m	8.10656	4.56684	AT1G71695.1		Peroxidase superfamily protein	LOC_Os01g73220.1	peroxidase precursor, putative, expressed
Si000960m	1.25605	1.81902	AT1G75450.1	ATCKX5,ATCKX6,CKX5	cytokinin oxidase 5	LOC_Os01g56810.1	cytokinin dehydrogenase precursor, putative, expressed
Si000436m	2.18155	1.52035	AT5G19740.1		Peptidase M28 family protein	LOC_Os01g53810.1	peptidase, putative, expressed
Si007858m	1.34483	1.53291	AT3G28580.1		P-loop containing nucleoside triphosphate hydrolases superfamily protein	LOC_Os06g48250.1	ATPase, putative, expressed
Si026340m	1.20957	1.21722	AT4G18640.1	MRH1	Leucine-rich repeat protein kinase family protein	LOC_Os12g01510.1	MRH1, putative, expressed
Si034098m	1.66493	2.49074	AT3G51770.2	ATEOL1,ETO1	tetratricopeptide repeat (TPR)-containing protein	LOC_Os03g18360.1	BTBT1 - Bric-a-Brac, Tramtrack, Broad Complex BTB domain with tetratricopeptide repeats, expressed
Si034688m	2.53533	1.17007	AT1G09420.1	G6PD4	glucose-6-phosphate dehydrogenase 4	LOC_Os03g20300.1	glucose-6-phosphate 1-dehydrogenase, chloroplast precursor, putative, expressed
Si026960m	4.951	5.09152	AT3G10020.1			LOC_Os11g05170.1	expressed protein
Si022788m	1.85071	1.94685	AT4G27950.1	CRF4	cytokinin response factor 4	LOC_Os05g25260.1	AP2 domain containing protein, expressed
Si001860m	2.16243	1.71895	AT1G21410.1	SKP2A	F-box/RNI-like superfamily protein	LOC_Os01g65920.1	F-box/LRR-repeat protein 2, putative, expressed
Si023194m	1.3508	1.77013	AT5G64810.1	ATWRKY51,WRKY51	WRKY DNA-binding protein 51	LOC_Os05g46020.1	WRKY7, expressed
Si024803m	1.41097	1.32248				LOC_Os05g38040.2	expressed protein
Si007659m	5.33296	6.22605	AT2G38465.1			LOC_Os06g44190.1	expressed protein
Si023013m	2.81231	4.33023	AT1G27730.1	STZ,ZAT10	salt tolerance zinc finger	LOC_Os12g39400.1	ZOS12-09 - C2H2 zinc finger protein, expressed
Si022514m	1.36565	1.27544	AT1G71695.1		Peroxidase superfamily protein	LOC_Os04g59150.1	peroxidase precursor, putative, expressed
Si018280m	1.30765	1.10523	AT2G02380.1	ATGSTZ2,GSTZ2	glutathione S-transferase (class zeta) 2	LOC_Os02g35590.2	glutathione S-transferase, putative, expressed
Si002828m	1.93024	1.4635	AT4G11650.1	ATOSM34,OSM34	osmotin 34	LOC_Os12g43490.1	thaumatin, putative, expressed
Si030267m	1.60629	2.58013	AT1G61110.1	anac025,NAC025	NAC domain containing protein 25	LOC_Os07g48450.1	no apical meristem protein, putative, expressed
Si018549m	1.55336	3.14209	AT4G05030.1		Copper transport protein family	LOC_Os02g37180.1	expressed protein
Si003266m	1.45668	1.38371	AT5G49610.1		F-box family protein	LOC_Os07g35060.1	OsFBX238 - F-box domain containing protein, expressed
Si026681m	1.67709	1.90297	AT5G24090.1	ATCHIA,CHIA	chitinase A	LOC_Os06g25010.1	glycosyl hydrolase, putative, expressed
Si000846m	2.52827	2.27556	AT1G52190.1		Major facilitator superfamily protein	LOC_Os01g55600.1	peptide transporter PTR2, putative, expressed
Si021130m	1.64012	1.93223	AT3G07040.1	RPM1,RPS3	NB-ARC domain-containing disease resistance protein	LOC_Os12g37770.1	RGH1A, putative, expressed
Si029659m	1.38175	1.0764	AT1G07250.1	UGT71C4	UDP-glucosyl transferase 71C4	LOC_Os07g32010.1	UDP-glucoronosyl and UDP-glucosyl transferase domain containing protein, expressed
Si023972m	1.44958	2.04768				LOC_Os05g38940.1	expressed protein
Si006889m	1.81621	1.87534	AT1G45249.1	ABF2,AREB1,ATAREB1	abscisic acid responsive elements-binding factor 2	LOC_Os06g10880.1	bZIP transcription factor, putative, expressed
Si016703m	1.38212	1.77879	AT2G26640.1	KCS11	3-ketoacyl-CoA synthase 11	LOC_Os02g11070.1	3-ketoacyl-CoA synthase, putative, expressed
Si021898m	3.82665	3.22333	AT1G78160.1	APUM7,PUM7	pumilio 7	LOC_Os12g31000.1	pumilio-family RNA binding repeat domain containing protein, expressed
Si026861m	1.40806	1.17233	AT2G31570.1	ATGPX2,GPX2	glutathione peroxidase 2	LOC_Os11g18170.1	glutathione peroxidase, putative, expressed
Si002744m	4.9764	4.97487
Si036228m	2.09903	1.11085	AT2G28315.1		Nucleotide/sugar transporter family protein	LOC_Os10g33920.1	transporter-related, putative, expressed
Si030724m	3.75792	2.81714	AT4G35220.1		Cyclase family protein	LOC_Os09g02270.1	cyclase family protein, putative, expressed
Si036626m	1.89084	1.52395	AT1G63120.1	ATRBL2,RBL2	RHOMBOID-like 2	LOC_Os03g02530.1	OsRhmbd7 - Putative Rhomboid homologue, expressed
Si007035m	4.28555	4.64221	AT3G22490.1		Seed maturation protein	LOC_Os06g23350.1	late embryogenesis abundant protein D-34, putative, expressed
Si000887m	1.31593	1.43297	AT3G12360.1	ITN1	Ankyrin repeat family protein	LOC_Os01g61990.1	ankyrin repeat-containing protein, putative, expressed
Si001893m	2.06572	3.01577	AT1G78440.1	ATGA2OX1,GA2OX1	Arabidopsis thaliana gibberellin 2-oxidase 1	LOC_Os01g55240.1	gibberellin 2-beta-dioxygenase, putative, expressed
Si021739m	2.67323	3.63575	AT2G26640.1	KCS11	3-ketoacyl-CoA synthase 11	LOC_Os05g49900.1	3-ketoacyl-CoA synthase, putative, expressed
Si036672m	1.90977	1.03417	AT3G51000.1		alpha/beta-Hydrolases superfamily protein	LOC_Os10g35520.1	hydrolase, alpha/beta fold family domain containing protein, expressed
Si038968m	3.34765	2.41145	AT5G67620.1			LOC_Os03g10320.1	expressed protein
Si011531m	2.58315	1.48789				LOC_Os01g42860.1	inhibitor I family protein, putative, expressed
Si022844m	2.41237	1.5177	AT3G24420.1		alpha/beta-Hydrolases superfamily protein	LOC_Os05g51240.1	hydrolase, alpha/beta fold family domain containing protein, expressed
Si023911m	2.0171	2.18285	AT5G43580.1		Serine protease inhibitor, potato inhibitor I-type family protein	LOC_Os11g17790.1	inhibitor I family protein, putative, expressed
Si025901m	1.04833	1.64593	AT1G72180.1		Leucine-rich receptor-like protein kinase family protein	LOC_Os11g12530.1	receptor-like protein kinase 5 precursor, putative, expressed
Si018654m	1.78855	2.21064	AT5G53560.1	ATB5-A,ATCB5-E,B5 #2,CB5-E	cytochrome B5 isoform E	LOC_Os02g43360.1	cytochrome b5-like Heme/Steroid binding domain containing protein, expressed
Si026089m	3.40601	3.23491	AT4G03500.1		Ankyrin repeat family protein	LOC_Os11g08050.1	expressed protein
Si038322m	6.53992	4.90396				LOC_Os10g26150.1	expressed protein
Si011721m	6.52539	4.89618	AT2G35300.1	LEA18	Late embryogenesis abundant protein, group 1 protein	LOC_Os04g49980.1	late embryogenesis abundant group 1, putative, expressed
Si037828m	2.67954	1.78206	AT2G44310.1		Calcium-binding EF-hand family protein	LOC_Os03g29770.1	EF hand family protein, expressed
Si001420m	3.39407	2.09407	AT5G45820.1	CIPK20,PKS18,SnRK3.6	CBL-interacting protein kinase 20	LOC_Os01g10890.1	CAMK_KIN1/SNF1/Nim1_like.8 - CAMK includes calcium/calmodulin depedent protein kinases, expressed
Si023063m	1.1044	1.01765	AT4G01960.1			LOC_Os05g04150.1	expressed protein
Si002421m	3.30492	2.30363	AT5G62840.1		Phosphoglycerate mutase family protein	LOC_Os01g47190.1	phosphoglycerate mutase, putative, expressed
Si002380m	1.47613	1.39148	AT1G68290.1	ENDO 2	endonuclease 2	LOC_Os01g03730.1	nuclease PA3, putative, expressed
Si038189m	1.71396	1.90754				LOC_Os03g52370.2	PIII4 - Proteinase inhibitor II family protein precursor, expressed
Si014053m	2.27452	1.73622	AT3G26760.1		NAD(P)-binding Rossmann-fold superfamily protein	LOC_Os07g46840.1	oxidoreductase, short chain dehydrogenase/reductase family domain containing protein, expressed
Si013933m	1.66969	1.56621	AT3G20240.1		Mitochondrial substrate carrier family protein	LOC_Os08g40850.1	mitochondrial carrier protein, putative, expressed
Si030915m	1.17362	1.24739	AT3G32930.1			LOC_Os07g41710.2	expressed protein
Si023131m	1.92327	1.23807	AT2G26070.1	RTE1	Protein of unknown function (DUF778)	LOC_Os05g46240.1	green ripe-like, putative, expressed
Si039851m	3.22734	4.35393	AT1G78390.1	ATNCED9,NCED9	nine-cis-epoxycarotenoid dioxygenase 9	LOC_Os03g44380.1	9-cis-epoxycarotenoid dioxygenase 1, chloroplast precursor, putative, expressed
Si013277m	2.63632	1.49798	AT2G39930.1	ATISA1,ISA1	isoamylase 1	LOC_Os08g40930.1	Alpha amylase, catalytic domain containing protein, expressed
Si007199m	1.66843	5.63169	AT4G25470.1	ATCBF2,CBF2,DREB1C,FTQ4	C-repeat/DRE binding factor 2	LOC_Os06g03670.1	dehydration-responsive element-binding protein, putative, expressed
Si036247m	1.48848	3.10999	AT5G16080.1	AtCXE17,CXE17	carboxyesterase 17	LOC_Os03g15270.1	gibberellin receptor GID1L2, putative, expressed
Si023881m	7.19518	4.80068
Si036629m	1.2181	1.44838				LOC_Os10g34700.1	expressed protein
Si017916m	2.17123	1.67896	AT2G36950.1		Heavy metal transport/detoxification superfamily protein	LOC_Os02g57350.1	expressed protein
Si017912m	2.05752	1.1542	AT4G16800.1		ATP-dependent caseinolytic (Clp) protease/crotonase family protein	LOC_Os02g43720.1	enoyl-CoA hydratase/isomerase family protein, putative, expressed
Si040541m	8.18782	4.77222
Si010816m	3.16957	1.86052	AT3G54420.1	ATCHITIV,ATEP3,CHIV,EP3	homolog of carrot EP3-3 chitinase	LOC_Os04g41680.1	CHIT3 - Chitinase family protein precursor, expressed
Si024496m	3.96191	2.85136	AT3G18280.1		Bifunctional inhibitor/lipid-transfer protein/seed storage 2S albumin superfamily protein	LOC_Os05g47730.1	LTPL153 - Protease inhibitor/seed storage/LTP family protein precursor, expressed
Si017567m	2.15388	2.00979	AT5G61430.1	ANAC100,ATNAC5,NAC100	NAC domain containing protein 100	LOC_Os02g36880.1	No apical meristem protein, putative, expressed
Si006269m	1.58533	2.48007	AT5G25900.1	ATKO1,CYP701A3,GA3	GA requiring 3	LOC_Os06g37364.2	cytochrome P450, putative, expressed
Si003341m	2.33115	3.46062
Si008352m	1.41838	1.00245	AT2G24040.1		Low temperature and salt responsive protein family	LOC_Os06g08564.1	OsRCI2-8 - Putative low temperature and salt responsive protein, expressed
Si009826m	4.57844	3.24258	AT5G24910.1	CYP714A1	cytochrome P450, family 714, subfamily A, polypeptide 1	LOC_Os12g02640.1	cytochrome P450 72A1, putative, expressed
Si031499m	1.73354	1.64052	AT4G21620.1		glycine-rich protein	LOC_Os12g43820.1	GCRP5 - Glycine and cysteine rich family protein precursor, expressed
Si034286m	4.62584	3.22966	AT2G45910.1		U-box domain-containing protein kinase family protein	LOC_Os10g40100.1	protein kinase, putative, expressed
Si014201m	1.65232	1.38874	AT1G08080.1	ACA7,ATACA7	alpha carbonic anhydrase 7	LOC_Os08g36630.1	bifunctional monodehydroascorbate reductase and carbonic anhydrasenectarin-3 precursor, putative, expressed
Si035159m	2.71912	3.36793	AT2G45510.1	CYP704A2	cytochrome P450, family 704, subfamily A, polypeptide 2	LOC_Os10g38110.1	cytochrome P450, putative, expressed
Si017774m	1.33048	1.31456
Si030109m	1.83985	1.47432	AT1G77810.2		Galactosyltransferase family protein	LOC_Os09g27950.1	galactosyltransferase, putative, expressed
Si000928m	3.14446	2.53773	AT3G48280.1	CYP71A25	cytochrome P450, family 71, subfamily A, polypeptide 25	LOC_Os08g01450.1	cytochrome P450, putative, expressed
Si005806m	1.27892	1.31227	AT4G11000.1		Ankyrin repeat family protein	LOC_Os06g19370.1	cadmium tolerance factor, putative, expressed
Si007115m	2.64196	2.31643	AT1G67940.1	ATNAP3,AtSTAR1,NAP3	non-intrinsic ABC protein 3	LOC_Os06g48060.1	ABC transporter, ATP-binding protein, putative, expressed
Si001933m	5.00944	4.59799	AT1G76680.1	ATOPR1,OPR1	12-oxophytodienoate reductase 1	LOC_Os06g11290.1	12-oxophytodienoate reductase, putative, expressed
Si037858m	2.1484	1.15804	AT1G76060.1	EMB1793	LYR family of Fe/S cluster biogenesis protein	LOC_Os03g04380.1	LYR motif containing protein, putative, expressed
Si017889m	1.91928	2.27402	AT4G31550.1	ATWRKY11,WRKY11	WRKY DNA-binding protein 11	LOC_Os04g21950.1	WRKY51, expressed
Si003051m	2.57144	3.84636	AT3G46080.1		C2H2-type zinc finger family protein	LOC_Os01g62190.1	ZOS1-15 - C2H2 zinc finger protein, expressed
Si026306m	1.15818	1.38146	AT2G44970.1		alpha/beta-Hydrolases superfamily protein	LOC_Os12g01930.1	lipase-related, putative, expressed
Si026028m	1.82202	1.10302	AT3G48860.2			LOC_Os11g31950.1	expressed protein
Si040565m	1.50527	1.96689
Si000915m	1.21443	1.08435	AT3G08760.1	ATSIK	Protein kinase superfamily protein	LOC_Os01g60700.1	serine/threonine-protein kinase NAK, putative, expressed
Si017605m	2.2891	1.17354	AT4G21580.1		oxidoreductase, zinc-binding dehydrogenase family protein	LOC_Os02g56180.1	dehydrogenase, putative, expressed
Si040858m	1.09444	1.12754	AT4G33050.3	EDA39	calmodulin-binding family protein	LOC_Os01g38980.1	calmodulin-binding protein, putative, expressed
Si016951m	1.33076	1.80239	AT3G59080.1		Eukaryotic aspartyl protease family protein	LOC_Os02g21040.1	aspartic proteinase nepenthesin precursor, putative, expressed
Si023721m	5.42912	4.58272				LOC_Os05g11610.1	expressed protein
Si011960m	2.90678	3.3656	AT5G09220.1	AAP2	amino acid permease 2	LOC_Os04g39489.1	amino acid transporter, putative, expressed
Si001941m	1.33857	1.27153	AT5G47390.1		myb-like transcription factor family protein	LOC_Os01g09280.1	myb-related transcription activator, putative, expressed
Si021563m	2.51453	2.09919	AT1G08860.1	BON3	Calcium-dependent phospholipid-binding Copine family protein	LOC_Os05g30970.1	copine, putative, expressed
Si013335m	1.74458	3.32321	AT1G10560.1	ATPUB18,PUB18	plant U-box 18	LOC_Os08g32060.1	spotted leaf 11, putative, expressed
Si033505m	2.33982	1.11549
Si036113m	1.15599	1.17109	AT5G47530.1		Auxin-responsive family protein	LOC_Os03g09900.1	membrane protein, putative, expressed
Si013559m	1.4705	1.76472	AT4G20820.1		FAD-binding Berberine family protein	LOC_Os06g35560.1	reticuline oxidase-like protein precursor, putative, expressed
Si030518m	1.97292	2.6612	AT5G09430.1		alpha/beta-Hydrolases superfamily protein	LOC_Os03g27110.1	hydrolase protein, putative, expressed
Si010827m	1.21518	1.01412	AT3G54420.1	ATCHITIV,ATEP3,CHIV,EP3	homolog of carrot EP3-3 chitinase	LOC_Os04g41680.1	CHIT3 - Chitinase family protein precursor, expressed
Si024067m	1.67127	2.65189	AT4G11650.1	ATOSM34,OSM34	osmotin 34	LOC_Os12g43430.1	thaumatin, putative, expressed
Si000966m	1.48723	1.4066	AT3G18180.1		Glycosyltransferase family 61 protein	LOC_Os01g02920.1	glycosyltransferase protein, putative, expressed
Si002949m	2.81168	1.04201	AT1G68300.1		Adenine nucleotide alpha hydrolases-like superfamily protein	LOC_Os01g32780.1	universal stress protein domain containing protein, putative, expressed
Si035126m	2.72391	1.13103	AT1G12200.1		Flavin-binding monooxygenase family protein	LOC_Os10g40610.1	flavin-containing monooxygenase family protein, putative, expressed
Si035128m	3.19406	4.53224	AT4G34370.1	ARI1,ATARI1	RING/U-box superfamily protein	LOC_Os03g42760.1	zinc finger protein-related, putative, expressed
Si006294m	1.37411	1.27184	AT1G76550.1		Phosphofructokinase family protein	LOC_Os06g22060.1	pyrophosphate--fructose 6-phosphate 1-phosphotransferase subunit alpha, putative, expressed
Si001326m	1.65147	1.32371	AT2G30140.1		UDP-Glycosyltransferase superfamily protein	LOC_Os01g59100.1	cytokinin-N-glucosyltransferase 1, putative, expressed
Si011378m	1.63935	1.70056	AT3G44735.1	ATPSK3,PSK1,PSK3	PHYTOSULFOKINE 3 PRECURSOR	LOC_Os12g05260.1	phytosulfokines precursor, putative, expressed
Si035299m	1.42748	1.921	AT5G25120.1	CYP71B11	ytochrome p450, family 71, subfamily B, polypeptide 11	LOC_Os10g30390.1	cytochrome P450, putative, expressed
Si040875m	3.94568	3.04194	AT5G06730.1		Peroxidase superfamily protein	LOC_Os03g13180.1	peroxidase precursor, putative, expressed
Si036708m	4.70495	5.06944	AT1G65680.1	ATEXPB2,ATHEXP BETA 1.4,EXPB2	expansin B2	LOC_Os03g44290.1	expansin precursor, putative, expressed
Si037842m	3.13358	2.35743	AT2G40330.1	PYL6,RCAR9	PYR1-like 6	LOC_Os03g18850.1	pathogenesis-related Bet v I family protein, putative, expressed
Si023867m	1.93733	2.18558				LOC_Os05g05060.1	expressed protein
Si034948m	3.04606	3.59062	AT1G09780.1		Phosphoglycerate mutase, 2,3-bisphosphoglycerate-independent	LOC_Os03g21260.1	2,3-bisphosphoglycerate-independent phosphoglycerate mutase, putative, expressed
Si020310m	1.97333	3.12418				LOC_Os02g10500.1	expressed protein
Si026864m	3.41684	3.20113	AT2G30130.1	ASL5,LBD12,PCK1	Lateral organ boundaries (LOB) domain family protein	LOC_Os05g27980.1	DUF260 domain containing protein, putative, expressed
Si001795m	3.79594	2.22146	AT1G16310.1		Cation efflux family protein	LOC_Os01g03914.1	cation efflux family protein, putative, expressed
Si035844m	1.79601	1.39857	AT4G00330.1	CRCK2	calmodulin-binding receptor-like cytoplasmic kinase 2	LOC_Os03g05470.1	tyrosine protein kinase domain containing protein, putative, expressed
Si025547m	1.96462	2.24995				LOC_Os05g25920.1	expressed protein
Si040177m	1.48816	1.67932	AT1G53700.1	PK3AT,WAG1	WAG 1	LOC_Os03g14840.1	AGC_PVPK_like_kin82y.8 - ACG kinases include homologs to PKA, PKG and PKC, expressed
Si028682m	1.05581	1.52501	AT1G66950.1	ATPDR11,PDR11	pleiotropic drug resistance 11	LOC_Os11g37700.1	pleiotropic drug resistance protein, putative, expressed
Si035406m	3.31523	3.76344	AT3G14470.1		NB-ARC domain-containing disease resistance protein	LOC_Os10g04570.1	expressed protein

## Sheet: D_R_Ⅱ_function
Additional file 5:Fold change and function annotations of four types of genes with different decay. Annotations were retrieved from phytozome. Note: Columns are blank if no corresponding data is available
Transcript ID	Transcritonal level log2(fold change)	Degradational level log2(fold change)	Best arabidopsis TAIR10 hit name	Best arabidopsis TAIR10 hit symbol	Best arabidopsis TAIR10 hit defline	Best rice hit name	Best rice hit defline
Ⅱ(D↑ R -; D↓ R-)
Si026988m	0.802142	1.12896				LOC_Os11g06720.1		abscisic stress-ripening, putative, expressed
Si036695m	0.708257	4.67851	AT5G08790.1	anac081,ATAF2	NAC (No Apical Meristem) domain transcriptional regulator superfamily protein	LOC_Os03g60080.1		NAC domain-containing protein 67, putative, expressed
Si013966m	0.814137	1.51443	AT4G35160.1		O-methyltransferase family protein	LOC_Os06g13280.1		O-methyltransferase, putative, expressed
Si021139m	0.570508	1.02079	AT5G50920.1	ATHSP93-V,CLPC,CLPC1,DCA1,HSP93-V	CLPC homologue 1	LOC_Os12g12850.1		ATP-dependent Clp protease ATP-binding subunit clpA homolog,chloroplast precursor, putative, expressed
Si014609m	0.880013	1.45654	AT5G36910.1	THI2.2	thionin 2.2	LOC_Os06g32020.1		THION6 - Plant thionin family protein precursor, expressed
Si020898m	0.390138	1.45832	AT5G36910.1	THI2.2	thionin 2.2	LOC_Os06g32020.1		THION6 - Plant thionin family protein precursor, expressed
Si002262m	0.253933	1.57965	AT4G12110.1	ATSMO1,ATSMO1-1,SMO1-1	sterol-4alpha-methyl oxidase 1-1	LOC_Os10g39810.1		fatty acid hydroxylase, putative, expressed
Si014510m	0.891907	1.56478	AT1G78020.1		Protein of unknown function (DUF581)	LOC_Os08g34984.1		DUF581 domain containing protein, expressed
Si022477m	0.334861	1.4605	AT4G10960.1	UGE5	UDP-D-glucose/UDP-D-galactose 4-epimerase 5	LOC_Os05g51670.1		NAD dependent epimerase/dehydratase family protein, putative, expressed
Si023265m	0.0291136	2.22817	AT5G06320.1	NHL3	NDR1/HIN1-like 3	LOC_Os04g58850.1		harpin-induced protein 1 domain containing protein, expressed
Si002413m	0.359229	1.68768	AT1G01720.1	ANAC002,ATAF1	NAC (No Apical Meristem) domain transcriptional regulator superfamily protein	LOC_Os01g66120.1		No apical meristem protein, putative, expressed
Si031353m	0.741309	1.84025	AT1G75390.1	AtbZIP44,bZIP44	basic leucine-zipper 44	LOC_Os09g13575.1		expressed protein
Si022283m	0.754405	1.13827	AT5G42050.1		DCD (Development and Cell Death) domain protein	LOC_Os01g36950.2		N-rich protein, putative, expressed
Si034860m	0.848538	1.1941	AT1G60420.1		DC1 domain-containing protein	LOC_Os03g29190.2		PDI, putative, expressed
Si034946m	0.722344	2.93137	AT3G23920.1	BAM1,BMY7,TR-BAMY	beta-amylase 1	LOC_Os03g04770.1		beta-amylase, putative, expressed
Si023011m	0.855211	1.63373	AT4G27450.1		Aluminium induced protein with YGL and LRDR motifs	LOC_Os04g58280.2		stem-specific protein TSJT1, putative, expressed
Si017443m	0.259152	2.60744	AT1G80840.1	ATWRKY40,WRKY40	WRKY DNA-binding protein 40	LOC_Os02g08440.1		WRKY71, expressed
Si006487m	0.433369	1.156	AT5G57550.1	XTH25,XTR3	xyloglucan endotransglucosylase/hydrolase 25	LOC_Os06g48200.1		glycosyl hydrolases family 16, putative, expressed
Si037835m	0.366789	1.26177	AT2G41430.1	CID1,ERD15,LSR1	dehydration-induced protein (ERD15)	LOC_Os03g23010.2		expressed protein
Si016887m	0.8503	2.83252	AT1G62660.1		Glycosyl hydrolases family 32 protein	LOC_Os02g01590.1		glycosyl hydrolases, putative, expressed
Si009725m	0.61404	1.69556	AT3G01990.1	ACR6	ACT domain repeat 6	LOC_Os04g32110.1		ACT domain containing protein, expressed
Si035226m	0.300163	1.4747	AT5G13700.1	APAO,ATPAO1,PAO1	polyamine oxidase 1	LOC_Os09g20284.1		amine oxidase, flavin-containing, domain containing protein, expressed
Si021886m	0.839403	1.864	AT2G43020.1	ATPAO2,PAO2	polyamine oxidase 2	LOC_Os04g57550.1		amine oxidase, flavin-containing, domain containing protein, expressed
Si029821m	0.350432	1.29483	AT5G58380.1	CIPK10,PKS2,SIP1,SNRK3.8	SOS3-interacting protein 1	LOC_Os07g48100.1		CAMK_KIN1/SNF1/Nim1_like.31 - CAMK includes calcium/calmodulin depedent protein kinases, expressed
Si017157m	0.619331	2.11786	AT3G07360.1	ATPUB9,PUB9	plant U-box 9	LOC_Os02g28720.1		spotted leaf 11, putative, expressed
Si036320m	0.872907	1.03775	AT5G03380.1		Heavy metal transport/detoxification superfamily protein	LOC_Os10g30450.1		heavy-metal-associated domain-containing protein, putative, expressed
Si017109m	0.250397	1.78751	AT4G19230.1	CYP707A1	cytochrome P450, family 707, subfamily A, polypeptide 1	LOC_Os02g47470.1		cytochrome P450, putative, expressed
Si001965m	0.873356	1.33812	AT1G10940.1	ASK1,SNRK2-4,SNRK2.4,SRK2A	Protein kinase superfamily protein	LOC_Os01g64970.1		CAMK_CAMK_like.11 - CAMK includes calcium/calmodulin depedent protein kinases, expressed
Si013486m	0.693272	2.1013	AT1G76490.1	HMG1,HMGR1	hydroxy methylglutaryl CoA reductase 1	LOC_Os08g40180.1		3-hydroxy-3-methylglutaryl-coenzyme A reductase, putative, expressed
Si020968m	0.834772	1.29126	AT4G24680.1	MOS1	modifier of snc1	LOC_Os12g37860.1		expressed protein
Si002384m	0.542628	1.97343	AT5G25560.1		CHY-type/CTCHY-type/RING-type Zinc finger protein	LOC_Os01g52110.1		RING finger and CHY zinc finger domain-containing protein 1, putative, expressed
Si029080m	-0.402751	1.89283	AT1G54130.1	AT-RSH3,ATRSH3,RSH3	RELA/SPOT homolog 3	LOC_Os09g27050.1		HD domain containing protein, putative, expressed
Si002182m	0.927084	1.01334	AT3G57240.1	BG3	beta-1,3-glucanase 3	LOC_Os01g71340.1		glycosyl hydrolases family 17, putative, expressed
Si034604m	0.341469	1.13123	AT3G12580.1	ATHSP70,HSP70	heat shock protein 70	LOC_Os03g16860.1		DnaK family protein, putative, expressed
Si021177m	0.810743	1.1853	AT4G33300.1	ADR1-L1	ADR1-like 1	LOC_Os12g39620.3		disease resistance protein, putative, expressed
Si021840m	0.752053	1.19448	AT5G40010.1	AATP1	AAA-ATPase 1	LOC_Os12g24320.1		ATPase 3, putative, expressed
Si030444m	0.565007	1.03613	AT4G22890.5	PGR5-LIKE A	PGR5-LIKE A	LOC_Os08g41460.1		expressed protein
Si034983m	0.181133	1.87907	AT4G17090.1	BAM3,BMY8,CT-BMY	chloroplast beta-amylase	LOC_Os10g41550.1		beta-amylase, putative, expressed
Si021956m	0.598851	1.82708	AT2G38470.1	ATWRKY33,WRKY33	WRKY DNA-binding protein 33	LOC_Os05g27730.1		WRKY53, expressed
Si022401m	0.297921	2.34469				LOC_Os04g58890.1		expressed protein
Si033645m	0.96757	2.17358	AT3G57540.1		Remorin family protein	LOC_Os07g38170.1		remorin, putative, expressed
Si037702m	-0.66188	2.11805	AT1G19180.1	JAZ1,TIFY10A	jasmonate-zim-domain protein 1	LOC_Os03g08330.1		ZIM domain containing protein, putative, expressed
Si036091m	0.985609	1.74769	AT2G20370.1	KAM1,MUR3	Exostosin family protein	LOC_Os03g05110.1		xyloglucan galactosyltransferase KATAMARI1, putative, expressed
Si022868m	0.953354	1.3481	AT4G08690.1		Sec14p-like phosphatidylinositol transfer family protein	LOC_Os05g18470.1		CRAL/TRIO domain containing protein, expressed
Si036484m	0.23943	1.16276	AT2G47180.1	AtGolS1,GolS1	galactinol synthase 1	LOC_Os03g20120.1		glycosyl transferase 8 domain containing protein, putative, expressed
Si006938m	0.0280712	1.67039	AT4G37260.1	ATMYB73,MYB73	myb domain protein 73	LOC_Os06g43090.1		MYB transcription factor TaMYB1, putative, expressed
Si036906m	0.740555	1.65884	AT2G41870.1		Remorin family protein	LOC_Os03g59360.1		remorin, putative, expressed
Si034498m	0.954271	1.08842	AT2G26570.1		Plant protein of unknown function (DUF827)	LOC_Os03g27800.1		paramyosin, putative, expressed
Si031348m	0.541293	1.13977	AT2G41430.1	CID1,ERD15,LSR1	dehydration-induced protein (ERD15)	LOC_Os07g46670.2		early response to dehydration 15, putative, expressed
Si031290m	0.892058	1.74328	AT1G70810.1		Calcium-dependent lipid-binding (CaLB domain) family protein	LOC_Os07g31720.1		GTPase activating protein, putative, expressed
Si031247m	0.404585	1.85704	AT4G38060.2			LOC_Os08g31940.1		expressed protein
Si005923m	0.475772	1.02325	AT3G43220.1		Phosphoinositide phosphatase family protein	LOC_Os06g09540.1		SAC domain containing protein, putative, expressed
Si000524m	-0.795015	1.95194	AT1G64110.3		P-loop containing nucleoside triphosphate hydrolases superfamily protein	LOC_Os01g12660.1		AAA-type ATPase family protein, putative, expressed
Si032973m	0.135591	1.54557	AT3G12630.1		A20/AN1-like zinc finger family protein	LOC_Os09g31200.1		AN1-like zinc finger domain containing protein, expressed
Si001085m	0.8202	1.21023	AT3G18000.1	NMT1,PEAMT,XPL1	S-adenosyl-L-methionine-dependent methyltransferases superfamily protein	LOC_Os01g50030.1		CPuORF25 - conserved peptide uORF-containing transcript, expressed
Si002045m	0.78155	1.19968	AT5G42050.1		DCD (Development and Cell Death) domain protein	LOC_Os01g36950.2		N-rich protein, putative, expressed
Si023973m	0.896628	2.27454	AT3G05880.1	RCI2A	Low temperature and salt responsive protein family	LOC_Os05g04700.1		OsRCI2-6 - Hydrophobic protein LTI6B, expressed
Si030437m	0.714408	1.17328	AT4G38690.1		PLC-like phosphodiesterases superfamily protein	LOC_Os09g36520.1		ki1 protein, putative, expressed
Si017379m	0.180098	2.03471	AT3G49340.1		Cysteine proteinases superfamily protein	LOC_Os09g38920.1		thiol protease SEN102 precursor, putative, expressed
Si009411m	0.833882	1.01469	AT2G42490.1		Copper amine oxidase family protein	LOC_Os04g40040.1		copper methylamine oxidase precursor, putative, expressed
Si000844m	-0.0970036	1.82247	AT1G64110.2		P-loop containing nucleoside triphosphate hydrolases superfamily protein	LOC_Os01g12660.1		AAA-type ATPase family protein, putative, expressed
Si018788m	0.777239	1.18739	AT5G43260.1		chaperone protein dnaJ-related	LOC_Os02g30320.1		drought-induced protein 1, putative, expressed
Si022614m	0.566825	2.24984	AT4G16260.1		Glycosyl hydrolase superfamily protein	LOC_Os05g31140.1		glycosyl hydrolases family 17, putative, expressed
Si013573m	0.743536	1.05824	AT5G55390.1	EDM2	ENHANCED DOWNY MILDEW 2	LOC_Os08g24946.1		EDM2, putative, expressed
Si029394m	0.553735	1.67073	AT2G26830.1	emb1187	Protein kinase superfamily protein	LOC_Os09g26700.1		choline/ethanolamine kinase, putative, expressed
Si028829m	0.890962	1.10615	AT4G32010.1	HSI2-L1,HSL1,VAL2	HSI2-like 1	LOC_Os07g37610.1		B3 DNA binding domain containing protein, putative, expressed
Si018838m	-0.187602	1.97189
Si010348m	0.42122	1.27766	AT4G15010.1		Mitochondrial substrate carrier family protein	LOC_Os04g44540.1		mitochondrial carrier protein, putative, expressed
Si034820m	0.845482	2.2482	AT1G17870.1	ATEGY3,EGY3	ethylene-dependent gravitropism-deficient and yellow-green-like 3	LOC_Os03g51920.1		peptidase, M50 family, putative, expressed
Si035190m	0.938305	1.33724	AT1G09870.1		histidine acid phosphatase family protein	LOC_Os03g60370.1		histidine acid phosphatase, putative, expressed
Si000831m	0.578323	1.51027	AT2G37980.1		O-fucosyltransferase family protein	LOC_Os01g63230.1		growth regulator related protein, putative, expressed
Si016521m	0.858503	1.48875	AT1G53590.1	NTMC2T6.1,NTMC2TYPE6.1	Calcium-dependent lipid-binding (CaLB domain) family protein	LOC_Os02g20970.1		C2 domain containing protein, putative, expressed
Si029067m	0.680742	2.00306	AT4G15560.1	CLA,CLA1,DEF,DXPS2,DXS	Deoxyxylulose-5-phosphate synthase	LOC_Os07g09190.1		transketolase, putative, expressed
Si000338m	0.341977	1.15601	AT3G22270.1		Topoisomerase II-associated protein PAT1	LOC_Os02g31220.1		expressed protein
Si018833m	0.626156	2.02661
Si035439m	0.347318	1.63555	AT5G42650.1	AOS,CYP74A,DDE2	allene oxide synthase	LOC_Os03g12500.1		cytochrome P450, putative, expressed
Si003457m	-0.333457	3.37919				LOC_Os01g72900.1		abscisic stress-ripening, putative, expressed
Si017318m	0.887657	1.53345	AT4G17900.1		PLATZ transcription factor family protein	LOC_Os02g46610.1		zinc-binding protein, putative, expressed
Si003230m	0.705992	1.43228	AT3G16360.2	AHP4	HPT phosphotransmitter 4	LOC_Os01g54050.1		histidine-containing phosphotransfer protein, putative, expressed
Si030559m	0.864751	1.20729	AT4G04020.1	FIB	fibrillin	LOC_Os09g04790.1		PAP fibrillin family domain containing protein, expressed
Si017223m	0.627838	2.06004	AT3G18710.1	ATPUB29,PUB29	plant U-box 29	LOC_Os02g33680.1		U-box domain containing protein, expressed
Si026603m	0.569898	4.51153	AT3G54780.1		Zinc finger (C3HC4-type RING finger) family protein	LOC_Os08g03270.1		zinc finger family protein, putative, expressed
Si002992m	0.829062	2.66587	AT5G37770.1	CML24,TCH2	EF hand calcium-binding protein family	LOC_Os01g04330.1		OsCML16 - Calmodulin-related calcium sensor protein, expressed
Si001367m	0.772144	1.28152	AT5G25610.1	ATRD22,RD22	BURP domain-containing protein	LOC_Os01g53240.1		BURP domain containing protein, expressed
Si021557m	0.413281	1.52676	AT5G58620.1		zinc finger (CCCH-type) family protein	LOC_Os05g03760.1		zinc finger family protein, putative, expressed
Si001123m	0.391024	1.76661	AT1G05805.1		basic helix-loop-helix (bHLH) DNA-binding superfamily protein	LOC_Os01g67480.1		helix-loop-helix DNA-binding domain containing protein, expressed
Si013369m	0.569401	1.03775	AT1G33060.2	ANAC014,NAC014	NAC 014	LOC_Os08g06140.2		no apical meristem protein, putative, expressed
Si035906m	0.617208	1.09188	AT1G48450.1		Protein of unknown function (DUF760)	LOC_Os03g50870.1		expressed protein
Si016303m	-0.541177	1.11317	AT2G18700.1	ATTPS11,ATTPSB,TPS11	trehalose phosphatase/synthase 11	LOC_Os02g54820.2		trehalose-6-phosphate synthase, putative, expressed
Si001259m	0.550308	2.05172	AT3G16520.3	UGT88A1	UDP-glucosyl transferase 88A1	LOC_Os01g53350.1		anthocyanidin 5,3-O-glucosyltransferase, putative, expressed
Si021923m	0.65105	1.84829	AT1G01420.1	UGT72B3	UDP-glucosyl transferase 72B3	LOC_Os05g12450.1		hydroquinone glucosyltransferase, putative, expressed
Si018836m	0.0990163	1.91592
Si020915m	0.627116	1.91744
Si022388m	0.987627	2.84446	AT2G46270.1	GBF3	G-box binding factor 3	LOC_Os05g49420.1		transcription factor, putative, expressed
Si039857m	0.00177982	1.71845	AT5G67450.1	AZF1,ZF1	zinc-finger protein 1	LOC_Os03g55540.1		ZOS3-18 - C2H2 zinc finger protein, expressed
Si006206m	0.920789	1.55288	AT1G22460.1		O-fucosyltransferase family protein	LOC_Os06g11600.3		growth regulator related protein, putative, expressed
Si016615m	0.278023	1.68077	AT2G07050.1	CAS1	cycloartenol synthase 1	LOC_Os11g35710.1		cycloartenol synthase, putative, expressed
Si021485m	0.852295	2.04216	AT1G30820.1		CTP synthase family protein	LOC_Os05g49770.1		CTP synthase, putative, expressed
Si000764m	0.767469	1.11624	AT5G18610.1		Protein kinase superfamily protein	LOC_Os01g71000.1		protein kinase APK1B, chloroplast precursor, putative, expressed
Si022861m	-0.305397	1.11251	AT5G53050.2		alpha/beta-Hydrolases superfamily protein	LOC_Os05g46460.1		hydrolase, alpha/beta fold family domain containing protein, expressed
Si009077m	-0.285975	3.05851	AT2G46600.1		Calcium-binding EF-hand family protein	LOC_Os06g46950.1		EF hand family protein, putative, expressed
Si034888m	0.353743	1.07537	AT1G78230.1		Outer arm dynein light chain 1 protein	LOC_Os10g22980.1		leucine rich repeat domain containing protein, putative, expressed
Si013261m	0.684818	1.14304	AT5G63190.1		MA3 domain-containing protein	LOC_Os08g02690.1		MA3 domain containing protein, expressed
Si024895m	0.532057	2.43345	AT1G24620.1		EF hand calcium-binding protein family	LOC_Os05g31620.1		OsCML15 - Calmodulin-related calcium sensor protein, expressed
Si026957m	0.915369	2.40023	AT5G50720.1	ATHVA22E,HVA22E	HVA22 homologue E	LOC_Os11g30500.1		HVA22, putative, expressed
Si036198m	0.53876	1.25363	AT4G33920.1		Protein phosphatase 2C family protein	LOC_Os03g55320.1		protein phosphatase 2C, putative, expressed
Si035574m	0.707802	1.65303	AT3G13560.1		O-Glycosyl hydrolases family 17 protein	LOC_Os03g25790.1		glycosyl hydrolases family 17 protein, expressed
Si009554m	0.998284	1.04361	AT5G63190.1		MA3 domain-containing protein	LOC_Os04g40660.1		MA3 domain containing protein, expressed
Si009923m	0.952705	1.84079	AT3G53150.1	UGT73D1	UDP-glucosyl transferase 73D1	LOC_Os04g44250.1		cytokinin-O-glucosyltransferase 3, putative, expressed
Si018898m	0.394514	5.10247				LOC_Os02g50110.1		expressed protein
Si036584m	0.777309	1.28342	AT2G33380.1	CLO-3,RD20	Caleosin-related family protein	LOC_Os03g12230.1		caleosin related protein, putative, expressed
Si022372m	0.490059	1.45304	AT3G12110.1	ACT11	actin-11	LOC_Os05g36290.1		actin, putative, expressed
Si026574m	0.96138	1.93316	AT5G49620.1	AtMYB78,MYB78	myb domain protein 78	LOC_Os11g45740.1		MYB family transcription factor, putative, expressed
Si022872m	0.274807	2.6701	AT5G22250.1		Polynucleotidyl transferase, ribonuclease H-like superfamily protein	LOC_Os04g58810.1		CAF1 family ribonuclease containing protein, putative, expressed
Si010228m	-0.0488124	2.03678	AT1G50640.1	ATERF3,ERF3	ethylene responsive element binding factor 3	LOC_Os04g52090.1		AP2 domain containing protein, expressed
Si035352m	0.677353	2.43239	AT3G29575.1	AFP3	ABI five binding protein 3	LOC_Os03g11550.2		protein of unknown function DUF1675 domain containing protein, expressed
Si036430m	0.95011	3.03144	AT5G10100.1		Haloacid dehalogenase-like hydrolase (HAD) superfamily protein	LOC_Os03g26910.1		uncharacterized glycosyl hydrolase Rv2006/MT2062, putative, expressed
Si022208m	0.999247	1.58095	AT1G80400.1		RING/U-box superfamily protein	LOC_Os05g08610.1		zinc finger family protein, putative, expressed
Si013426m	0.967886	2.13291	AT1G73730.1	AtEIL3,ATSLIM,EIL3,SLIM1	ETHYLENE-INSENSITIVE3-like 3	LOC_Os08g39830.1		ethylene-insensitive 3, putative, expressed
Si017541m	0.00960087	1.32701	AT1G70090.1	GATL9,LGT8	glucosyl transferase family 8	LOC_Os02g50600.1		glycosyl transferase 8 domain containing protein, putative, expressed
Si001485m	0.752063	2.2093	AT1G62300.1	ATWRKY6,WRKY6	WRKY family transcription factor	LOC_Os01g14440.1		WRKY1, expressed
Si013436m	0.994785	1.1126	AT2G26800.1		Aldolase superfamily protein	LOC_Os01g16350.1		hydroxymethylglutaryl-CoA lyase, putative, expressed
Si017649m	0.846745	1.27028	AT2G25620.1	AtDBP1,DBP1	DNA-binding protein phosphatase 1	LOC_Os02g55560.1		protein phosphatase 2C, putative, expressed
Si037350m	0.153491	1.03767	AT1G19180.1	JAZ1,TIFY10A	jasmonate-zim-domain protein 1	LOC_Os03g28940.1		ZIM domain containing protein, putative, expressed
Si036241m	0.827734	1.54851	AT1G14590.1		Nucleotide-diphospho-sugar transferase family protein	LOC_Os03g63270.1		regulatory protein, putative, expressed
Si000616m	0.679385	1.39836	AT1G64140.1			LOC_Os01g43370.1		CPuORF17 - conserved peptide uORF-containing transcript, expressed
Si009880m	0.890425	1.46704	AT3G52820.1	ATPAP22,PAP22	purple acid phosphatase 22	LOC_Os11g05400.1		Ser/Thr protein phosphatase family protein, putative, expressed
Si021542m	0.546703	1.11427	AT5G62680.1		Major facilitator superfamily protein	LOC_Os12g44100.1		peptide transporter PTR2, putative, expressed
Si035787m	-0.243522	1.13706	AT5G39660.1	CDF2	cycling DOF factor 2	LOC_Os03g07360.1		expressed protein
Si022378m	-0.389343	1.56161	AT4G33950.1	ATOST1,OST1,P44,SNRK2-6,SNRK2.6,SRK2E	Protein kinase superfamily protein	LOC_Os12g39630.1		CAMK_CAMK_like.49 - CAMK includes calcium/calmodulin depedent protein kinases, expressed
Si006019m	0.661183	1.04163	AT2G03890.1	ATPI4K GAMMA 7,PI4K GAMMA 7,UBDK GAMMA 7	phosphoinositide 4-kinase gamma 7	LOC_Os06g17290.1		phosphatidylinositol 3- and 4-kinase family protein, putative, expressed
Si002729m	-0.133464	1.03483	AT5G44210.1	ATERF-9,ATERF9,ERF9	erf domain protein 9	LOC_Os01g58420.1		AP2 domain containing protein, expressed
Si014474m	0.55351	3.68665	AT1G03800.1	ATERF10,ERF10	ERF domain protein 10	LOC_Os04g52090.1		AP2 domain containing protein, expressed
Si008810m	0.393059	1.61924	AT4G39720.1		VQ motif-containing protein	LOC_Os06g45570.1		VQ domain containing protein, putative, expressed
Si031002m	0.944373	1.62752	AT4G11650.1	ATOSM34,OSM34	osmotin 34	LOC_Os03g46070.1		thaumatin, putative, expressed
Si010132m	0.128039	3.23519	AT3G54780.1		Zinc finger (C3HC4-type RING finger) family protein	LOC_Os11g45990.1		von Willebrand factor type A domain containing protein, putative, expressed
Si037592m	0.182397	2.27062	AT1G19180.1	JAZ1,TIFY10A	jasmonate-zim-domain protein 1	LOC_Os03g08320.1		ZIM domain containing protein, putative, expressed
Si033923m	-0.7517	1.06625	AT5G24530.1	DMR6	2-oxoglutarate (2OG) and Fe(II)-dependent oxygenase superfamily protein	LOC_Os04g34010.1		aluminum-activated malate transporter, putative, expressed
Si009906m	-0.558196	3.2884	AT2G27690.1	CYP94C1	cytochrome P450, family 94, subfamily C, polypeptide 1	LOC_Os11g05380.1		cytochrome P450, putative, expressed
Si019289m	0.311855	1.0341	AT4G31410.1		Protein of unknown function (DUF1644)	LOC_Os02g05710.1		expressed protein
Si032789m	-0.545327	1.52557	AT5G67300.1	ATMYB44,ATMYBR1,MYB44,MYBR1	myb domain protein r1	LOC_Os09g01960.1		MYB family transcription factor, putative, expressed
Si013408m	0.418862	1.01829	AT2G42150.1		DNA-binding bromodomain-containing protein	LOC_Os08g39980.1		DNA-binding bromodomain-containing protein, putative, expressed
Si037863m	-0.113923	2.04108				LOC_Os10g36360.1		expressed protein
Si022225m	-0.161439	1.50457	AT4G18700.1	ATWL4,CIPK12,SnRK3.9,WL4	CBL-interacting protein kinase 12	LOC_Os05g43840.1		CAMK_KIN1/SNF1/Nim1_like.25 - CAMK includes calcium/calmodulin depedent protein kinases, expressed
Si013456m	0.873853	1.09771	AT1G12110.1	ATNRT1,B-1,CHL1,CHL1-1,NRT1,NRT1.1	nitrate transporter 1.1	LOC_Os08g05910.1		peptide transporter PTR2, putative, expressed
Si021934m	0.765225	1.05167	AT1G10740.1		alpha/beta-Hydrolases superfamily protein	LOC_Os05g33820.1		lipase, putative, expressed
Si016657m	0.051594	1.16219	AT3G01750.1		Ankyrin repeat family protein	LOC_Os05g23320.1		expressed protein
Si000045m	-0.518423	1.51757	AT3G13080.1	ATMRP3,MRP3	multidrug resistance-associated protein 3	LOC_Os01g67580.1		multidrug resistance-associated protein, putative, expressed
Si004795m	0.634446	1.53366	AT2G46510.1	AIB,ATAIB	ABA-inducible BHLH-type transcription factor	LOC_Os01g50940.1		helix-loop-helix DNA-binding domain containing protein, expressed
Si029156m	-0.141163	1.27092	AT5G48150.1	PAT1	GRAS family transcription factor	LOC_Os07g36170.1		chitin-inducible gibberellin-responsive protein, putative, expressed
Si026760m	0.990713	1.59638	AT3G02700.1		NC domain-containing protein-related	LOC_Os05g24560.1		NC domain-containing protein, putative, expressed
Si036822m	0.263075	1.11974	AT3G61060.1	AtPP2-A13,PP2-A13	phloem protein 2-A13	LOC_Os10g37830.1		OsFBX391 - F-box domain containing protein, expressed
Si013873m	0.866625	1.63475	AT3G12750.1	ZIP1	zinc transporter 1 precursor	LOC_Os04g52310.1		metal cation transporter, putative, expressed
Si036995m	0.90766	2.25946	AT5G36970.1	NHL25	NDR1/HIN1-like 25	LOC_Os04g58090.1		harpin-induced protein 1 domain containing protein, expressed
Si019892m	0.492557	1.28941	AT4G32020.1			LOC_Os02g55430.1		alginate regulatory protein AlgP, putative, expressed
Si004144m	-0.363731	1.25296	AT1G09070.1	(AT)SRC2,SRC2	soybean gene regulated by cold-2	LOC_Os01g70790.1		SRC2 protein, putative, expressed
Si034698m	0.908091	1.47963	AT5G07710.1		Polynucleotidyl transferase, ribonuclease H-like superfamily protein	LOC_Os10g26730.1		exonuclease, putative, expressed
Si034015m	0.63892	1.02731	AT3G17920.1		Outer arm dynein light chain 1 protein	LOC_Os03g12160.1		leucine-rich repeat family protein, putative, expressed
Si016862m	0.373717	1.03149	AT1G67300.1		Major facilitator superfamily protein	LOC_Os02g17500.1		transporter family protein, putative, expressed
Si011524m	0	1.74459	AT4G01610.1		Cysteine proteinases superfamily protein	LOC_Os05g24550.1		Papain family cysteine protease domain containing protein, expressed
Si030550m	0.185934	1.14605	AT5G28050.1		Cytidine/deoxycytidylate deaminase family protein	LOC_Os03g61810.1		tRNA-specific adenosine deaminase, putative, expressed
Si026859m	0.588781	2.34538	AT5G13080.1	ATWRKY75,WRKY75	WRKY DNA-binding protein 75	LOC_Os11g29870.1		WRKY72, expressed
Si032338m	-0.492034	1.39509	AT1G78020.1		Protein of unknown function (DUF581)	LOC_Os09g20240.1		DUF581 domain containing protein, expressed
Si013725m	0.908056	1.35316	AT5G05880.1		UDP-Glycosyltransferase superfamily protein	LOC_Os11g25454.1		cytokinin-N-glucosyltransferase 1, putative, expressed
Si029464m	0.628592	1.36407	AT3G50930.1	BCS1	cytochrome BC1 synthesis	LOC_Os03g38800.1		AAA family ATPase, putative, expressed
Si007120m	0.651392	1.27153	AT4G11220.1	BTI2,RTNLB2	VIRB2-interacting protein 2	LOC_Os06g30750.1		reticulon domain containing protein, putative, expressed
Si009871m	0.531276	2.34374	AT1G61820.1	BGLU46	beta glucosidase 46	LOC_Os04g43410.1		Os4bglu18 - monolignol beta-glucoside homologue, expressed
Si023059m	-0.489555	1.75035
Si031935m	-0.124975	1.13104	AT4G15260.1		UDP-Glycosyltransferase superfamily protein	LOC_Os07g32010.1		UDP-glucoronosyl and UDP-glucosyl transferase domain containing protein, expressed
Si036405m	0.92348	1.67807	AT5G23130.1		Peptidoglycan-binding LysM domain-containing protein	LOC_Os03g01990.1		lysM domain containing protein, putative, expressed
Si027132m	0.587538	2.09746				LOC_Os09g23510.1		hypothetical protein
Si007520m	0.78484	1.39589				LOC_Os06g05440.1		expressed protein
Si036486m	0.672353	1.17094	AT3G22830.1	AT-HSFA6B,HSFA6B	heat shock transcription factor A6B	LOC_Os03g58160.1		heat stress transcription factor, putative, expressed
Si030397m	0.711261	2.95972	AT5G06570.1		alpha/beta-Hydrolases superfamily protein	LOC_Os07g06850.1		gibberellin receptor GID1L2, putative, expressed
Si033059m	0.839111	1.45299	AT5G01740.1		Nuclear transport factor 2 (NTF2) family protein	LOC_Os03g18770.1		wound-induced protein WI12, putative, expressed
Si023883m	0.311285	1.29908				LOC_Os05g25784.1		expressed protein
Si034558m	0.361509	2.29665	AT5G60710.1		Zinc finger (C3HC4-type RING finger) family protein	LOC_Os08g03270.1		zinc finger family protein, putative, expressed
Si023385m	0.831729	3.64682	AT3G03280.1			LOC_Os05g47960.1		expressed protein
Si027109m	0.944121	2.35586
Si030086m	-0.524128	1.05944	AT2G34080.1		Cysteine proteinases superfamily protein	LOC_Os04g01710.1		cysteine proteinase At4g11310 precursor, putative, expressed
Si014469m	0.55664	3.08993	AT1G03800.1	ATERF10,ERF10	ERF domain protein 10	LOC_Os04g52090.1		AP2 domain containing protein, expressed
Si037433m	0.952922	1.18621	AT2G40095.1		Alpha/beta hydrolase related protein	LOC_Os03g03200.2		hydrolase, alpha/beta fold family protein, putative, expressed
Si036220m	-0.239791	1.41487	AT1G02170.1	AMC1,ATMC1,ATMCPB1,LOL3,MCP1B	metacaspase 1	LOC_Os03g27120.1		ICE-like protease p20 domain containing protein, putative, expressed
Si031177m	0.705842	1.06872	AT1G34640.1		peptidases	LOC_Os07g43010.1		expressed protein
Si014280m	0.196405	1.5544	AT4G20380.2	LSD1	LSD1 zinc finger family protein	LOC_Os08g03610.1		LSD1 zinc finger domain containing protein, expressed
Si030104m	0.348963	1.58235	AT3G12750.1	ZIP1	zinc transporter 1 precursor	LOC_Os07g12890.2		metal cation transporter, putative, expressed
Si024260m	0.427454	2.03502	AT1G21680.1		DPP6 N-terminal domain-like protein	LOC_Os12g24330.1		expressed protein
Si002759m	0.122247	2.15182	AT1G67080.1	ABA4	abscisic acid (aba)-deficient 4	LOC_Os01g03750.1		expressed protein
Si031329m	-0.180292	1.4303	AT1G72510.1		Protein of unknown function (DUF1677)	LOC_Os07g42220.1		expressed protein
Si000933m	0.322302	3.02361	AT2G41640.1		Glycosyltransferase family 61 protein	LOC_Os01g31370.1		glycosyltransferase, putative, expressed
Si009303m	0.770249	2.45275	AT4G26090.1	RPS2	NB-ARC domain-containing disease resistance protein	LOC_Os04g43440.1		NB-ARC/LRR disease resistance protein, putative, expressed
Si037762m	-0.270369	1.57642	AT5G49480.1	ATCP1,CP1	Ca2+-binding protein 1	LOC_Os03g19720.1		EF hand family protein, putative, expressed
Si035317m	0.489999	1.09796	AT2G03340.1	WRKY3	WRKY DNA-binding protein 3	LOC_Os03g33012.1		WRKY81, expressed
Si029405m	0.862259	1.09345	AT3G60190.1	ADL1E,ADL4,ADLP2,DL1E,DRP1E,EDR3	DYNAMIN-like 1E	LOC_Os09g39960.1		dynamin family protein, putative, expressed
Si000251m	0.728901	1.08842	AT1G72790.1		hydroxyproline-rich glycoprotein family protein
Si023535m	0.734656	1.2466	AT1G50732.1			LOC_Os05g03750.1		expressed protein
Si001479m	0.44139	1.36698	AT2G39710.1		Eukaryotic aspartyl protease family protein	LOC_Os01g62630.1		aspartic proteinase nepenthesin precursor, putative, expressed
Si034225m	0.601098	1.00768	AT5G43745.1		Protein of unknown function (DUF1012)	LOC_Os03g06720.1		expressed protein
Si011201m	-0.222379	1.99723	AT5G56550.1	ATOXS3,OXS3	oxidative stress 3	LOC_Os04g49370.1		expressed protein
Si000993m	0.6024	1.12183	AT3G14690.1	CYP72A15	cytochrome P450, family 72, subfamily A, polypeptide 15	LOC_Os01g43750.1		cytochrome P450 72A1, putative, expressed
Si001001m	0.648163	1.04919	AT3G14690.1	CYP72A15	cytochrome P450, family 72, subfamily A, polypeptide 15	LOC_Os01g43710.1		cytochrome P450 72A1, putative, expressed
Si022763m	0.784721	1.74999	AT1G19715.1		Mannose-binding lectin superfamily protein	LOC_Os12g09700.1		Jacalin-like lectin domain containing protein, putative, expressed
Si028970m	-0.00392553	1.60587	AT3G46530.1	RPP13	NB-ARC domain-containing disease resistance protein	LOC_Os06g06850.1		resistance protein LR10, putative, expressed
Si030119m	0.928561	1.09733	AT3G22970.1		Protein of unknown function (DUF506)	LOC_Os03g58230.1		plant-specific domain TIGR01615 family protein, expressed
Si014152m	0.500182	4.8377	AT2G01060.1		myb-like HTH transcriptional regulator family protein	LOC_Os08g25820.1		myb-like DNA-binding domain containing protein, expressed
Si017837m	-0.657882	1.05151	AT1G05010.1	ACO4,EAT1,EFE	ethylene-forming enzyme	LOC_Os02g53180.2		1-aminocyclopropane-1-carboxylate oxidase protein, putative, expressed
Si006860m	0.0911927	1.16235	AT5G23130.1		Peptidoglycan-binding LysM domain-containing protein	LOC_Os06g51360.1		lysM domain containing protein, putative, expressed
Si036506m	-0.658133	2.24371	AT4G02610.1		Aldolase-type TIM barrel family protein	LOC_Os03g58300.1		indole-3-glycerol phosphate lyase, chloroplast precursor, putative, expressed
Si002538m	0.270704	1.08748	AT1G10600.1	AMSH2	associated molecule with the SH3 domain of STAM 2	LOC_Os01g47262.2		AMSH-like protease, putative, expressed
Si013445m	0.53066	1.23864	AT5G51180.1		alpha/beta-Hydrolases superfamily protein	LOC_Os08g04810.1		serine esterase family protein, putative, expressed
Si013603m	0.716159	1.36583	AT3G26310.1	CYP71B35	cytochrome P450, family 71, subfamily B, polypeptide 35	LOC_Os04g10160.1		cytochrome P450, putative, expressed
Si029964m	0.805123	1.56004	AT5G48220.1		Aldolase-type TIM barrel family protein	LOC_Os09g08130.2		indole-3-glycerol phosphate synthase, chloroplast precursor, putative, expressed
Si005356m	-0.36513	1.64359	AT5G58380.1	CIPK10,PKS2,SIP1,SNRK3.8	SOS3-interacting protein 1	LOC_Os01g60910.1		CAMK_KIN1/SNF1/Nim1_like.12 - CAMK includes calcium/calmodulin depedent protein kinases, expressed
Si037859m	0.71356	2.4619				LOC_Os03g20330.1		VQ domain containing protein, putative, expressed
Si010045m	0.802565	2.11438	AT4G01070.1	GT72B1,UGT72B1	UDP-Glycosyltransferase superfamily protein	LOC_Os04g47770.1		cis-zeatin O-glucosyltransferase, putative, expressed
Si001804m	0.696638	1.56088	AT5G50670.1		Squamosa promoter-binding protein-like (SBP domain) transcription factor family protein	LOC_Os01g69830.1		OsSPL2 - SBP-box gene family member, expressed
Si030629m	0.995181	1.28508	AT3G29000.1		Calcium-binding EF-hand family protein	LOC_Os09g24580.1		EF hand family protein, putative, expressed
Si005508m	-0.36513	1.30853
Si002170m	0.589348	1.19083	AT2G41380.1		S-adenosyl-L-methionine-dependent methyltransferases superfamily protein	LOC_Os01g20206.1		methyltransferase, putative, expressed
Si002847m	-0.29185	3.35522	AT1G10586.1		basic helix-loop-helix (bHLH) DNA-binding superfamily protein	LOC_Os01g01870.1		helix-loop-helix DNA-binding domain containing protein, expressed
Si017630m	0.570735	1.85229	AT4G34530.1	CIB1	cryptochrome-interacting basic-helix-loop-helix 1	LOC_Os02g47660.1		basic helix-loop-helix, putative, expressed
Si021577m	-0.68881	1.09224	AT5G60020.1	ATLAC17,LAC17	laccase 17	LOC_Os05g38420.1		laccase precursor protein, putative, expressed
Si030681m	-0.0146845	1.76965	AT5G24090.1	ATCHIA,CHIA	chitinase A	LOC_Os06g25010.1		glycosyl hydrolase, putative, expressed
Si036536m	0.66166	1.71605	AT3G17380.1		TRAF-like family protein	LOC_Os10g33830.1		MATH domain containing protein, expressed
Si013774m	0.924585	2.04107	AT2G26560.1	PLA IIA,PLA2A,PLP2	phospholipase A 2A	LOC_Os08g37210.1		patatin, putative, expressed
Si013654m	-0.141825	1.31367	AT2G05940.1		Protein kinase superfamily protein	LOC_Os08g35600.1		tyrosine protein kinase domain containing protein, putative, expressed
Si019746m	0	1.69722
Si037750m	0.897239	1.12681	AT5G41350.1		RING/U-box superfamily protein	LOC_Os11g18947.1		zinc finger, C3HC4 type domain containing protein, expressed
Si006033m	0.315741	1.01142	AT4G23850.1	LACS4	AMP-dependent synthetase and ligase family protein	LOC_Os06g06350.1		AMP-binding enzyme, putative, expressed
Si023253m	0.902399	1.38156	AT1G21830.1			LOC_Os04g59420.1		expressed protein
Si040858m	0.991899	1.12754	AT4G33050.3	EDA39	calmodulin-binding family protein	LOC_Os01g38980.1		calmodulin-binding protein, putative, expressed
Si028871m	0.835078	1.04556	AT4G11800.1		Calcineurin-like metallo-phosphoesterase superfamily protein	LOC_Os07g04210.1		Ser/Thr protein phosphatase family protein, putative, expressed
Si024127m	0	6.05665	AT4G21105.1		cytochrome-c oxidases;electron carriers	LOC_Os02g06650.1		COX VIIa, putative, expressed
Si009862m	-0.551285	1.09495	AT3G54780.1		Zinc finger (C3HC4-type RING finger) family protein	LOC_Os11g45990.1		von Willebrand factor type A domain containing protein, putative, expressed
Si025985m	0.84962	1.20223	AT1G07530.1	ATGRAS2,GRAS2,SCL14	SCARECROW-like 14	LOC_Os11g47870.1		GRAS family transcription factor domain containing protein, expressed
Si034776m	0.924493	1.00296	AT3G61960.1		Protein kinase superfamily protein	LOC_Os03g02980.2		CAMK_CAMK_like_ULKh_APGy.1 - CAMK includes calcium/calmodulin depedent protein kinases, expressed
Si039496m	0.879093	1.38286	AT3G11820.1	AT-SYR1,ATSYP121,ATSYR1,PEN1,SYP121,SYR1	syntaxin of plants 121	LOC_Os03g57310.1		syntaxin, putative, expressed
Si012713m	0.660761	1.29407	AT3G04520.1	THA2	threonine aldolase 2	LOC_Os04g43650.1		L-allo-threonine aldolase, putative, expressed
Si017001m	0.554594	1.38341	AT2G33570.1		Domain of unknown function (DUF23)	LOC_Os02g48190.1		expressed protein
Si021434m	-0.389169	1.45894	AT3G12580.1	ATHSP70,HSP70	heat shock protein 70	LOC_Os05g38530.1		DnaK family protein, putative, expressed
Si004924m	0.599369	1.08553	AT3G47570.1		Leucine-rich repeat protein kinase family protein	LOC_Os01g05960.1		receptor kinase, putative, expressed
Si009615m	0.304837	1.11908	AT2G33490.1		hydroxyproline-rich glycoprotein family protein	LOC_Os04g32370.1		hydroxyproline-rich glycoprotein family protein, putative, expressed
Si006416m	0.593083	1.55537	AT5G37490.1		ARM repeat superfamily protein	LOC_Os06g13870.1		U-box protein CMPG1, putative, expressed
Si014253m	0.557664	1.49068	AT4G15240.1		Protein of unknown function (DUF604)	LOC_Os08g04300.1		fringe-related protein, putative, expressed
Si029689m	0.507111	1.07245	AT4G08540.1		DNA-directed RNA polymerase II protein	LOC_Os07g43322.1		expressed protein
Si029558m	0.932271	1.8175	AT5G10190.1		Major facilitator superfamily protein	LOC_Os08g31670.1		transporter, putative, expressed
Si024960m	0.210898	2.76166	AT3G15630.1			LOC_Os05g08420.1		expressed protein
Si013194m	0.457193	1.92468	AT3G45140.1	ATLOX2,LOX2	lipoxygenase 2	LOC_Os08g39850.1		lipoxygenase, chloroplast precursor, putative, expressed
Si037628m	-0.125503	2.0276	AT1G19180.1	JAZ1,TIFY10A	jasmonate-zim-domain protein 1	LOC_Os03g08320.1		ZIM domain containing protein, putative, expressed
Si017843m	0.737662	1.01184	AT3G16510.1		Calcium-dependent lipid-binding (CaLB domain) family protein	LOC_Os02g31867.1		expressed protein
Si018842m	0.467124	2.86373	AT1G19020.1			LOC_Os02g50710.1		expressed protein
Si011033m	-0.0861765	2.54693	AT2G02250.1	AtPP2-B2,PP2-B2	phloem protein 2-B2	LOC_Os12g03740.1		OsFBX438 - F-box domain containing protein, expressed
Si014978m	0.017034	1.4194				LOC_Os04g06520.1		expressed protein
Si004600m	0.296845	1.61929	AT2G26690.1		Major facilitator superfamily protein	LOC_Os01g37590.1		peptide transporter PTR2, putative, expressed
Si004571m	0.92979	1.00751	AT5G63700.1		zinc ion binding;DNA binding	LOC_Os01g66140.1		plus-3 domain containing protein, putative, expressed
Si002581m	0.264429	2.10599	AT4G27940.1	ATMTM1,MTM1	manganese tracking factor for mitochondrial SOD2	LOC_Os01g12470.1		mitochondrial carrier protein, putative, expressed
Si021651m	0.867203	1.76695	AT5G60710.1		Zinc finger (C3HC4-type RING finger) family protein	LOC_Os03g28990.1		zinc finger family protein, putative, expressed
Si000906m	0.281663	1.0155	AT2G38470.1	ATWRKY33,WRKY33	WRKY DNA-binding protein 33	LOC_Os01g61080.1		WRKY24, expressed
Si028682m	0.955821	1.52501	AT1G66950.1	ATPDR11,PDR11	pleiotropic drug resistance 11	LOC_Os11g37700.1		pleiotropic drug resistance protein, putative, expressed
Si029859m	0.732135	1.30325	AT5G17230.1	PSY	PHYTOENE SYNTHASE	LOC_Os09g38320.1		phytoene synthase, chloroplast precursor, putative, expressed
Si012125m	0.659516	-1.1301				LOC_Os09g00999.1		expressed protein
Si030858m	-0.32361	-1.59178	AT1G14220.1		Ribonuclease T2 family protein	LOC_Os09g36700.1		ribonuclease T2 family domain containing protein, expressed
Si013354m	-0.776592	-1.29337	AT3G18610.1	ATNUC-L2,NUC-L2,PARLL1	nucleolin like 2	LOC_Os04g52960.1		nucleolin, putative, expressed
Si030075m	-0.637968	-2.39223	AT1G61800.1	ATGPT2,GPT2	glucose-6-phosphate/phosphate translocator 2	LOC_Os07g34006.1		transporter family protein, putative, expressed
Si007276m	-0.736455	-1.14922	AT1G74270.1		Ribosomal protein L35Ae family protein	LOC_Os02g54470.1		60S ribosomal protein L35a-3, putative, expressed
Si022331m	0.0852781	-2.06395	AT5G28770.2	AtbZIP63,BZO2H3	bZIP transcription factor family protein	LOC_Os12g40920.1		bZIP transcription factor domain containing protein, expressed
Si010932m	-0.595479	-1.07387	AT2G44120.2		Ribosomal protein L30/L7 family protein	LOC_Os04g51630.1		60S ribosomal protein L7, putative, expressed
Si006718m	-0.775077	-1.04893	AT5G45910.1		GDSL-like Lipase/Acylhydrolase superfamily protein	LOC_Os06g06290.1		GDSL-like lipase/acylhydrolase, putative, expressed
Si018551m	-0.872981	-1.20212	AT3G48930.1	EMB1080	Nucleic acid-binding, OB-fold-like protein	LOC_Os04g42380.1		ribosomal protein S17, putative, expressed
Si003349m	-0.377733	-3.06397	AT4G38970.1	FBA2	fructose-bisphosphate aldolase 2	LOC_Os11g07020.1		fructose-bisphospate aldolase isozyme, putative, expressed
Si017895m	-0.332601	-1.18066	AT4G25630.1	ATFIB2,FIB2	fibrillarin 2	LOC_Os02g57590.1		rRNA 2-O-methyltransferase fibrillarin 2, putative, expressed
Si026876m	-0.656814	-2.10107	AT2G41310.1	ARR8,ATRR3,RR3	response regulator 3	LOC_Os12g04500.1		response regulator receiver domain containing protein, expressed
Si023578m	-0.933189	-1.21019	AT5G02960.1		Ribosomal protein S12/S23 family protein	LOC_Os03g60400.1		40S ribosomal protein S23, putative, expressed
Si009911m	-0.639917	-1.13408	AT4G25340.1	ATFKBP53,FKBP53	FK506 BINDING PROTEIN 53	LOC_Os04g36890.1		peptidyl-prolyl cis-trans isomerase, FKBP-type, putative, expressed
Si013608m	-0.94563	-1.08765	AT1G64860.1	RPOD1,SIG1,SIG2,SIGA,SIGB	sigma factor A	LOC_Os08g06630.1		RNA polymerase sigma factor, putative, expressed
Si004092m	-0.54612	-1.26072	AT2G46420.1		Plant protein 1589 of unknown function	LOC_Os01g12080.1		plant-specific domain TIGR01589 family protein, putative, expressed
Si013714m	-0.98607	-1.05195	AT5G23940.1	DCR,EMB3009,PEL3	HXXXD-type acyl-transferase family protein	LOC_Os08g44840.1		transferase family protein, putative, expressed
Si034880m	-0.515546	-1.67573	AT1G65880.1	BZO1	benzoyloxyglucosinolate 1	LOC_Os03g03790.1		AMP-binding domain containing protein, expressed
Si029057m	-0.820472	-1.08427	AT1G55850.1	ATCSLE1,CSLE1	cellulose synthase like E1	LOC_Os09g30130.1		CSLE6 - cellulose synthase-like family E, expressed
Si031183m	-0.748081	-1.03548	AT5G39850.1		Ribosomal protein S4	LOC_Os03g05980.1		40S ribosomal protein S9-2, putative, expressed
Si006400m	-0.607517	-1.17957	AT2G20570.1	ATGLK1,GLK1,GPRI1	GBF\'s pro-rich region-interacting factor 1	LOC_Os06g24070.1		myb-like DNA-binding domain containing protein, expressed
Si026592m	-0.496191	-1.53468	AT4G35920.1	MCA1	PLAC8 family protein	LOC_Os11g44230.1		expressed protein
Si034250m	-0.900601	-1.00508	AT4G36360.1	BGAL3	beta-galactosidase 3	LOC_Os03g06940.1		beta-galactosidase, putative, expressed
Si006733m	-0.753378	-1.15856	AT5G56860.1	GATA21,GNC	GATA type zinc finger transcription factor family protein	LOC_Os06g37450.1		GATA zinc finger domain containing protein, expressed
Si023697m	-0.531288	-1.0653	AT1G77940.1		Ribosomal protein L7Ae/L30e/S12e/Gadd45 family protein	LOC_Os05g41110.2		ribosomal protein L7Ae, putative, expressed
Si021109m	-0.878237	-1.32085	AT1G79620.1		Leucine-rich repeat protein kinase family protein	LOC_Os12g10740.1		leucine-rich repeat family protein, putative, expressed
Si011205m	-0.70532	-1.21547	AT1G26880.1		Ribosomal protein L34e superfamily protein	LOC_Os09g24690.1		60S ribosomal protein L34, putative, expressed
Si001496m	-0.950052	-1.56165	AT5G01220.1	SQD2	sulfoquinovosyldiacylglycerol 2	LOC_Os01g04920.1		glycosyl transferase, group 1 domain containing protein, expressed
Si007516m	-0.939508	-1.00623	AT2G19740.1		Ribosomal protein L31e family protein	LOC_Os06g21480.1		60S ribosomal protein L31, putative, expressed
Si019535m	-0.314519	-1.37794	AT1G23290.1	RPL27A,RPL27AB	Ribosomal protein L18e/L15 superfamily protein	LOC_Os07g42170.1		60S ribosomal protein, putative, expressed
Si006049m	-0.606925	-1.0198	AT3G11830.1		TCP-1/cpn60 chaperonin family protein	LOC_Os06g47320.1		T-complex protein, putative, expressed
Si006384m	-0.878183	-1.09534	AT5G10770.1		Eukaryotic aspartyl protease family protein	LOC_Os06g20040.1		aspartic proteinase nepenthesin-2 precursor, putative, expressed
Si030926m	-0.993573	-1.42232	AT5G39360.1	EDL2	EID1-like 2	LOC_Os07g40710.1		circadian clock coupling factor-related, putative, expressed
Si012203m	-0.383561	-1.09402	AT1G79750.1	ATNADP-ME4,NADP-ME4	NADP-malic enzyme 4	LOC_Os01g09320.1		NADP-dependent malic enzyme, chloroplast precursor, putative, expressed
Si002511m	-0.978434	-1.01861	AT4G23630.1	BTI1,RTNLB1	VIRB2-interacting protein 1	LOC_Os01g12650.1		reticulon domain containing protein, putative, expressed
Si007269m	-0.8091	-1.21292	AT1G58170.1		Disease resistance-responsive (dirigent-like protein) family protein	LOC_Os08g28790.1		dirigent, putative, expressed
Si007126m	-0.142431	-1.44628	AT3G58000.1		VQ motif-containing protein	LOC_Os06g41450.1		VQ domain containing protein, putative, expressed
Si031390m	-0.680566	-1.44368	AT4G00100.1	ATRPS13A,PFL2,RPS13,RPS13A	ribosomal protein S13A	LOC_Os07g38540.1		40S ribosomal protein S13, putative, expressed
Si003612m	0.184437	-3.16633				LOC_Os05g46470.1		expressed protein
Si026762m	-0.400597	-1.33596	AT5G06060.1		NAD(P)-binding Rossmann-fold superfamily protein	LOC_Os11g43200.1		tropinone reductase 2, putative, expressed
Si022947m	-0.571127	-1.61803	AT5G39890.1		Protein of unknown function (DUF1637)	LOC_Os05g51470.1		2-aminoethanethiol dioxygenase, putative, expressed
Si034905m	-0.673268	-1.04849	AT1G61890.1		MATE efflux family protein	LOC_Os10g11860.1		MATE efflux family protein, putative, expressed
Si034544m	-0.976328	-1.22526	AT3G51950.1		Zinc finger (CCCH-type) family protein / RNA recognition motif (RRM)-containing protein	LOC_Os03g21140.1		RNA-binding zinc finger protein, putative, expressed
Si018078m	-0.934879	-1.28826	AT2G41940.1	ZFP8	zinc finger protein 8	LOC_Os02g53530.1		ZOS2-17 - C2H2 zinc finger protein, expressed
Si034582m	0.752815	-1.3582	AT3G24190.1		Protein kinase superfamily protein	LOC_Os02g57160.1		ELMO/CED-12 family protein, putative, expressed
Si009734m	-0.852771	-2.61892	AT1G59740.1		Major facilitator superfamily protein	LOC_Os04g41400.1		peptide transporter PTR2, putative, expressed
Si005875m	-0.794423	-1.18052	AT5G60900.1	RLK1	receptor-like protein kinase 1	LOC_Os06g37670.1		S-locus-like receptor protein kinase, putative, expressed
Si007453m	-0.433002	-1.11356				LOC_Os06g24190.1		expressed protein
Si018244m	-0.417837	-1.29662	AT4G25570.1	ACYB-2	Cytochrome b561/ferric reductase transmembrane protein family	LOC_Os02g42890.1		cytochrome b561, putative, expressed
Si014498m	0.107468	-1.53321	AT3G14200.1		Chaperone DnaJ-domain superfamily protein	LOC_Os08g35160.1		heat shock protein DnaJ, putative, expressed
Si032237m	-0.245367	-1.06416	AT4G18100.1		Ribosomal protein L32e	LOC_Os08g41300.1		60S ribosomal protein L32, putative, expressed
Si032046m	-0.488617	-1.03479	AT4G18100.1		Ribosomal protein L32e	LOC_Os08g41300.1		60S ribosomal protein L32, putative, expressed
Si036647m	-0.893419	-1.58705	AT1G53910.3	RAP2.12	related to AP2 12	LOC_Os03g08460.1		AP2 domain containing protein, expressed
Si002423m	-0.641986	-1.00694	AT5G58900.1		Homeodomain-like transcriptional regulator	LOC_Os01g63460.1		MYB family transcription factor, putative, expressed
Si006965m	-0.0562638	-1.45718	AT1G14520.2	MIOX1	myo-inositol oxygenase 1	LOC_Os06g36560.1		inositol oxygenase, putative, expressed
Si000535m	-0.878946	-1.19965	AT1G68400.1		leucine-rich repeat transmembrane protein kinase family protein	LOC_Os01g04230.1		inactive receptor kinase At2g26730 precursor, putative, expressed
Si006171m	-0.570913	-1.03241	AT5G14050.1		Transducin/WD40 repeat-like superfamily protein	LOC_Os07g41190.1		WD domain, G-beta repeat domain containing protein, expressed
Si026908m	-0.754872	-1.01471	AT1G25260.1		Ribosomal protein L10 family protein	LOC_Os12g01430.2		ribosomal protein L10, putative, expressed
Si014252m	-0.978982	-1.16629	AT1G64680.1			LOC_Os08g02210.1		expressed protein
Si002233m	-0.91805	-1.02034	AT1G05620.1	URH2	uridine-ribohydrolase 2	LOC_Os03g31170.1		inosine-uridine preferring nucleoside hydrolase family protein, putative, expressed
Si022422m	-0.923866	-2.91852	AT4G35160.1		O-methyltransferase family protein	LOC_Os05g43940.1		O-methyltransferase, putative, expressed
Si037288m	-0.0131243	-1.55722	AT1G59700.1	ATGSTU16,GSTU16	glutathione S-transferase TAU 16	LOC_Os10g38710.1		glutathione S-transferase, putative, expressed

## Sheet: D_R_Ⅲ_function
Additional file 5: Fold change and function annotations of four types of genes with different decay. Annotations were retrieved from phytozome. Note: Columns are blank if no corresponding data is available
Transcript ID	Transcritonal level log2(fold change)	Degradational level log2(fold change)	Best arabidopsis TAIR10 hit name	Best arabidopsis TAIR10 hit symbol	Best arabidopsis TAIR10 hit defline	Best rice hit name	Best rice hit defline
Ⅲ(D↑ R ↓; D↓ R↑)
Si026260m	-1.39142	3.51444	AT2G27690.1	CYP94C1	cytochrome P450, family 94, subfamily C, polypeptide 1	LOC_Os11g05380.1	cytochrome P450, putative, expressed
Si009997m	-1.10053	1.5937	AT1G77380.1	AAP3,ATAAP3	amino acid permease 3	LOC_Os12g08090.1	amino acid transporter, putative, expressed

## Sheet: D_R_Ⅳ_function
Additional file 5:Fold change and function annotations of four types of genes with different decay. Annotations were retrieved from phytozome. Note: Columns are blank if no corresponding data is available
Transcript ID	Transcritonal level log2(fold change)	Degradational level log2(fold change)	Best arabidopsis TAIR10 hit name	Best arabidopsis TAIR10 hit symbol	Best arabidopsis TAIR10 hit defline	Best rice hit name	Best rice hit defline
Ⅳ(D- R ↑; D- R↓)
Si029881m	1.0099	0.976955	AT3G52880.2	ATMDAR1,MDAR1	monodehydroascorbate reductase 1	LOC_Os09g39380.1	monodehydroascorbate reductase, putative, expressed
Si018276m	1.40815	0.744641				LOC_Os02g57280.1	CBS domain containing membrane protein, putative, expressed
Si034493m	1.08589	0.799005	AT3G13460.1	ECT2	evolutionarily conserved C-terminal region 2	LOC_Os03g06240.2	YT521-B-like family domain containing protein, expressed
Si040574m	2.23785	0.712627
Si030823m	1.29793	0.771444	AT2G37220.1		RNA-binding (RRM/RBD/RNP motifs) family protein	LOC_Os07g43810.1	RNA recognition motif containing protein, putative, expressed
Si026085m	1.04518	0.921649	AT2G35940.1	BLH1,EDA29	BEL1-like homeodomain 1	LOC_Os11g06020.1	homeobox domain containing protein, expressed
Si013713m	1.11338	0.976393	AT4G31340.1		myosin heavy chain-related	LOC_Os08g40790.1	DNA repair ATPase-related, putative, expressed
Si017204m	1.50533	0.751536	AT3G27740.1	CARA	carbamoyl phosphate synthetase A	LOC_Os02g47850.2	class I glutamine amidotransferase, putative, expressed
Si005682m	1.34057	0.95474	AT1G68720.1	ATTADA,TADA	tRNA arginine adenosine deaminase	LOC_Os06g29430.1	cytidine and deoxycytidylate deaminase zinc-binding region family protein, expressed
Si001642m	1.7411	0.899262	AT1G65930.1	cICDH	cytosolic NADP+-dependent isocitrate dehydrogenase	LOC_Os01g46610.1	dehydrogenase, putative, expressed
Si001409m	1.14487	0.760129	AT4G01000.1		Ubiquitin-like superfamily protein	LOC_Os01g48930.1	splicing factor-related, putative, expressed
Si000774m	2.34204	0.942654	AT5G25880.1	ATNADP-ME3,NADP-ME3	NADP-malic enzyme 3	LOC_Os01g52500.3	NADP-dependent malic enzyme, putative, expressed
Si019351m	1.09183	0.615069	AT2G21130.1		Cyclophilin-like peptidyl-prolyl cis-trans isomerase family protein	LOC_Os02g02890.1	peptidyl-prolyl cis-trans isomerase, putative, expressed
Si017942m	1.40815	0.699697	AT4G34120.1	CDCP1,LEJ1	Cystathionine beta-synthase (CBS) family protein	LOC_Os02g57280.1	CBS domain containing membrane protein, putative, expressed
Si013192m	1.39297	0.554725	AT2G05710.1	ACO3	aconitase 3	LOC_Os08g09200.1	aconitate hydratase protein, putative, expressed
Si034302m	1.18348	0.673616	AT5G03340.1		ATPase, AAA-type, CDC48 protein	LOC_Os03g05730.1	cell division control protein 48 homolog E, putative, expressed
Si021859m	1.37491	0.994437	AT1G13960.1	WRKY4	WRKY DNA-binding protein 4	LOC_Os12g32250.1	WRKY96, expressed
Si029691m	1.10778	0.838628	AT5G57655.2		xylose isomerase family protein	LOC_Os07g47290.1	xylose isomerase, putative, expressed
Si016999m	1.10549	0.313395	AT1G20630.1	CAT1	catalase 1	LOC_Os02g02400.1	catalase isozyme A, putative, expressed
Si010254m	2.14143	0.850182	AT1G06620.1		2-oxoglutarate (2OG) and Fe(II)-dependent oxygenase superfamily protein	LOC_Os04g10350.1	1-aminocyclopropane-1-carboxylate oxidase homolog 2, putative, expressed
Si037589m	1.01093	0.815376	AT4G14710.1	ATARD2	RmlC-like cupins superfamily protein	LOC_Os03g06620.1	1,2-dihydroxy-3-keto-5-methylthiopentene dioxygenase protein, putative, expressed
Si021493m	1.00934	0.498024	AT2G21520.1		Sec14p-like phosphatidylinositol transfer family protein	LOC_Os05g46720.1	phosphatidylinositol transfer, putative, expressed
Si026242m	1.06562	0.396565	AT1G77510.1	ATPDI6,ATPDIL1-2,PDI6,PDIL1-2	PDI-like 1-2	LOC_Os11g09280.1	OsPDIL1-1 protein disulfide isomerase PDIL1-1, expressed
Si016771m	1.47657	0.852935	AT2G42790.1	CSY3	citrate synthase 3	LOC_Os02g13840.1	citrate synthase, putative, expressed
Si002619m	1.34444	0.622709	AT3G09050.1			LOC_Os01g63410.1	expressed protein
Si013315m	1.37109	0.891851	AT1G63770.4		Peptidase M1 family protein	LOC_Os08g44860.2	aminopeptidase, putative, expressed
Si009537m	1.3013	0.945542	AT1G29880.1		glycyl-tRNA synthetase / glycine--tRNA ligase	LOC_Os04g32650.1	tRNA synthetase class II core domain containing protein, expressed
Si009870m	1.03608	0.981386	AT3G22200.1	GABA-T,HER1,POP2	Pyridoxal phosphate (PLP)-dependent transferases superfamily protein	LOC_Os04g52450.1	aminotransferase, putative, expressed
Si009640m	1.59188	0.685816	AT5G08500.1		Transmembrane CLPTM1 family protein	LOC_Os04g36050.1	cleft lip and palate transmembrane protein 1, putative, expressed
Si014130m	1.1957	0.884985	AT5G54540.1		Uncharacterised conserved protein (UCP012943)	LOC_Os08g08190.1	expressed protein
Si022506m	1.0214	0.936145	AT2G40960.1		Single-stranded nucleic acid binding R3H protein	LOC_Os05g34070.1	DIP1, putative, expressed
Si037365m	1.50232	0.952025	AT2G15220.1		Plant basic secretory protein (BSP) family protein	LOC_Os10g34910.1	secretory protein, putative, expressed
Si002179m	1.02127	0.915112	AT3G12490.2	ATCYS6,ATCYSB,CYSB	cystatin B	LOC_Os01g16430.1	cysteine proteinase inhibitor precursor protein, putative, expressed
Si037078m	1.87724	0.861103	AT3G48890.1	ATMAPR3,ATMP2,MAPR3,MSBP2	membrane-associated progesterone binding protein 3	LOC_Os10g35850.1	cytochrome b5-like Heme/Steroid binding domain containing protein, expressed
Si001426m	1.10546	0.932056	AT2G41050.1		PQ-loop repeat family protein / transmembrane family protein	LOC_Os01g16170.1	PQ loop repeat domain containing protein, expressed
Si022681m	1.24863	0.743704	AT4G22260.1	IM,IM1	Alternative oxidase family protein	LOC_Os04g57320.1	immutans protein, putative, expressed
Si029327m	1.16581	0.748252	AT2G14170.1	ALDH6B2	aldehyde dehydrogenase 6B2	LOC_Os07g09060.1	aldehyde dehydrogenase, putative, expressed
Si016884m	1.33586	0.687034	AT1G79440.1	ALDH5F1,SSADH,SSADH1	aldehyde dehydrogenase 5F1	LOC_Os02g07760.1	aldehyde dehydrogenase, putative, expressed
Si006183m	1.16294	0.632199	AT1G23800.1	ALDH2B,ALDH2B7	aldehyde dehydrogenase 2B7	LOC_Os06g15990.1	aldehyde dehydrogenase, putative, expressed
Si017958m	1.23275	0.86347				LOC_Os02g20380.1	expressed protein
Si005854m	1.35333	0.984071	AT1G31930.1	XLG3	extra-large GTP-binding protein 3	LOC_Os06g02130.1	G-protein alpha subunit, putative, expressed
Si023259m	1.84573	0.989939	AT1G80160.1		Lactoylglutathione lyase / glyoxalase I family protein	LOC_Os05g07940.1	glyoxalase family protein, putative, expressed
Si022524m	1.44949	0.83553	AT1G71695.1		Peroxidase superfamily protein	LOC_Os04g59160.1	peroxidase precursor, putative, expressed
Si036714m	1.54438	0.88607	AT1G59960.1		NAD(P)-linked oxidoreductase superfamily protein	LOC_Os03g13390.2	oxidoreductase, aldo/keto reductase family protein, putative, expressed
Si027096m	2.5929	0.500086				LOC_Os07g25050.1	thionin-like peptide, putative, expressed
Si033910m	1.18234	0.980959	AT4G34890.1	ATXDH1,XDH1	xanthine dehydrogenase 1	LOC_Os03g31550.1	aldehyde oxidase, putative, expressed
Si006341m	1.22125	0.908828	AT5G34850.1	ATPAP26,PAP26	purple acid phosphatase 26	LOC_Os06g43640.1	Ser/Thr protein phosphatase family protein, putative, expressed
Si000758m	1.0077	0.819274	AT2G39940.1	COI1	RNI-like superfamily protein	LOC_Os01g63420.1	OsFBL4 - F-box domain and LRR containing protein, expressed
Si029827m	1.258	0.682667	AT1G30270.1	ATCIPK23,CIPK23,LKS1,SnRK3.23	CBL-interacting protein kinase 23	LOC_Os07g05620.2	CAMK_KIN1/SNF1/Nim1_like.28 - CAMK includes calcium/calmodulin depedent protein kinases, expressed
Si001862m	1.56512	0.800628	AT5G45910.1		GDSL-like Lipase/Acylhydrolase superfamily protein	LOC_Os01g11650.1	GDSL-like lipase/acylhydrolase, putative, expressed
Si035254m	1.0468	0.733125	AT1G24764.1	ATMAP70-2,MAP70-2	microtubule-associated proteins 70-2	LOC_Os03g11650.1	ATMAP70 protein, putative, expressed
Si010178m	1.48598	0.673933	AT3G48530.1	KING1	SNF1-related protein kinase regulatory subunit gamma 1	LOC_Os04g31340.1	CBS domain containing membrane protein, putative, expressed
Si016979m	1.03536	0.676377	AT1G49050.1		Eukaryotic aspartyl protease family protein	LOC_Os02g49800.1	eukaryotic aspartyl protease domain containing protein, expressed
Si031427m	1.03942	0.523447	AT1G26550.1		FKBP-like peptidyl-prolyl cis-trans isomerase family protein	LOC_Os09g24540.1	peptidyl-prolyl cis-trans isomerase, putative, expressed
Si016270m	1.02341	0.331903	AT4G16660.1		heat shock protein 70 (Hsp 70) family protein	LOC_Os02g48110.1	DnaK family protein, putative, expressed
Si010661m	1.40424	0.797665	AT3G61220.2		NAD(P)-binding Rossmann-fold superfamily protein	LOC_Os04g44950.1	short-chain dehydrogenase/reductase, putative, expressed
Si026407m	1.39578	0.84934	AT1G18480.1		Calcineurin-like metallo-phosphoesterase superfamily protein	LOC_Os11g15570.1	Ser/Thr protein phosphatase family protein, putative, expressed
Si021098m	1.06043	0.71643	AT1G09010.1		glycoside hydrolase family 2 protein	LOC_Os05g32530.1	mannosylglycoprotein endo-beta-mannosidase, putative, expressed
Si010187m	1.03135	0.934942	AT5G06260.1		TLD-domain containing nucleolar protein	LOC_Os12g06100.2	TLD family protein, putative, expressed
Si016897m	1.66083	0.752904	AT1G02260.1		Divalent ion symporter	LOC_Os02g57620.1	Citrate transporter protein, putative, expressed
Si006445m	1.34903	0.844668	AT1G44820.1		Peptidase M20/M25/M40 family protein	LOC_Os06g10770.1	peptidase, putative, expressed
Si010520m	1.50511	0.598875	AT4G08390.1	SAPX	stromal ascorbate peroxidase	LOC_Os04g35520.1	OsAPx7 - Stromal Ascorbate Peroxidase encoding gene 5,8, expressed
Si016194m	1.10837	0.930937	AT3G07400.1		lipase class 3 family protein	LOC_Os02g28040.1	lipase, putative, expressed
Si010150m	1.17849	0.955172	AT3G51840.1	ACX4,ATG6,ATSCX	acyl-CoA oxidase 4	LOC_Os05g07090.1	acyl-coenzyme A dehydrogenase, mitochondrial precursor, putative, expressed
Si037015m	1.26955	0.735635	AT1G78150.1			LOC_Os03g27010.1	expressed protein
Si029202m	1.05934	0.45254	AT5G24470.1	APRR5,PRR5	pseudo-response regulator 5	LOC_Os09g36220.1	response regulator receiver domain containing protein, expressed
Si037358m	1.01393	0.696832	AT2G22540.1	AGL22,SVP	K-box region and MADS-box transcription factor family protein	LOC_Os03g08754.1	OsMADS47 - MADS-box family gene with MIKCc type-box, expressed
Si016611m	1.34829	0.651435	AT5G53350.1	CLPX	CLP protease regulatory subunit X	LOC_Os02g19150.1	AAA family ATPase, putative, expressed
Si037798m	1.58184	0.931978	AT5G02770.1			LOC_Os03g17490.2	expressed protein
Si017829m	1.96356	0.725223	AT1G70670.1		Caleosin-related family protein	LOC_Os02g50174.1	caleosin related protein, putative, expressed
Si017098m	1.31456	0.978843	AT4G38360.2	LAZ1	Protein of unknown function (DUF300)	LOC_Os02g44910.1	transmembrane protein, putative, expressed
Si017869m	1.08216	0.694219	AT2G45980.1			LOC_Os02g57600.2	expressed protein
Si000712m	1.2224	0.714356	AT4G37440.1			LOC_Os01g21450.1	expressed protein
Si005859m	1.29167	0.452872	AT3G43190.1	ATSUS4,SUS4	sucrose synthase 4	LOC_Os06g09450.1	sucrose synthase, putative, expressed
Si029684m	1.3106	0.778002	AT5G57655.2		xylose isomerase family protein	LOC_Os07g47290.1	xylose isomerase, putative, expressed
Si037596m	1.03309	0.38116	AT5G24530.1	DMR6	2-oxoglutarate (2OG) and Fe(II)-dependent oxygenase superfamily protein	LOC_Os10g39140.1	flavonol synthase/flavanone 3-hydroxylase, putative, expressed
Si036309m	1.39368	0.827958	AT4G33950.1	ATOST1,OST1,P44,SNRK2-6,SNRK2.6,SRK2E	Protein kinase superfamily protein	LOC_Os03g41460.1	CAMK_CAMK_like.20 - CAMK includes calcium/calmodulin depedent protein kinases, expressed
Si001370m	1.27829	0.998787	AT2G42690.1		alpha/beta-Hydrolases superfamily protein	LOC_Os01g51360.2	lipase, putative, expressed
Si021687m	1.04324	0.624965	AT5G39590.1		TLD-domain containing nucleolar protein	LOC_Os04g56790.1	TLD family protein, putative, expressed
Si019217m	1.19524	0.913614	AT3G20180.1		Copper transport protein family	LOC_Os02g37290.1	heavy metal associated domain containing protein, expressed
Si010260m	1.09248	0.937299	AT1G32160.1		Protein of unknown function (DUF760)	LOC_Os04g50860.1	expressed protein
Si020916m	1.11779	0.478797	AT3G54420.1	ATCHITIV,ATEP3,CHIV,EP3	homolog of carrot EP3-3 chitinase	LOC_Os04g41620.1	CHIT2 - Chitinase family protein precursor, expressed
Si003381m	2.85535	0.85873	AT5G05960.1		Bifunctional inhibitor/lipid-transfer protein/seed storage 2S albumin superfamily protein	LOC_Os05g06780.1	LTPL104 - Protease inhibitor/seed storage/LTP family protein precursor, expressed
Si007921m	1.21636	0.988712	AT1G10500.1	ATCPISCA,CPISCA	chloroplast-localized ISCA-like protein	LOC_Os06g05400.1	IscA-like iron-sulfur assembly protein, mitochondrial precursor, putative, expressed
Si040090m	1.65451	0.821116	AT5G47100.1	ATCBL9,CBL9	calcineurin B-like protein 9	LOC_Os10g41510.1	calcineurin B, putative, expressed
Si009199m	1.74846	0.756511	AT3G14470.1		NB-ARC domain-containing disease resistance protein	LOC_Os11g10550.1	NBS-LRR disease resistance protein, putative, expressed
Si037283m	1.12908	0.830754	AT4G17080.1		Histone H3 K4-specific methyltransferase SET7/9 family protein	LOC_Os10g41534.3	ICE-like protease p20 domain containing protein, expressed
Si010800m	1.89583	0.813809	AT5G04740.1		ACT domain-containing protein	LOC_Os12g05650.1	ACT domain containing protein, expressed
Si029454m	1.36828	0.975982	AT3G28610.1		P-loop containing nucleoside triphosphate hydrolases superfamily protein	LOC_Os01g19260.1	ATPase, putative, expressed
Si022762m	1.06448	0.867953	AT5G08520.1		Duplicated homeodomain-like superfamily protein	LOC_Os04g58020.1	MYB_Al protein, putative, expressed
Si028994m	1.37428	0.341113	AT3G07700.1		Protein kinase superfamily protein	LOC_Os09g07660.1	ELMO/CED-12 family protein, putative, expressed
Si003312m	1.09747	0.834047	AT3G12490.2	ATCYS6,ATCYSB,CYSB	cystatin B	LOC_Os01g58890.1	cysteine proteinase inhibitor precursor protein, putative, expressed
Si010931m	2.51398	0.848083	AT2G26970.1		Polynucleotidyl transferase, ribonuclease H-like superfamily protein	LOC_Os02g26660.2	exonuclease, putative, expressed
Si029869m	1.1282	0.619245	AT4G14500.1		Polyketide cyclase/dehydrase and lipid transport superfamily protein	LOC_Os07g08760.1	START domain containing protein, putative, expressed
Si014037m	1.53391	0.88806	AT1G28050.1		B-box type zinc finger protein with CCT domain	LOC_Os08g42440.1	CCT/B-box zinc finger protein, putative, expressed
Si016213m	1.47695	0.880735	AT4G16130.1	ARA1,ATISA1,ISA1	arabinose kinase	LOC_Os02g04840.1	GHMP kinases ATP-binding protein, putative, expressed
Si013760m	1.2865	0.772102	AT4G40020.1		Myosin heavy chain-related protein	LOC_Os08g37500.1	expressed protein
Si005687m	1.05911	0.642143	AT3G21250.2	ATMRP6,MRP6	multidrug resistance-associated protein 6	LOC_Os05g10730.1	ABC transporter, ATP-binding protein, putative, expressed
Si022856m	1.28739	0.928349	AT2G37250.1	ADK,ATPADK1	adenosine kinase	LOC_Os04g57540.1	adenylate kinase, putative, expressed
Si002875m	1.4581	0.661713	AT3G01860.1			LOC_Os01g69100.1	expressed protein
Si023394m	1.12291	0.683488	AT2G47710.1		Adenine nucleotide alpha hydrolases-like superfamily protein	LOC_Os12g36640.2	universal stress protein domain containing protein, putative, expressed
Si036572m	1.06502	0.535365	AT4G02340.1		alpha/beta-Hydrolases superfamily protein	LOC_Os03g61340.1	hydrolase, alpha/beta fold family domain containing protein, expressed
Si034131m	1.14125	0.964386	AT1G17420.1	LOX3	lipoxygenase 3	LOC_Os03g08220.1	lipoxygenase protein, putative, expressed
Si000239m	1.08246	0.923456	AT5G04040.1	SDP1	Patatin-like phospholipase family protein	LOC_Os01g55650.1	phospholipase, patatin family, putative, expressed
Si010083m	1.10703	0.768655	AT5G47860.1		Protein of unknown function (DUF1350)	LOC_Os04g33280.1	expressed protein
Si021080m	1.68086	0.715193	AT2G32810.1	BGAL9	beta galactosidase 9	LOC_Os12g24170.1	beta-galactosidase precursor, putative, expressed
Si022806m	1.04503	0.493343	AT2G42130.4		Plastid-lipid associated protein PAP / fibrillin family protein	LOC_Os04g57020.1	expressed protein
Si026655m	1.03254	0.612788	AT3G14100.1		RNA-binding (RRM/RBD/RNP motifs) family protein	LOC_Os11g40510.1	RNA recognition motif containing protein, putative, expressed
Si030467m	1.03517	0.758625	AT5G06860.1	ATPGIP1,PGIP1	polygalacturonase inhibiting protein 1	LOC_Os07g38130.1	polygalacturonase inhibitor 1 precursor, putative, expressed
Si035681m	1.11181	0.85149				LOC_Os03g49940.1	integral membrane protein, putative, expressed
Si037942m	2.90768	0.724646	AT1G19530.1			LOC_Os03g61150.2	expressed protein
Si007603m	1.02104	0.841669
Si003746m	1.07878	0.855963	AT3G52610.1			LOC_Os04g18380.1	cytochrome P450, putative, expressed
Si002434m	1.64636	0.759757	AT5G43280.1	ATDCI1,DCI1	delta(3,5),delta(2,4)-dienoyl-CoA isomerase 1	LOC_Os01g70090.1	enoyl-CoA hydratase/isomerase family protein, putative, expressed
Si022412m	1.28471	0.82896	AT3G63250.1	ATHMT-2,HMT-2,HMT2	homocysteine methyltransferase 2	LOC_Os12g41390.1	homocysteine S-methyltransferase protein, putative, expressed
Si021637m	2.33974	0.950372	AT3G19553.1		Amino acid permease family protein	LOC_Os12g39080.1	amino acid permease family protein, putative, expressed
Si029222m	1.05564	0.545434	AT3G57980.1		DNA-binding bromodomain-containing protein	LOC_Os09g31454.1	MYB family transcription factor, putative, expressed
Si030292m	1.22989	0.650693	AT1G76150.1	ATECH2,ECH2	enoyl-CoA hydratase 2	LOC_Os09g37280.1	peroxisomal multifunctional enzyme type 2, putative, expressed
Si022843m	2.08899	0.946408	AT5G24110.1	ATWRKY30,WRKY30	WRKY DNA-binding protein 30	LOC_Os05g49620.1	WRKY19, expressed
Si002679m	1.26297	0.550136	AT1G01630.1		Sec14p-like phosphatidylinositol transfer family protein	LOC_Os01g70210.1	CRAL/TRIO domain containing protein, expressed
Si022834m	1.38814	0.907935	AT5G19930.1		Protein of unknown function DUF92, transmembrane	LOC_Os01g32280.1	transmembrane protein, putative, expressed
Si016741m	1.17209	0.7335	AT2G03220.1	ATFT1,ATFUT1,FT1,MUR2	fucosyltransferase 1	LOC_Os02g52560.1	xyloglucan fucosyltransferase, putative, expressed
Si009278m	2.35484	0.486758	AT4G30825.1		Tetratricopeptide repeat (TPR)-like superfamily protein	LOC_Os09g25550.1	pentatricopeptide, putative, expressed
Si009671m	1.21103	0.679937	AT3G01930.2		Major facilitator superfamily protein	LOC_Os04g31924.1	nodulin, putative, expressed
Si028759m	1.26232	0.763813	AT1G10050.1		glycosyl hydrolase family 10 protein / carbohydrate-binding domain-containing protein	LOC_Os07g27320.1	glycosyl hydrolase family 10 protein, putative, expressed
Si037911m	1.03309	0.914306	AT5G24530.1	DMR6	2-oxoglutarate (2OG) and Fe(II)-dependent oxygenase superfamily protein	LOC_Os10g39140.2	flavonol synthase/flavanone 3-hydroxylase, putative, expressed
Si001347m	1.08677	0.710124	AT3G07990.1	SCPL27	serine carboxypeptidase-like 27	LOC_Os01g06490.1	OsSCP1 - Putative Serine Carboxypeptidase homologue, expressed
Si016787m	1.81405	0.687268	AT2G39130.1		Transmembrane amino acid transporter family protein	LOC_Os02g01100.2	transmembrane amino acid transporter protein, putative, expressed
Si004792m	1.18658	0.971991	AT1G28600.1		GDSL-like Lipase/Acylhydrolase superfamily protein	LOC_Os01g46080.1	GDSL-like lipase/acylhydrolase, putative, expressed
Si016442m	1.23407	0.461178	AT4G12290.1		Copper amine oxidase family protein	LOC_Os04g20164.1	amine oxidase precursor, putative, expressed
Si029683m	1.64078	0.947164	AT4G21770.1		Pseudouridine synthase family protein	LOC_Os07g46600.1	RNA pseudouridine synthase, putative, expressed
Si036040m	1.16193	0.705957	AT5G17990.1	pat1,TRP1	tryptophan biosynthesis 1	LOC_Os03g03450.1	anthranilate phosphoribosyltransferase, chloroplast precursor, putative, expressed
Si038959m	1.54553	0.671768	AT3G23790.1	AAE16	AMP-dependent synthetase and ligase family protein	LOC_Os03g62850.1	AMP-binding enzyme, putative, expressed
Si017609m	1.52283	0.85419	AT5G48020.1		2-oxoglutarate (2OG) and Fe(II)-dependent oxygenase superfamily protein	LOC_Os02g48630.1	expressed protein
Si038013m	1.2092	0.838114	AT2G02850.1	ARPN	plantacyanin	LOC_Os03g50160.1	plastocyanin-like domain containing protein, putative, expressed
Si036724m	1.64276	0.928162	AT5G65310.1	ATHB-5,ATHB5,HB5	homeobox protein 5	LOC_Os03g08960.1	homeobox associated leucine zipper, putative, expressed
Si016828m	1.42804	0.980981	AT2G41190.1		Transmembrane amino acid transporter family protein	LOC_Os02g54730.1	transmembrane amino acid transporter protein, putative, expressed
Si001748m	1.0461	0.653583	AT5G08580.1		Calcium-binding EF hand family protein	LOC_Os01g39134.1	EF hand family protein, putative, expressed
Si017299m	1.60377	0.845868	AT2G42005.1		Transmembrane amino acid transporter family protein	LOC_Os02g44980.1	transmembrane amino acid transporter protein, putative, expressed
Si016932m	1.08414	0.574818	AT1G50430.1	7RED,DWF5,LE,PA,ST7R	Ergosterol biosynthesis ERG4/ERG24 family	LOC_Os02g26650.3	delta14-sterol reductase, putative, expressed
Si003555m	1.60806	0.69678				LOC_Os01g68300.1	expressed protein
Si013549m	1.39488	0.816844	AT1G64940.1	CYP89A6	cytochrome P450, family 87, subfamily A, polypeptide 6	LOC_Os08g05620.1	cytochrome P450, putative, expressed
Si024132m	1.00087	0.700086	AT3G12490.2	ATCYS6,ATCYSB,CYSB	cystatin B	LOC_Os05g33880.1	cysteine proteinase inhibitor precursor protein, putative, expressed
Si007347m	1.52729	0.85417	AT2G24390.1		AIG2-like (avirulence induced gene) family protein	LOC_Os06g48960.1	AIG2-like family domain containing protein, expressed
Si016764m	1.41143	0.85699	AT4G30310.2		FGGY family of carbohydrate kinase	LOC_Os02g08130.1	FGGY family of carbohydrate kinases, putative, expressed
Si031323m	1.99382	0.779299
Si038079m	1.25688	0.683654	AT1G50740.1		Transmembrane proteins 14C	LOC_Os03g37090.1	expressed protein
Si026170m	1.48856	0.456722	AT2G46790.2	APRR9,PRR9,TL1	pseudo-response regulator 9	LOC_Os11g05930.1	response regulator receiver domain containing protein, expressed
Si016646m	1.89345	0.859019	AT5G45800.1	MEE62	Leucine-rich repeat protein kinase family protein	LOC_Os06g35200.1	receptor-like kinase, putative, expressed
Si000037m	1.0265	0.623487	AT3G13080.1	ATMRP3,MRP3	multidrug resistance-associated protein 3	LOC_Os01g07870.1	ABC transporter family protein, putative, expressed
Si037829m	1.56611	0.666781	AT2G40330.1	PYL6,RCAR9	PYR1-like 6	LOC_Os03g18850.1	pathogenesis-related Bet v I family protein, putative, expressed
Si026136m	1.35026	0.813544	AT5G01050.1		Laccase/Diphenol oxidase family protein	LOC_Os10g20610.1	laccase-15 precursor, putative, expressed
Si013282m	2.578	0.962659	AT1G70290.1	ATTPS8,ATTPSC,TPS8	trehalose-6-phosphatase synthase S8	LOC_Os02g54820.1	trehalose-6-phosphate synthase, putative, expressed
Si035375m	1.14585	0.57609	AT2G36630.1		Sulfite exporter TauE/SafE family protein	LOC_Os03g51650.1	membrane protein, putative, expressed
Si010494m	1.16979	0.886244	AT4G10050.1		esterase/lipase/thioesterase family protein	LOC_Os04g36620.1	hydrolase, alpha/beta fold family domain containing protein, expressed
Si030593m	1.42235	0.569596	AT5G05340.1		Peroxidase superfamily protein	LOC_Os07g48050.1	peroxidase precursor, putative, expressed
Si022829m	1.12612	0.565522	AT4G01900.1	GLB1,PII	GLNB1 homolog	LOC_Os05g04220.1	nitrogen regulatory protein P-II, putative, expressed
Si011388m	1.08559	0.668363	AT5G48290.1		Heavy metal transport/detoxification superfamily protein	LOC_Os04g39010.1	heavy metal associated domain containing protein, expressed
Si022559m	3.3568	0.961262	AT1G60690.1		NAD(P)-linked oxidoreductase superfamily protein	LOC_Os01g43090.1	oxidoreductase, aldo/keto reductase family protein, putative, expressed
Si031351m	1.35743	0.704746
Si015803m	2.28421	0.752146	AT2G20340.1		Pyridoxal phosphate (PLP)-dependent transferases superfamily protein	LOC_Os08g04560.1	decarboxylase, putative, expressed
Si016557m	1.30807	0.860437	AT2G32970.2			LOC_Os02g53210.4	expressed protein
Si031304m	1.58269	0.653199	AT3G61200.1		Thioesterase superfamily protein	LOC_Os07g27870.1	thioesterase family protein, putative, expressed
Si013220m	1.01043	0.610844	AT3G46530.1	RPP13	NB-ARC domain-containing disease resistance protein	LOC_Os02g17304.1	resistance protein, putative, expressed
Si037865m	1.09954	0.955276	AT3G22530.1			LOC_Os03g06390.1	expressed protein
Si001436m	1.29424	0.914471	AT1G50420.1	SCL-3,SCL3	scarecrow-like 3	LOC_Os01g71970.1	GRAS family transcription factor containing protein, expressed
Si021315m	1.15103	0.749648	AT1G11050.1		Protein kinase superfamily protein	LOC_Os05g34950.1	cysteine-rich receptor-like protein kinase 6 precursor, putative, expressed
Si028856m	1.35414	0.748121	AT3G46530.1	RPP13	NB-ARC domain-containing disease resistance protein	LOC_Os06g06850.1	resistance protein LR10, putative, expressed
Si037831m	1.07891	-0.457396	AT5G38170.1		Bifunctional inhibitor/lipid-transfer protein/seed storage 2S albumin superfamily protein	LOC_Os10g36110.1	LTPL158 - Protease inhibitor/seed storage/LTP family protein precursor, expressed
Si022011m	1.04831	0.627325	AT1G09850.1	XBCP3	xylem bark cysteine peptidase 3	LOC_Os05g43230.1	oryzain alpha chain precursor, putative, expressed
Si030718m	1.04562	0.842174	AT5G60660.1	PIP2;4,PIP2F	plasma membrane intrinsic protein 2;4	LOC_Os09g36930.1	aquaporin protein, putative, expressed
Si030989m	1.54879	0.889654	AT3G11750.1	FOLB1	Dihydroneopterin aldolase	LOC_Os09g38759.1	dihydroneopterin aldolase, putative, expressed
Si028605m	1.39863	0.534097				LOC_Os10g04800.1	expressed protein
Si017844m	2.59659	0.873354	AT5G10230.1	ANN7,ANNAT7	annexin 7	LOC_Os02g51750.1	annexin, putative, expressed
Si021641m	1.12536	0.412043	AT5G53390.1		O-acyltransferase (WSD1-like) family protein	LOC_Os05g48260.1	wax synthase, putative, expressed
Si022266m	1.23516	0.84998	AT2G37100.1		protamine P1 family protein	LOC_Os05g03440.1	expressed protein
Si003105m	1.25087	0.939436				LOC_Os01g55160.1	expressed protein
Si036441m	1.12627	0.711379	AT5G04900.1	NOL	NYC1-like	LOC_Os03g45194.1	oxidoreductase, short chain dehydrogenase/reductase family domain containing protein, expressed
Si030257m	1.39731	0.704119	AT1G55510.1	BCDH BETA1	branched-chain alpha-keto acid decarboxylase E1 beta subunit	LOC_Os07g07470.1	transketolase, putative, expressed
Si013958m	1.68402	0.764255	AT3G59310.1		Eukaryotic protein of unknown function (DUF914)	LOC_Os08g42720.1	solute carrier family 35 member F1, putative, expressed
Si002688m	1.13475	0.754823	AT2G35820.1		ureidoglycolate hydrolases	LOC_Os01g61670.1	ureidoglycolate hydrolase, putative, expressed
Si006978m	1.46185	0.447061	AT3G56660.1	BZIP49	basic region/leucine zipper motif protein 49	LOC_Os06g41770.1	bZIP transcription factor domain containing protein, expressed
Si031174m	2.12845	0.917332	AT5G66090.1			LOC_Os09g36990.1	expressed protein
Si014273m	1.91608	0.764787
Si026211m	1.19104	0.565048	AT2G20340.1		Pyridoxal phosphate (PLP)-dependent transferases superfamily protein	LOC_Os08g04560.1	decarboxylase, putative, expressed
Si020961m	1.93337	0.909065	AT2G36490.1	DML1,ROS1	demeter-like 1	LOC_Os05g37350.1	hhH-GPD superfamily base excision DNA repair protein, expressed
Si029555m	1.07742	0.867744	AT2G32070.1		Polynucleotidyl transferase, ribonuclease H-like superfamily protein	LOC_Os09g24990.1	CAF1 family ribonuclease containing protein, putative, expressed
Si022955m	2.11468	0.625613	AT5G05930.1	ATGC1,GC1	guanylyl cyclase 1	LOC_Os05g37950.1	guanylyl cyclase, putative, expressed
Si030526m	1.09375	0.760798	AT5G61430.1	ANAC100,ATNAC5,NAC100	NAC domain containing protein 100	LOC_Os03g21030.1	no apical meristem protein, putative, expressed
Si028957m	1.13141	0.665008	AT2G45880.1	BAM7,BMY4	beta-amylase 7	LOC_Os09g39570.1	beta-amylase, putative, expressed
Si016493m	1.26	0.521668	AT4G10760.1	EMB1706,MTA	mRNAadenosine methylase	LOC_Os02g45110.1	MT-A70 domain containing protein, expressed
Si003379m	1.68536	0.720653
Si001610m	1.1645	0.857286				LOC_Os01g60930.1	expressed protein
Si007129m	1.31095	0.636534	AT2G35190.1	ATNPSN11,NPSN11,NSPN11	novel plant snare 11	LOC_Os06g50120.1	novel plant SNARE 11, putative, expressed
Si018088m	1.29664	0.725719	AT5G46860.1	ATSYP22,ATVAM3,SGR3,SYP22,VAM3	Syntaxin/t-SNARE family protein	LOC_Os02g47440.1	syntaxin, putative, expressed
Si017135m	1.56623	0.811373	AT3G19990.1			LOC_Os02g58150.1	expressed protein
Si028790m	1.22609	0.702964	AT1G56130.1		Leucine-rich repeat transmembrane protein kinase	LOC_Os08g10310.1	SHR5-receptor-like kinase, putative, expressed
Si037045m	1.23591	0.673544	AT5G12840.2	ATHAP2A,EMB2220,HAP2A,NF-YA1	nuclear factor Y, subunit A1	LOC_Os03g48970.1	nuclear transcription factor Y subunit, putative, expressed
Si006465m	1.38961	0.746102	AT3G51520.1		diacylglycerol acyltransferase family	LOC_Os06g22080.1	diacylglycerol O-acyltransferase, putative, expressed
Si035233m	1.249	0.71617	AT4G36195.1		Serine carboxypeptidase S28 family protein	LOC_Os10g36760.1	OsProCP3 - Putative Lysosomal Pro-x Carboxypeptidase homologue, expressed
Si035203m	1.76668	0.984634	AT1G64600.1		methyltransferases;copper ion binding	LOC_Os07g20150.1	expressed protein
Si018541m	1.29235	0.748666	AT1G09740.1		Adenine nucleotide alpha hydrolases-like superfamily protein	LOC_Os02g52314.1	BTB1 - Bric-a-Brac,Tramtrack, Broad Complex BTB domain, expressed
Si023300m	2.66297	0.921431	AT5G63380.1		AMP-dependent synthetase and ligase family protein	LOC_Os07g17970.1	AMP-binding domain containing protein, expressed
Si001073m	1.153	0.417066	AT3G48280.1	CYP71A25	cytochrome P450, family 71, subfamily A, polypeptide 25	LOC_Os01g12740.1	cytochrome P450, putative, expressed
Si013223m	1.22165	0.454056	AT4G19710.2	AK-HSDH,AK-HSDH II	aspartate kinase-homoserine dehydrogenase ii	LOC_Os08g25390.1	bifunctional aspartokinase/homoserine dehydrogenase, chloroplast precursor, putative, expressed
Si001356m	1.18464	0.660154	AT1G80310.1		sulfate transmembrane transporters	LOC_Os01g45830.1	sulfate transporter, putative, expressed
Si010648m	2.00138	0.785587	AT2G24190.2		NAD(P)-binding Rossmann-fold superfamily protein	LOC_Os04g44950.1	short-chain dehydrogenase/reductase, putative, expressed
Si026293m	1.18888	0.611422	AT3G18830.1	ATPLT5,ATPMT5,PMT5	polyol/monosaccharide transporter 5	LOC_Os11g41850.1	transporter family protein, putative, expressed
Si026138m	1.25129	0.897614	AT5G33280.1		Voltage-gated chloride channel family protein	LOC_Os08g20570.2	chloride channel protein, putative, expressed
Si010357m	1.25206	0.620989	AT2G45440.1	DHDPS2	dihydrodipicolinate synthase	LOC_Os04g18200.1	dihydrodipicolinate synthase, chloroplast precursor, putative, expressed
Si022571m	1.30893	0.790989	AT5G02130.1	NDP1	Tetratricopeptide repeat (TPR)-like superfamily protein	LOC_Os05g38330.1	NDP1, putative, expressed
Si009458m	1.26815	0.743673	AT4G13330.1		S-adenosyl-L-methionine-dependent methyltransferases superfamily protein	LOC_Os04g43164.1	expressed protein
Si034285m	1.13224	0.421288	AT2G45620.1		Nucleotidyltransferase family protein	LOC_Os10g11034.1	caffeine-induced death protein 1, putative, expressed
Si036812m	1.66433	0.755212	AT1G47720.1	OSB1	Primosome PriB/single-strand DNA-binding	LOC_Os03g43420.1	single-stranded DNA-binding protein, putative, expressed
Si013588m	1.33071	0.833294	AT2G45550.1	CYP76C4	cytochrome P450, family 76, subfamily C, polypeptide 4	LOC_Os06g19070.1	cytochrome P450, putative, expressed
Si037209m	1.39719	0.932078	AT4G27950.1	CRF4	cytokinin response factor 4	LOC_Os03g60120.1	AP2 domain containing protein, expressed
Si001453m	1.00998	0.734049	AT1G51760.1	IAR3,JR3	peptidase M20/M25/M40 family protein	LOC_Os01g37960.1	hydrolase, putative, expressed
Si010217m	1.04909	0.6392	AT1G35620.1	ATPDI8,ATPDIL5-2,PDI8,PDIL5-2	PDI-like 5-2	LOC_Os04g35290.1	OsPDIL5-2 protein disulfide isomerase PDIL5-2, expressed
Si022858m	1.62207	0.664136	AT4G29270.1		HAD superfamily, subfamily IIIB acid phosphatase	LOC_Os05g10210.1	HAD superfamily phosphatase, putative, expressed
Si027643m	3.22543	0.661556				LOC_Os11g37270.1	AMBP1 - Antimicrobial peptide MBP-1 family protein precursor, expressed
Si021375m	1.28195	0.645553	AT1G74790.1		catalytics	LOC_Os12g44230.1	expressed protein
Si022587m	1.02176	0.625689	AT2G38610.1		RNA-binding KH domain-containing protein	LOC_Os05g40290.1	KH domain-containing protein, putative, expressed
Si000463m	1.09366	0.492613	AT5G19740.1		Peptidase M28 family protein	LOC_Os01g54010.1	peptidase, putative, expressed
Si034356m	1.72964	0.807275	AT4G14570.1		acylaminoacyl-peptidase-related	LOC_Os10g28030.1	OsPOP22 - Putative Prolyl Oligopeptidase homologue, expressed
Si030173m	1.01267	0.486151	AT5G45890.1	SAG12	senescence-associated gene 12	LOC_Os09g38920.1	thiol protease SEN102 precursor, putative, expressed
Si030692m	1.24695	0.744764	AT4G17500.1	ATERF-1,ERF-1	ethylene responsive element binding factor 1	LOC_Os04g46220.1	ethylene-responsive transcription factor, putative, expressed
Si006348m	1.06433	0.390476	AT4G30810.1	scpl29	serine carboxypeptidase-like 29	LOC_Os06g08720.1	OsSCP32 - Putative Serine Carboxypeptidase homologue, expressed
Si014046m	1.3079	0.948179	AT2G02340.1	AtPP2-B8,PP2-B8	phloem protein 2-B8	LOC_Os08g05480.1	OsFBX261 - F-box domain containing protein, expressed
Si001130m	1.83167	0.631571	AT3G13730.1	CYP90D1	cytochrome P450, family 90, subfamily D, polypeptide 1	LOC_Os01g10040.1	cytochrome P450, putative, expressed
Si002928m	1.15651	0.640195	AT1G17100.1		SOUL heme-binding family protein	LOC_Os01g13420.1	SOUL heme-binding protein, putative, expressed
Si026356m	1.02336	0.36196	AT1G06110.1	SKIP16	SKP1/ASK-interacting protein 16	LOC_Os11g16390.1	expressed protein
Si030345m	1.56447	0.419146	AT1G79450.1	ALIS5	ALA-interacting subunit 5	LOC_Os09g38768.1	cell cycle control protein, putative, expressed
Si001194m	1.06628	0.812268	AT2G39980.1		HXXXD-type acyl-transferase family protein	LOC_Os01g63480.1	transferase family protein, putative, expressed
Si000223m	1.19472	0.46001	AT5G05660.1	ATNFXL2	sequence-specific DNA binding transcription factors;zinc ion binding;sequence-specific DNA binding transcription factors	LOC_Os01g06550.1	NF-X1-type zinc finger protein, putative, expressed
Si031152m	1.00159	0.872446	AT2G01590.1	CRR3	chlororespiratory reduction 3	LOC_Os09g13600.1	expressed protein
Si029526m	1.52481	0.864974	AT5G55580.1		Mitochondrial transcription termination factor family protein	LOC_Os07g39430.1	mTERF family protein, expressed
Si038271m	1.05271	0.963234	AT5G43150.1			LOC_Os03g10860.1	expressed protein
Si021992m	1.5287	0.668149	AT3G15355.1	PFU1,UBC25	ubiquitin-conjugating enzyme 25	LOC_Os05g14300.1	ubiquitin-conjugating enzyme E2 O, putative, expressed
Si001010m	1.81814	0.521494	AT5G01960.1		RING/U-box superfamily protein	LOC_Os01g07390.1	zinc finger, C3HC4 type family protein, expressed
Si021771m	1.21894	0.141578	AT1G27680.1	APL2	ADPGLC-PPase large subunit	LOC_Os05g50380.1	glucose-1-phosphate adenylyltransferase large subunit, chloroplast precursor, putative, expressed
Si029536m	1.44053	0.925932	AT3G18080.1	BGLU44	B-S glucosidase 44	LOC_Os07g46280.1	Os7bglu26 - beta-mannosidase/glucosidase/exoglucanase, expressed
Si031336m	1.29372	0.67426	AT1G01230.1		ORMDL family protein	LOC_Os07g26940.1	ORM1, putative, expressed
Si002048m	1.46616	0.459224	AT2G46110.1	KPHMT1,PANB1	ketopantoate hydroxymethyltransferase 1	LOC_Os01g12560.1	3-methyl-2-oxobutanoate hydroxymethyltransferase, putative, expressed
Si036698m	1.50186	0.949457	AT3G51000.1		alpha/beta-Hydrolases superfamily protein	LOC_Os10g35520.1	hydrolase, alpha/beta fold family domain containing protein, expressed
Si028684m	1.22204	0.442179	AT1G15520.1	ABCG40,ATABCG40,ATPDR12,PDR12	pleiotropic drug resistance 12	LOC_Os09g16330.2	pleiotropic drug resistance protein, putative, expressed
Si031251m	1.54409	0.634363	AT1G22450.1	ATCOX6B2,COX6B	cytochrome C oxidase 6B	LOC_Os07g42910.1	cytochrome c oxidase subunit, putative, expressed
Si033895m	1.10107	0.472001	AT1G74260.1	PUR4	purine biosynthesis 4	LOC_Os01g66500.1	phosphoribosylformylglycinamidine synthase, putative, expressed
Si013736m	1.04798	0.496866	AT1G11650.2	ATRBP45B,RBP45B	RNA-binding (RRM/RBD/RNP motifs) family protein	LOC_Os08g09100.1	RNA recognition motif containing protein, putative, expressed
Si022126m	1.14104	0.817287	AT5G15050.1		Core-2/I-branching beta-1,6-N-acetylglucosaminyltransferase family protein	LOC_Os12g44240.1	N-acetylglucosaminyltransferase, putative, expressed
Si007166m	1.32966	0.731157	AT4G35840.1		RING/U-box superfamily protein	LOC_Os06g50370.1	zinc finger, C3HC4 type, domain containing protein, expressed
Si014185m	1.49457	0.664521	AT1G11840.6	ATGLX1,GLX1	glyoxalase I homolog	LOC_Os08g09250.2	glyoxalase family protein, putative, expressed
Si006425m	1.14098	0.319477	AT4G04210.1	PUX4	plant UBX domain containing protein 4	LOC_Os06g42810.1	UBA and UBX domain-containing protein, putative, expressed
Si031393m	1.56612	0.522866	AT4G22320.1			LOC_Os09g11240.1	expressed protein
Si022675m	1.36341	0.87456
Si001659m	1.84773	0.887277	AT4G02860.1		Phenazine biosynthesis PhzC/PhzF protein	LOC_Os01g16146.1	phenazine biosynthesis protein, putative, expressed
Si010553m	1.86453	0.905414	AT5G61430.1	ANAC100,ATNAC5,NAC100	NAC domain containing protein 100	LOC_Os04g38720.1	no apical meristem protein, putative, expressed
Si036280m	1.61453	0.842074	AT1G66200.1	ATGSR2,GSR2	glutamine synthase clone F11	LOC_Os03g50490.1	glutamine synthetase, catalytic domain containing protein, expressed
Si018454m	2.04975	0.797824	AT5G54980.1		Uncharacterised protein family (UPF0497)	LOC_Os02g12760.1	integral membrane protein, putative, expressed
Si037286m	2.51114	0.982993	AT3G47160.1		RING/U-box superfamily protein	LOC_Os10g30850.2	zinc finger, RING-type, putative, expressed
Si006040m	1.01081	0.808741	AT5G10840.1		Endomembrane protein 70 protein family	LOC_Os06g44140.1	transmembrane 9 superfamily member, putative, expressed
Si026214m	1.20957	0.836457	AT5G05520.1		Outer membrane OMP85 family protein	LOC_Os12g01500.1	outer membrane protein, OMP85 family, putative, expressed
Si021806m	1.00354	0.276662	AT4G01037.1	AtWTF1,WTF1	Ubiquitin carboxyl-terminal hydrolase family protein	LOC_Os05g49610.1	ubiquitin carboxyl-terminal hydrolase, family 1, putative, expressed
Si007074m	1.30031	0.723931	AT5G37840.1			LOC_Os06g14780.2	expressed protein
Si001275m	1.02288	0.916394	AT5G27730.1		Protein of unknown function (DUF1624)	LOC_Os01g70550.1	heparan-alpha-glucosaminide N-acetyltransferase, putative, expressed
Si001329m	1.08677	0.820778	AT2G35780.1	scpl26	serine carboxypeptidase-like 26	LOC_Os01g06490.1	OsSCP1 - Putative Serine Carboxypeptidase homologue, expressed
Si036997m	2.02055	0.836885	AT1G25220.1	ASB1,TRP4,WEI7	anthranilate synthase beta subunit 1	LOC_Os03g50880.1	class I glutamine amidotransferase, putative, expressed
Si036518m	1.82117	0.917532	AT5G52810.1		NAD(P)-binding Rossmann-fold superfamily protein	LOC_Os10g38930.1	shikimate/quinate 5-dehydrogenase, putative, expressed
Si009314m	1.75326	0.866409	AT3G07040.1	RPM1,RPS3	NB-ARC domain-containing disease resistance protein	LOC_Os04g46300.1	disease resistance protein RPM1, putative, expressed
Si022706m	1.43416	0.648185	AT2G01180.1	ATLPP1,ATPAP1,LPP1,PAP1	phosphatidic acid phosphatase 1	LOC_Os05g47660.1	lipid phosphatase protein, putative, expressed
Si000828m	1.0344	0.59748	AT3G55850.1	LAF3,LAF3 ISF1,LAF3 ISF2	Amidohydrolase family	LOC_Os01g72350.1	amidohydrolase, putative, expressed
Si010757m	1.42441	0.520144	AT5G41960.1			LOC_Os04g49610.1	expressed protein
Si018498m	1.10328	0.912045	AT5G47830.1			LOC_Os02g06390.1	expressed protein
Si010176m	1.43472	0.58296	AT1G56670.1		GDSL-like Lipase/Acylhydrolase superfamily protein	LOC_Os05g06710.1	GDSL-like lipase/acylhydrolase, putative, expressed
Si003662m	1.08616	0.411871				LOC_Os01g45470.1	expressed protein
Si015523m	1.37109	0.685623	AT1G63770.5		Peptidase M1 family protein	LOC_Os08g44860.1	aminopeptidase, putative, expressed
Si003212m	1.14234	0.80179	AT5G18250.1			LOC_Os01g15979.1	gb protein, putative, expressed
Si016914m	2.64903	0.983421	AT5G10770.1		Eukaryotic aspartyl protease family protein	LOC_Os02g48870.1	aspartic proteinase nepenthesin-2 precursor, putative, expressed
Si037028m	1.07756	0.665002				LOC_Os03g29930.1	expressed protein
Si035949m	1.54677	0.602672	AT5G45370.2		nodulin MtN21 /EamA-like transporter family protein	LOC_Os06g49500.1	integral membrane protein, putative, expressed
Si028172m	1.57523	0.612959				LOC_Os10g28120.1	glycosyl hydrolase, putative, expressed
Si031605m	1.36273	0.851112	AT5G48485.1	DIR1	Bifunctional inhibitor/lipid-transfer protein/seed storage 2S albumin superfamily protein	LOC_Os07g18990.1	LTPL40 - Protease inhibitor/seed storage/LTP family protein precursor, expressed
Si033977m	1.50797	0.47259	AT4G12750.1		Homeodomain-like transcriptional regulator	LOC_Os07g42750.1	DDT domain containing protein, putative, expressed
Si017809m	1.4493	0.655823	AT5G04840.1		bZIP protein	LOC_Os02g33560.1	expressed protein
Si016413m	1.0978	0.543916	AT5G06740.1		Concanavalin A-like lectin protein kinase family protein	LOC_Os02g48210.1	lectin-like protein kinase, putative, expressed
Si026370m	1.98343	0.809006	AT5G53970.1		Tyrosine transaminase family protein	LOC_Os11g42510.1	tyrosine aminotransferase, putative, expressed
Si036937m	1.06569	0.627321	AT1G52340.1	ABA2,ATABA2,ATSDR1,GIN1,ISI4,SDR1,SIS4,SRE1	NAD(P)-binding Rossmann-fold superfamily protein	LOC_Os03g59610.1	oxidoreductase, short chain dehydrogenase/reductase family protein, putative, expressed
Si013520m	1.00565	0.242628	AT1G63660.1		GMP synthase (glutamine-hydrolyzing), putative / glutamine amidotransferase, putative	LOC_Os08g23730.1	class I glutamine amidotransferase, putative, expressed
Si030596m	1.6688	0.821555	AT5G57500.1		Galactosyltransferase family protein	LOC_Os09g26310.1	hypro1, putative, expressed
Si003100m	1.39501	0.781008	AT1G27050.1	ATHB54,HB54	homeobox protein 54	LOC_Os01g56969.1	homeobox-leucine zipper protein ATHB-54, putative, expressed
Si035791m	1.59889	0.680255	AT5G42720.1		Glycosyl hydrolase family 17 protein	LOC_Os03g51240.1	glycosyl hydrolases family 17, putative, expressed
Si017007m	1.32383	0.829304	AT4G02600.1	ATMLO1,MLO1	Seven transmembrane MLO family protein	LOC_Os01g66510.1	MLO domain containing protein, putative, expressed
Si030595m	1.90449	-0.120879	AT5G05340.1		Peroxidase superfamily protein	LOC_Os07g48050.1	peroxidase precursor, putative, expressed
Si030754m	1.8698	0.588206	AT3G45960.2	ATEXLA3,ATEXPL3,ATHEXP BETA 2.3,EXLA3,EXPL3	expansin-like A3	LOC_Os07g29290.1	expansin precursor, putative, expressed
Si036688m	1.66845	0.767327	AT3G18140.1		Transducin/WD40 repeat-like superfamily protein	LOC_Os03g47780.1	WD repeat-containing protein, putative, expressed
Si003397m	1.91582	0.299515
Si021829m	1.06808	0.523567	AT1G75220.1		Major facilitator superfamily protein	LOC_Os05g49270.1	transporter family protein, putative, expressed
Si037663m	1.63759	0.654758				LOC_Os10g21020.1	expressed protein
Si001063m	1.10188	0.337552	AT5G19180.1	ECR1	E1 C-terminal related 1	LOC_Os01g16540.1	NEDD8-activating enzyme E1 catalytic subunit, putative, expressed
Si029545m	1.91229	0.347333	AT5G48300.1	ADG1,APS1	ADP glucose pyrophosphorylase 1	LOC_Os09g12660.1	glucose-1-phosphate adenylyltransferase large subunit, chloroplast precursor, putative, expressed
Si037597m	1.18457	0.383345	AT1G63830.1		PLAC8 family protein	LOC_Os10g39100.1	uncharacterized Cys-rich domain containing protein, putative, expressed
Si002358m	1.02675	0.298973	AT2G26230.1		uricase / urate oxidase / nodulin 35, putative	LOC_Os01g64520.1	uricase, putative, expressed
Si038911m	2.54731	0.84145	AT3G23240.1	ATERF1,ERF1	ethylene response factor 1	LOC_Os03g64260.1	AP2 domain containing protein, expressed
Si005131m	1.40698	0.722451	AT3G48610.1	NPC6	non-specific phospholipase C6	LOC_Os01g01190.1	phosphoesterase family protein, putative, expressed
Si026329m	1.69324	0.571269	AT1G61550.1		S-locus lectin protein kinase family protein	LOC_Os12g14699.1	protein kinase domain containing protein, expressed
Si026117m	2.02286	0.345462	AT5G01050.1		Laccase/Diphenol oxidase family protein	LOC_Os10g20610.1	laccase-15 precursor, putative, expressed
Si035209m	1.15695	0.409533	AT5G10920.1		L-Aspartase-like family protein	LOC_Os03g19280.1	argininosuccinate lyase, putative, expressed
Si002633m	1.33151	0.720104	AT5G38290.2		Peptidyl-tRNA hydrolase family protein	LOC_Os03g22610.2	peptidyl-tRNA hydrolase, mitochondrial precursor protein, putative, expressed
Si007443m	1.40645	0.488621	AT1G62790.2		Bifunctional inhibitor/lipid-transfer protein/seed storage 2S albumin superfamily protein	LOC_Os06g47200.1	LTPL85 - Protease inhibitor/seed storage/LTP family protein precursor, expressed
Si014256m	2.4499	0.935293	AT5G25610.1	ATRD22,RD22	BURP domain-containing protein	LOC_Os08g38810.1	BURP domain containing protein, expressed
Si037027m	1.43459	0.83693	AT2G35270.1	GIK	Predicted AT-hook DNA-binding family protein	LOC_Os03g16350.1	DNA binding protein, putative, expressed
Si009893m	1.56207	0.523142	AT2G45510.1	CYP704A2	cytochrome P450, family 704, subfamily A, polypeptide 2	LOC_Os04g48460.1	cytochrome P450, putative, expressed
Si022021m	1.23811	0.204858	AT4G35850.1		Pentatricopeptide repeat (PPR) superfamily protein	LOC_Os05g05320.1	PPR repeat domain containing protein, putative, expressed
Si002734m	1.28929	0.541871	AT1G78780.2		pathogenesis-related family protein	LOC_Os01g14590.1	pathogen-related protein, putative, expressed
Si018434m	2.71609	0.733613	AT2G20030.1		RING/U-box superfamily protein	LOC_Os02g15120.1	RING-H2 finger protein, putative, expressed
Si022896m	2.00362	0.918283	AT4G18910.1	ATNLM2,NIP1;2,NLM2	NOD26-like intrinsic protein 1;2	LOC_Os05g11560.1	aquaporin protein, putative, expressed
Si025958m	2.37048	0.582755	AT1G58390.1		Disease resistance protein (CC-NBS-LRR class) family	LOC_Os11g34920.1	stripe rust resistance protein Yr10, putative, expressed
Si037838m	1.27114	0.101467	AT2G03440.1	ATNRP1,NRP1	nodulin-related protein 1	LOC_Os10g18340.1	expressed protein
Si006527m	2.3554	0.971173	AT3G18170.1		Glycosyltransferase family 61 protein	LOC_Os06g28124.1	glycosyltransferase, putative, expressed
Si030060m	1.58198	0.935644	AT5G42430.1		F-box and associated interaction domains-containing protein	LOC_Os07g35050.1	OsFBX237 - F-box domain containing protein, expressed
Si035901m	1.91631	0.935496	AT1G04500.1		CCT motif family protein	LOC_Os10g32900.1	CCT motif family protein, expressed
Si009755m	1.34548	0.877871	AT5G03860.1	MLS	malate synthase	LOC_Os04g40990.1	malate synthase, glyoxysomal, putative, expressed
Si021638m	1.25988	0.322331	AT1G71440.1	PFI,TFC E	tubulin folding cofactor E / Pfifferling (PFI)	LOC_Os05g01500.1	tubulin-specific chaperone E, putative, expressed
Si002102m	1.72081	0.996111	AT1G51660.1	ATMEK4,ATMKK4,MKK4	mitogen-activated protein kinase kinase 4	LOC_Os06g09180.1	OsMKK5 - putative MAPKK based on amino acid sequence homology, expressed
Si034463m	1.27462	0.436813	AT1G17040.1	ATSHA,SHA,STATLA	SH2 domain protein A	LOC_Os10g41770.1	expressed protein
Si021368m	1.26418	0.379648	AT3G11040.1		Glycosyl hydrolase family 85	LOC_Os05g27960.1	hydrolase, acting on glycosyl bonds, putative, expressed
Si026526m	1.01923	0.32381	AT4G35150.1		O-methyltransferase family protein	LOC_Os11g20090.1	O-methyltransferase, putative, expressed
Si021881m	1.04229	0.273675	AT2G14260.1	PIP	proline iminopeptidase	LOC_Os05g43830.1	hydrolase, alpha/beta fold family domain containing protein, expressed
Si002504m	1.44194	0.630602	AT3G24030.1		hydroxyethylthiazole kinase family protein
Si021883m	1.69105	0.332422	AT3G08860.1	PYD4	PYRIMIDINE 4	LOC_Os05g39770.1	aminotransferase, putative, expressed
Si002940m	1.04682	0.17456				LOC_Os01g13660.1	expressed protein
Si025523m	1.61796	0.576865	AT5G50335.1			LOC_Os12g14220.1	expressed protein
Si010156m	1.10867	0.407955	AT1G05055.1	ATGTF2H2,GTF2H2	general transcription factor II H2	LOC_Os04g42990.1	suppressor of stem-loop protein 1, putative, expressed
Si022226m	1.48048	0.416823	AT1G76680.1	ATOPR1,OPR1	12-oxophytodienoate reductase 1	LOC_Os06g11210.1	12-oxophytodienoate reductase, putative, expressed
Si034902m	1.38889	0.303413	AT2G02040.1	ATPTR2,ATPTR2-B,NTR1,PTR2,PTR2-B	peptide transporter 2	LOC_Os10g02260.1	peptide transporter PTR2, putative, expressed
Si026959m	1.03564	0.645581	AT4G32110.1		Beta-1,3-N-Acetylglucosaminyltransferase family protein	LOC_Os11g30760.2	expressed protein
Si022177m	1.80712	-0.859813	AT2G03530.1	ATUPS2,UPS2	ureide permease 2	LOC_Os12g31860.1	ureide permease, putative, expressed
Si016654m	3.16508	-0.231148	AT2G16500.1	ADC1,ARGDC,ARGDC1,SPE1	arginine decarboxylase 1	LOC_Os04g01690.1	pyridoxal-dependent decarboxylase protein, putative, expressed
Si018433m	1.57824	0.466213	AT5G04260.1	WCRKC2	WCRKC thioredoxin 2	LOC_Os02g57380.1	thioredoxin, putative, expressed
Si019201m	2.94803	0.673867	AT4G17670.1		Protein of unknown function (DUF581)	LOC_Os02g51550.1	DUF581 domain containing protein, expressed
Si025921m	1.79656	0.306056	AT3G47570.1		Leucine-rich repeat protein kinase family protein	LOC_Os08g24310.1	receptor-like protein kinase precursor, putative, expressed
Si000635m	1.30125	0.336951	AT5G65760.1		Serine carboxypeptidase S28 family protein	LOC_Os01g56150.1	OsProCP1 - Putative Lysosomal Pro-x Carboxypeptidase homologue, expressed
Si001571m	1.92797	0.955163	AT5G19970.1			LOC_Os01g45900.1	OsFBX20 - F-box domain containing protein, expressed
Si037245m	1.0187	0.277595	AT2G40600.1		appr-1-p processing enzyme family protein	LOC_Os03g21830.1	appr-1-p processing enzyme family protein, putative, expressed
Si016939m	1.30584	0.60404	AT5G58010.1	LRL3	LJRHL1-like 3	LOC_Os02g35660.1	PTF1, putative, expressed
Si002820m	1.96161	0.724904	AT3G09270.1	ATGSTU8,GSTU8	glutathione S-transferase TAU 8	LOC_Os01g72140.1	glutathione S-transferase, putative, expressed
Si035388m	1.6642	0.927396	AT5G17330.1	GAD,GAD1	glutamate decarboxylase	LOC_Os03g13300.1	glutamate decarboxylase, putative, expressed
Si009845m	1.22976	0.41373	AT3G26310.1	CYP71B35	cytochrome P450, family 71, subfamily B, polypeptide 35	LOC_Os04g40470.1	cytochrome P450, putative, expressed
Si028965m	1.13033	0.38268				LOC_Os09g29750.1	ZOS9-15 - C2H2 zinc finger protein, expressed
Si019820m	1.21485	0.93261	AT2G19580.1	TET2	tetraspanin2	LOC_Os02g12750.1	tetraspanin family protein, putative, expressed
Si018770m	2.07208	0.939616	AT4G10300.1		RmlC-like cupins superfamily protein	LOC_Os02g40700.1	enzyme of the cupin superfamily protein, putative, expressed
Si008506m	2.097	0.470893	AT2G39130.1		Transmembrane amino acid transporter family protein	LOC_Os02g01100.2	transmembrane amino acid transporter protein, putative, expressed
Si040383m	2.20233	0.857017
Si005868m	1.16883	0.220679	AT3G15730.1	PLD,PLDALPHA1	phospholipase D alpha 1	LOC_Os06g40190.1	phospholipase D, putative, expressed
Si022804m	1.62461	0.887393
Si038126m	1.61956	0.59622				LOC_Os03g59225.1	expressed protein
Si034696m	1.79362	0.385246	AT2G19130.1		S-locus lectin protein kinase family protein	LOC_Os03g12150.1	serine/threonine-protein kinase receptor precursor, putative, expressed
Si037968m	1.47488	0.955905	AT2G17705.1			LOC_Os03g04370.1	protein-methionine-S-oxide reductase, putative, expressed
Si011321m	1.26471	0.916152	AT5G19570.1			LOC_Os05g09600.1	GA11916-PA, putative, expressed
Si018693m	1.01653	-0.181232	AT1G08580.1			LOC_Os02g39180.1	expressed protein
Si027121m	1.89846	0.984217
Si036595m	1.76579	0.20477	AT5G10070.1		RNase L inhibitor protein-related	LOC_Os03g09920.1	RNase L inhibitor protein-related, putative, expressed
Si026660m	1.12801	0.297812	AT3G18140.1		Transducin/WD40 repeat-like superfamily protein	LOC_Os03g47780.1	WD repeat-containing protein, putative, expressed
Si024839m	2.4454	-0.340772	AT1G48320.1		Thioesterase superfamily protein	LOC_Os05g04660.1	thioesterase family protein, putative, expressed
Si005181m	1.91575	0.607087	AT5G07000.1	ATST2B,ST2B	sulfotransferase 2B	LOC_Os04g44460.1	sulfotransferase domain containing protein, expressed
Si035940m	1.24387	0.187258	AT2G23070.1		Protein kinase superfamily protein	LOC_Os03g55490.1	casein kinase II subunit alpha-2, putative, expressed
Si002752m	1.01267	0.238882	AT5G45920.1		SGNH hydrolase-type esterase superfamily protein	LOC_Os01g11570.1	GDSL-like lipase/acylhydrolase, putative, expressed
Si010343m	1.95407	0.679767	AT1G44750.2	ATPUP11,PUP11	purine permease 11	LOC_Os04g49748.1	purine permease, putative, expressed
Si010515m	1.15337	0.360527	AT2G39420.1		alpha/beta-Hydrolases superfamily protein	LOC_Os12g01030.1	monoglyceride lipase, putative, expressed
Si030767m	1.31586	0.355419	AT5G54240.1		Protein of unknown function (DUF1223)	LOC_Os07g37310.1	uncharacterized secreted protein, putative, expressed
Si019791m	1.02922	0.391806	AT4G05030.1		Copper transport protein family	LOC_Os02g37160.1	heavy metal transport/detoxification protein, putative, expressed
Si016274m	1.34462	0.325824	AT1G77760.1	GNR1,NIA1,NR1	nitrate reductase 1	LOC_Os02g53130.1	nitrate reductase, putative, expressed
Si026465m	1.44592	0.304616	AT5G44250.1		Protein of unknown function DUF829, transmembrane 53	LOC_Os11g40070.1	expressed protein
Si025489m	2.60998	0.871656
Si011111m	2.47966	0.623063	AT2G17450.1	RHA3A	RING-H2 finger A3A	LOC_Os04g49550.1	RING-H2 finger protein ATL2A, putative, expressed
Si036130m	1.64661	0.736246	AT1G52920.1	GCR2,GPCR	G protein coupled receptor	LOC_Os10g35480.1	lanC-like protein 2, putative, expressed
Si035160m	1.56464	0.369064	AT1G11260.1	ATSTP1,STP1	sugar transporter 1	LOC_Os03g39710.1	transporter family protein, putative, expressed
Si025051m	1.27642	0.630131	AT3G18280.1		Bifunctional inhibitor/lipid-transfer protein/seed storage 2S albumin superfamily protein	LOC_Os05g47700.1	LTPL152 - Protease inhibitor/seed storage/LTP family protein precursor, expressed
Si039952m	1.3793	0.852335	AT4G00955.1			LOC_Os03g12470.1	OsWAK25 - OsWAK receptor-like protein kinase, expressed
Si040212m	1.3793	0.573191	AT2G23450.1		Protein kinase superfamily protein	LOC_Os03g12470.1	OsWAK25 - OsWAK receptor-like protein kinase, expressed
Si018426m	1.43456	0.19625	AT4G39730.1		Lipase/lipooxygenase, PLAT/LH2 family protein	LOC_Os02g51710.1	wound/stress protein, putative, expressed
Si006403m	1.17589	0.214874	AT5G54080.1	HGO	homogentisate 1,2-dioxygenase	LOC_Os06g01360.1	homogentisate 1,2-dioxygenase, putative, expressed
Si040230m	1.32632	0.341953	AT1G24090.1		RNase H family protein	ChrSy.fgenesh.mRNA.22	expressed protein
Si011988m	1.07714	0.242477				LOC_Os04g49954.1	expressed protein
Si034425m	1.74769	0.254254	AT5G15410.2	ATCNGC2,CNGC2,DND1	Cyclic nucleotide-regulated ion channel family protein	LOC_Os03g55100.1	cyclic nucleotide-gated ion channel 2, putative, expressed
Si005934m	1.54859	0.291935	AT5G45380.1	ATDUR3,DUR3	solute:sodium symporters;urea transmembrane transporters	LOC_Os10g42960.1	urea active transporter, putative, expressed
Si038340m	1.82992	0.226117
Si009889m	1.56207	-0.357352	AT2G44890.1	CYP704A1	cytochrome P450, family 704, subfamily A, polypeptide 1	LOC_Os04g48460.1	cytochrome P450, putative, expressed
Si034441m	1.16328	0.0929514	AT1G07110.1	ATF2KP,F2KP,FKFBP	fructose-2,6-bisphosphatase	LOC_Os05g07130.1	6PF-2-K/Fru-2,6-P2ASE liver isozyme, putative, expressed
Si002855m	1.18244	-0.298976	AT5G59030.1	COPT1	copper transporter 1	LOC_Os01g56420.1	ctr copper transporter family protein, putative, expressed
Si017045m	1.21205	-0.125764	AT1G22360.1	AtUGT85A2,UGT85A2	UDP-glucosyl transferase 85A2	LOC_Os02g51930.1	cytokinin-O-glucosyltransferase 2, putative, expressed
Si022685m	1.1854	0.180934	AT4G08790.1		Nitrilase/cyanide hydratase and apolipoprotein N-acyltransferase family protein	LOC_Os12g31830.1	nitrilase, putative, expressed
Si039692m	1.54682	0.895288	AT2G17030.1		F-box family protein with a domain of unknown function (DUF295)	LOC_Os10g37570.1	OsFBDUF49 - F-box and DUF domain containing protein, expressed
Si002663m	1.08313	0.792008	AT2G42360.1		RING/U-box superfamily protein	LOC_Os01g20910.1	zinc finger, C3HC4 type domain containing protein, expressed
Si005753m	1.47364	0.191626	AT5G20730.2	ARF7,BIP,IAA21,IAA23,IAA25,MSG1,NPH4,TIR5	Transcriptional factor B3 family protein / auxin-responsive factor AUX/IAA-related	LOC_Os06g09660.1	auxin response factor, putative, expressed
Si002678m	1.06765	-0.180666	AT2G28790.1		Pathogenesis-related thaumatin superfamily protein	LOC_Os01g62260.1	thaumatin, putative, expressed
Si029936m	1.02684	0.262777	AT3G57220.1		Glycosyl transferase family 4 protein	LOC_Os07g46640.1	UDP-N-acetylglucosamine--dolichyl-phosphate N-acetylglucosaminephosphotransferase, putative, expressed
Si000813m	1.50694	0.452917	AT2G29130.1	ATLAC2,LAC2	laccase 2	LOC_Os01g62600.1	laccase precursor protein, putative, expressed
Si026721m	2.3633	-0.126065				LOC_Os11g37270.1	AMBP1 - Antimicrobial peptide MBP-1 family protein precursor, expressed
Si000288m	1.38402	0.0860867	AT2G31060.2		elongation factor family protein	LOC_Os01g54910.1	GTP-binding protein typA/bipA, putative, expressed
Si022814m	1.09165	0.129624	AT1G53000.1	KDSB	Nucleotide-diphospho-sugar transferases superfamily protein	LOC_Os05g48750.1	3-deoxy-manno-octulosonate cytidylyltransferase, putative, expressed
Si011482m	1.71272	0.289028				LOC_Os04g55610.1	expressed protein
Si032409m	1.76649	0.643507				LOC_Os09g16280.1	hydroxyproline-rich glycoprotein family protein, putative, expressed
Si004203m	2.61661	0.91774	AT5G45480.1		Protein of unknown function (DUF594)	LOC_Os01g23440.1	expressed protein
Si028973m	1.11428	0.210613	AT5G45480.1		Protein of unknown function (DUF594)	LOC_Os01g24240.1	expressed protein
Si014780m	1.1767	0.28329	AT2G43610.1		Chitinase family protein	LOC_Os04g09390.1	HEV3 - Hevein family protein precursor, expressed
Si016034m	1.64142	0.183693	AT2G44980.2		SNF2 domain-containing protein / helicase domain-containing protein	ChrUn.fgenesh.mRNA.85	expressed protein
Si033464m	2.33982	0.441653
Si019356m	1.1823	0.250183	AT1G60010.1			LOC_Os02g50810.1	expressed protein
Si036182m	3.1257	0.395115	AT5G53580.1		NAD(P)-linked oxidoreductase superfamily protein	LOC_Os10g37330.1	oxidoreductase, aldo/keto reductase family protein, putative, expressed
Si030135m	1.52288	0.203684	AT5G41970.1		Metal-dependent protein hydrolase	LOC_Os02g46150.1	GAMM1 protein-like, putative, expressed
Si031108m	1.70448	0.506263	AT1G20823.1		RING/U-box superfamily protein	LOC_Os09g38110.1	RING-H2 finger protein, putative, expressed
Si039119m	1.3582	0.186731	AT1G18970.1	GLP4	germin-like protein 4	LOC_Os03g58980.1	Cupin domain containing protein, expressed
Si007533m	1.61659	0.402393	AT1G28540.1			LOC_Os06g33340.1	expressed protein
Si008781m	1.12971	0.22617	AT3G12500.1	ATHCHIB,B-CHI,CHI-B,HCHIB,PR-3,PR3	basic chitinase	LOC_Os03g30470.1	CHIT4 - Chitinase family protein precursor, expressed
Si026504m	2.00946	0.140574	AT1G77120.1	ADH,ADH1,ATADH,ATADH1	alcohol dehydrogenase 1	LOC_Os11g10480.1	dehydrogenase, putative, expressed
Si027591m	1.69276	-0.0681161				LOC_Os10g04800.1	expressed protein
Si018311m	1.25317	0.207909	AT3G12650.1			LOC_Os02g48680.1	expressed protein
Si013241m	1.09629	0.0542754	AT3G23530.1		Cyclopropane-fatty-acyl-phospholipid synthase	LOC_Os12g16650.1	Cyclopropane-fatty-acyl-phospholipid synthase, putative, expressed
Si001266m	1.70056	0.102535	AT3G05510.1		Phospholipid/glycerol acyltransferase family protein	LOC_Os01g70570.1	acyltransferase, putative, expressed
Si021653m	1.43556	-0.0862642	AT2G28840.1	XBAT31	XB3 ortholog 1 in Arabidopsis thaliana	LOC_Os05g02130.1	ankyrin repeat domain-containing protein 28, putative, expressed
Si012787m	1.91834	0.273287	AT5G12890.1		UDP-Glycosyltransferase superfamily protein	LOC_Os04g42690.1	UDP-glucoronosyl and UDP-glucosyl transferase domain containing protein, expressed
Si028644m	1.11862	0.0754202	AT5G40480.1	EMB3012	embryo defective 3012
Si019620m	1.7768	0.539963	AT4G25780.1		CAP (Cysteine-rich secretory proteins, Antigen 5, and Pathogenesis-related 1 protein) superfamily protein	LOC_Os02g54560.1	SCP-like extracellular protein, expressed
Si003641m	1.19477	0.120951				LOC_Os01g05064.1	expressed protein
Si039890m	2.2967	0.124537	AT1G65000.1			LOC_Os03g64060.1	expressed protein
Si006902m	1.94309	0.561773	AT5G64260.1	EXL2	EXORDIUM like 2	LOC_Os06g11650.1	phosphate-induced protein 1 conserved region domain containing protein, expressed
Si002962m	1.29674	0.169105	AT1G64160.1		Disease resistance-responsive (dirigent-like protein) family protein	LOC_Os01g65700.1	expressed protein
Si026536m	2.25607	0.0947669	AT5G54160.1	ATOMT1,OMT1	O-methyltransferase 1	LOC_Os04g09654.1	O-methyltransferase, putative, expressed
Si034864m	1.05481	0.0949498	AT5G05730.1	AMT1,ASA1,JDL1,TRP5,WEI2	anthranilate synthase alpha subunit 1	LOC_Os03g61120.1	anthranilate synthase component I-1, chloroplast precursor, putative, expressed
Si008743m	1.34483	0.692327	AT5G40010.1	AATP1	AAA-ATPase 1	LOC_Os06g48240.1	AAA ATPase, putative, expressed
Si031077m	1.83787	0.182727	AT2G17770.2	ATBZIP27,BZIP27,FDP	basic region/leucine zipper motif 27	LOC_Os09g36910.1	bZIP transcription factor domain containing protein, expressed
Si018127m	1.66428	0.266403	AT1G53820.1		RING/U-box superfamily protein	LOC_Os02g35329.1	RING-H2 finger protein ATL3F, putative, expressed
Si030088m	1.01951	0.0220455	AT1G53910.3	RAP2.12	related to AP2 12	LOC_Os09g26420.1	AP2 domain containing protein, expressed
Si012247m	2.35484	-0.180549	AT5G14120.1		Major facilitator superfamily protein	LOC_Os08g42010.1	nodulin, putative, expressed
Si017290m	1.02341	-0.0917073	AT1G26090.1		P-loop containing nucleoside triphosphate hydrolases superfamily protein	LOC_Os02g48130.1	uncharacterized protein At1g26090, chloroplast precursor, putative, expressed
Si031256m	1.91551	0.311512	AT1G13590.1	ATPSK1,PSK1	phytosulfokine 1 precursor	LOC_Os03g12990.1	phytosulfokines precursor, putative, expressed
Si022622m	1.37292	0.0849655	AT4G16270.1		Peroxidase superfamily protein	LOC_Os04g59190.1	peroxidase precursor, putative, expressed
Si014073m	1.23427	0.0654027	AT5G24400.1	EMB2024,PGL3	NagB/RpiA/CoA transferase-like superfamily protein	LOC_Os08g43370.1	6-phosphogluconolactonase, putative, expressed
Si040848m	1.61956	0.160393
Si022640m	1.11193	0.027906	AT2G37990.1		ribosome biogenesis regulatory protein (RRS1) family protein	LOC_Os04g58830.1	ribosome biogenesis regulatory protein, putative, expressed
Si015749m	2.33692	-0.0679509	AT3G48280.1	CYP71A25	cytochrome P450, family 71, subfamily A, polypeptide 25	LOC_Os08g01450.1	cytochrome P450, putative, expressed
Si027120m	2.5929	0.0561272				LOC_Os07g25060.1	thionin-like peptide, putative, expressed
Si025003m	1.42756	0.0334989				LOC_Os12g38140.1	expressed protein
Si014807m	2.55824	0.337865
Si014635m	2.43499	-0.23671	AT4G29905.1			LOC_Os04g51680.1	expressed protein
Si038425m	1.32632	-0.116861
Si004593m	1.07878	0.0246076	AT3G52570.1		alpha/beta-Hydrolases superfamily protein	LOC_Os01g64262.2	hydrolase, alpha/beta fold family, putative, expressed
Si026538m	1.60786	-0.00643593	AT4G35150.1		O-methyltransferase family protein	LOC_Os11g20090.1	O-methyltransferase, putative, expressed
Si010700m	1.91953	0.0241703	AT1G14130.1		2-oxoglutarate (2OG) and Fe(II)-dependent oxygenase superfamily protein	LOC_Os04g39980.1	gibberellin 20 oxidase 2, putative, expressed
Si029293m	2.03345	-0.0398232	AT2G03220.1	ATFT1,ATFUT1,FT1,MUR2	fucosyltransferase 1	LOC_Os08g24750.1	xyloglucan fucosyltransferase, putative, expressed
Si003470m	3.36047	-0.027063				LOC_Os01g04050.1	BBTI12 - Bowman-Birk type bran trypsin inhibitor precursor, expressed
Si040504m	1.29723	0.000369899	AT5G51510.1			LOC_Os10g36480.1	expressed protein
Si015261m	3.50318	0
Si035081m	1.12995	0	AT3G22640.1	PAP85	cupin family protein	LOC_Os03g46100.1	cupin domain containing protein, expressed
Si014578m	1.09627	0	AT5G08139.1		RING/U-box superfamily protein	LOC_Os09g06770.1	RING finger protein, putative, expressed
Si004448m	3.64979	0	AT1G47710.1		Serine protease inhibitor (SERPIN) family protein	LOC_Os01g56010.1	serpin domain containing protein, putative, expressed
Si024383m	2.12671	0
Si032986m	4.97462	0	AT3G43600.1	AAO2,AO3,AOgamma,atAO-2,AtAO3	aldehyde oxidase 2	LOC_Os07g18154.1	aldehyde oxidase 4, putative, expressed
Si038061m	4.03577	0	AT5G42290.1		transcription activator-related	LOC_Os03g04080.1	expressed protein
Si002408m	4.75201	0	AT3G63060.1	EDL3	EID1-like 3	LOC_Os01g58850.1	circadian clock coupling factor-related, putative, expressed
Si005593m	3.00334	0
Si019473m	7.57132	0	AT1G80570.2		RNI-like superfamily protein	LOC_Os02g55550.1	F-box/LRR-repeat protein 14, putative, expressed
Si031657m	1.63135	0	AT2G31945.1			LOC_Os09g27410.1	expressed protein
Si007091m	1.24119	0				LOC_Os06g05420.1	expressed protein
Si010609m	3.27996	0	AT5G05340.1		Peroxidase superfamily protein	LOC_Os04g55740.1	peroxidase precursor, putative, expressed
Si036274m	2.18182	0	AT3G51430.1	SSL5,YLS2	Calcium-dependent phosphotriesterase superfamily protein	LOC_Os10g39710.1	strictosidine synthase, putative, expressed
Si016059m	-1.52928	-0.830541				LOC_Os02g03840.2	expressed protein
Si017629m	-1.50888	-0.597017	AT1G20020.1	ATLFNR2,FNR2	ferredoxin-NADP(+)-oxidoreductase 2	LOC_Os06g01850.1	ferredoxin--NADP reductase, chloroplast precursor, putative, expressed
Si013632m	-1.4682	-0.684323	AT5G58330.1		lactate/malate dehydrogenase family protein	LOC_Os08g44810.1	lactate/malate dehydrogenase, putative, expressed
Si011251m	-2.62348	-0.805067	AT5G64040.1	PSAN	photosystem I reaction center subunit PSI-N, chloroplast, putative / PSI-N, putative (PSAN)	LOC_Os12g08770.1	photosystem I reaction center subunit N, chloroplast precursor, putative, expressed
Si005906m	-1.2549	-0.976065	AT1G15690.1	ATAVP3,AtVHP1;1,AVP-3,AVP1	Inorganic H pyrophosphatase family protein	LOC_Os02g09150.1	inorganic H+ pyrophosphatase, putative, expressed
Si030861m	-1.93553	-0.706749	AT3G61470.1	LHCA2	photosystem I light harvesting complex gene 2	LOC_Os07g38960.1	chlorophyll A-B binding protein, putative, expressed
Si002579m	-1.87571	-0.647925	AT2G34420.1	LHB1B2,LHCB1.5	photosystem II light harvesting complex gene B1B2	LOC_Os01g41710.1	chlorophyll A-B binding protein, putative, expressed
Si021917m	-2.62124	-0.869301	AT1G56190.1		Phosphoglycerate kinase family protein	LOC_Os05g41640.3	phosphoglycerate kinase protein, putative, expressed
Si001693m	-1.62492	-0.736252	AT5G46110.1	APE2,TPT	Glucose-6-phosphate/phosphate translocator-related	LOC_Os01g13770.1	DUF250 domain containing protein, putative, expressed
Si007049m	-1.82678	-0.833457
Si030702m	-1.32975	-0.681575	AT3G08940.2	LHCB4.2	light harvesting complex photosystem II	LOC_Os07g37240.1	chlorophyll A-B binding protein, putative, expressed
Si035412m	-1.7289	-0.373427	AT4G38770.1	ATPRP4,PRP4	proline-rich protein 4	LOC_Os10g05980.1	POEI13 - Pollen Ole e I allergen and extensin family protein precursor, expressed
Si023092m	-1.96782	-0.783384	AT1G09310.1		Protein of unknown function, DUF538	LOC_Os12g37650.1	DUF538 domain containing protein, putative, expressed
Si007114m	-1.4092	-0.705041	AT1G06680.1	OE23,OEE2,PSBP-1,PSII-P	photosystem II subunit P-1	LOC_Os07g04840.1	PsbP, putative, expressed
Si031101m	-1.63816	-0.710201	AT4G21280.1	PSBQ,PSBQ-1,PSBQA	photosystem II subunit QA	LOC_Os07g36080.1	oxygen evolving enhancer protein 3 domain containing protein, expressed
Si006135m	-1.1792	-0.677692	AT3G13470.1		TCP-1/cpn60 chaperonin family protein	LOC_Os06g02380.1	T-complex protein, putative, expressed
Si000354m	-1.30627	-0.866639	AT5G64030.1		S-adenosyl-L-methionine-dependent methyltransferases superfamily protein	LOC_Os01g66110.1	methyltransferase, putative, expressed
Si018567m	-1.03799	-0.905989	AT3G56240.1	CCH	copper chaperone	LOC_Os02g32814.1	heavy metal-associated domain containing protein, expressed
Si037566m	-1.40617	-0.510645	AT1G03130.1	PSAD-2	photosystem I subunit D-2	LOC_Os08g44680.1	photosystem I reaction center subunit II, chloroplast precursor, putative, expressed
Si009162m	-1.65106	-0.724156	AT2G32240.1
Si031557m	-1.38826	-0.783003	AT2G20870.1		cell wall protein precursor, putative	LOC_Os07g37850.1	expressed protein
Si031456m	-1.77538	-0.716891	AT1G55670.1	PSAG	photosystem I subunit G	LOC_Os09g30340.1	photosystem I reaction center subunit, chloroplast precursor, putative, expressed
Si009422m	-2.05909	-0.749327	AT1G62750.1	ATSCO1,ATSCO1/CPEF-G,SCO1	Translation elongation factor EFG/EF2 protein	LOC_Os04g45490.1	elongation factor, putative, expressed
Si017321m	-1.24462	-0.891282	AT1G64720.1	CP5	Polyketide cyclase/dehydrase and lipid transport superfamily protein	LOC_Os02g03230.1	membrane related protein CP5, putative, expressed
Si029105m	-1.34975	-0.905486	AT3G10420.2		P-loop containing nucleoside triphosphate hydrolases superfamily protein	LOC_Os07g08970.1	uncharacterized protein ycf45, putative, expressed
Si017188m	-1.71318	-0.626707	AT4G01050.1	TROL	thylakoid rhodanese-like	LOC_Os02g15750.1	expressed protein
Si036300m	-1.18887	-0.880512	AT5G15650.1	ATRGP2,RGP2	reversibly glycosylated polypeptide 2	LOC_Os03g40270.1	alpha-1,4-glucan-protein synthase, putative, expressed
Si011260m	-1.22357	-0.53721	AT1G08380.1	PSAO	photosystem I subunit O	LOC_Os04g33830.1	membrane protein, putative, expressed
Si030636m	-1.61662	-0.56293	AT2G21170.1	PDTPI,TIM	triosephosphate isomerase	LOC_Os09g36450.1	triosephosphate isomerase, chloroplast precursor, putative, expressed
Si023465m	-1.95098	-0.584964	AT1G67090.1	RBCS1A	ribulose bisphosphate carboxylase small chain 1A	LOC_Os12g19381.1	ribulose bisphosphate carboxylase small chain, chloroplast precursor, putative, expressed
Si022977m	-1.5496	-0.790829	AT2G20520.1	FLA6	FASCICLIN-like arabinogalactan 6	LOC_Os05g48900.1	fasciclin domain containing protein, expressed
Si010211m	-1.83774	-0.745991	AT5G45930.1	CHL I2,CHLI-2,CHLI2	magnesium chelatase i2	LOC_Os03g36540.1	magnesium-chelatase subunit chlI, chloroplast precursor, putative, expressed
Si034768m	-1.43151	-0.634245	AT5G19220.1	ADG2,APL1	ADP glucose pyrophosphorylase large subunit 1	LOC_Os03g52460.1	glucose-1-phosphate adenylyltransferase large subunit, putative, expressed
Si017485m	-1.09768	-0.59072	AT3G12120.1	FAD2	fatty acid desaturase 2	LOC_Os02g48560.1	fatty acid desaturase, putative, expressed
Si000977m	-1.71753	-0.8451	AT3G24430.1	HCF101	ATP binding	LOC_Os01g52170.1	expressed protein
Si023461m	-3.04966	-0.673519	AT1G67090.1	RBCS1A	ribulose bisphosphate carboxylase small chain 1A	LOC_Os12g19381.1	ribulose bisphosphate carboxylase small chain, chloroplast precursor, putative, expressed
Si035448m	-1.38108	-0.753907	AT3G29360.1		UDP-glucose 6-dehydrogenase family protein	LOC_Os12g25700.1	UDP-glucose 6-dehydrogenase, putative, expressed
Si021598m	-1.71958	-0.729284	AT2G28000.1	CH-CPN60A,CPN60A,SLP	chaperonin-60alpha	LOC_Os12g17910.1	T-complex protein, putative, expressed
Si023462m	-3.18107	-0.661366	AT1G67090.1	RBCS1A	ribulose bisphosphate carboxylase small chain 1A	LOC_Os12g19381.1	ribulose bisphosphate carboxylase small chain, chloroplast precursor, putative, expressed
Si020690m	-1.21063	-0.748347	AT5G01220.1	SQD2	sulfoquinovosyldiacylglycerol 2	LOC_Os07g01030.1	glycosyl transferase, group 1 domain containing protein, expressed
Si021128m	-1.41268	-0.663008	AT3G25690.1	CHUP1	Hydroxyproline-rich glycoprotein family protein	LOC_Os12g01449.1	chloroplast unusual positioning protein, putative, expressed
Si006690m	-1.35357	-0.955037	AT5G57660.1	ATCOL5,COL5	CONSTANS-like 5	LOC_Os06g44450.1	CCT/B-box zinc finger protein, putative, expressed
Si017119m	-1.88827	-0.787792	AT4G20360.1	ATRAB8D,ATRABE1B,RABE1b	RAB GTPase homolog E1B	LOC_Os02g38210.1	elongation factor Tu, putative, expressed
Si000049m	-1.11016	-0.901319	AT2G26910.1	ATPDR4,PDR4	pleiotropic drug resistance 4	LOC_Os01g42410.1	pleiotropic drug resistance protein, putative, expressed
Si010374m	-1.36092	-0.849273	AT4G17840.1			LOC_Os03g01014.1	expressed protein
Si018574m	-1.43868	-0.636827	AT3G45980.1	H2B,HTB9	Histone superfamily protein	LOC_Os03g17084.1	Core histone H2A/H2B/H3/H4 domain containing protein, putative, expressed
Si017993m	-1.66568	-0.522368	AT5G09650.1	AtPPa6,PPa6	pyrophosphorylase 6	LOC_Os02g52940.2	soluble inorganic pyrophosphatase, putative, expressed
Si017040m	-1.14454	-0.560625	AT4G23800.2		HMG (high mobility group) box protein	LOC_Os02g15810.1	HMG1/2, putative, expressed
Si001160m	-1.07823	-0.77316	AT2G38110.1	ATGPAT6,GPAT6	glycerol-3-phosphate acyltransferase 6	LOC_Os01g63580.1	glycerol-3-phosphate acyltransferase, putative, expressed
Si024541m	-1.42835	-0.423567	AT5G21430.1		Chaperone DnaJ-domain superfamily protein	LOC_Os12g31460.1	heat shock protein DnaJ, putative, expressed
Si017390m	-2.34021	-0.551913	AT1G32060.1	PRK	phosphoribulokinase	LOC_Os02g47020.1	phosphoribulokinase/Uridine kinase family protein, expressed
Si028762m	-1.85352	-0.924411	AT5G64740.1	CESA6,E112,IXR2,PRC1	cellulose synthase 6	LOC_Os07g14850.1	CESA6 - cellulose synthase, expressed
Si036029m	-1.30439	-0.857554	AT2G40490.1	HEME2	Uroporphyrinogen decarboxylase	LOC_Os03g21900.1	uroporphyrinogen decarboxylase, putative, expressed
Si001456m	-1.17865	-0.841902	AT5G12250.1	TUB6	beta-6 tubulin	LOC_Os01g18050.1	tubulin/FtsZ domain containing protein, putative, expressed
Si036994m	-1.49601	-0.724472	AT5G61410.1	EMB2728,RPE	D-ribulose-5-phosphate-3-epimerase	LOC_Os03g07300.1	ribulose-phosphate 3-epimerase, chloroplast precursor, putative, expressed
Si009318m	-1.13454	-0.683254	AT5G58140.1	NPL1,PHOT2	phototropin 2	LOC_Os04g23890.1	AGC_PVPK_like_kin82y.10 - ACG kinases include homologs to PKA, PKG and PKC, expressed
Si035240m	-1.5031	-0.646187	AT4G37930.1	SHM1,SHMT1,STM	serine transhydroxymethyltransferase 1	LOC_Os03g52840.1	serine hydroxymethyltransferase, mitochondrial precursor, putative, expressed
Si010853m	-2.52706	-0.675179				LOC_Os04g32810.1	expressed protein
Si030780m	-1.83962	-0.503295	AT3G04790.1		Ribose 5-phosphate isomerase, type A protein	LOC_Os07g08030.1	ribose-5-phosphate isomerase A, putative, expressed
Si000705m	-1.84811	-0.588934	AT3G59780.1		Rhodanese/Cell cycle control phosphatase superfamily protein	LOC_Os01g67120.1	rhodanese-like domain containing protein, putative, expressed
Si010444m	-1.23211	-0.621197	AT5G63530.1	ATFP3,FP3	farnesylated protein 3	LOC_Os02g30650.1	heavy metal-associated domain containing protein, expressed
Si022118m	-1.60827	-0.503838	AT5G35630.1	ATGSL1,GLN2,GS2	glutamine synthetase 2	LOC_Os04g56400.1	glutamine synthetase, catalytic domain containing protein, expressed
Si002509m	-1.24576	-0.838644	AT5G03170.1	ATFLA11,FLA11	FASCICLIN-like arabinogalactan-protein 11	LOC_Os01g06580.1	fasciclin domain containing protein, expressed
Si021020m	-1.11532	-0.642985	AT4G00630.1	ATKEA2,KEA2	K+ efflux antiporter 2	LOC_Os04g58620.1	potasium efflux antiporter protein, putative, expressed
Si026088m	-1.14287	-0.907149	AT1G49430.1	LACS2,LRD2	long-chain acyl-CoA synthetase 2	LOC_Os11g35400.1	AMP-binding enzyme, putative, expressed
Si028937m	-1.80825	-0.864702	AT2G42320.1		nucleolar protein gar2-related	LOC_Os09g31230.1	expressed protein
Si001911m	-1.15324	-0.879716	AT2G42750.1		DNAJ heat shock N-terminal domain-containing protein	LOC_Os01g53020.1	heat shock protein DnaJ, putative, expressed
Si003218m	-1.3496	-0.902772	AT3G45980.1	H2B,HTB9	Histone superfamily protein	LOC_Os08g38300.1	Core histone H2A/H2B/H3/H4 domain containing protein, putative, expressed
Si029749m	-1.09933	-0.440998	AT2G25737.1		Sulfite exporter TauE/SafE family protein	LOC_Os08g30020.1	membrane protein, putative, expressed
Si026220m	-2.71466	-0.815958	AT2G47600.1	ATMHX,ATMHX1,MHX,MHX1	magnesium/proton exchanger	LOC_Os11g43860.1	sodium/calcium exchanger protein, putative, expressed
Si021346m	-1.82302	-0.971866	AT4G15560.1	CLA,CLA1,DEF,DXPS2,DXS	Deoxyxylulose-5-phosphate synthase	LOC_Os05g33840.1	transketolase, putative, expressed
Si031609m	-2.47966	-0.567503				LOC_Os02g24586.1	uncharacterized protein ycf68, putative, expressed
Si014044m	-1.98111	-0.974023	AT4G10260.1		pfkB-like carbohydrate kinase family protein	LOC_Os08g02120.1	kinase, pfkB family, putative, expressed
Si006492m	-1.32151	-0.95511	AT1G69740.1	HEMB1	Aldolase superfamily protein	LOC_Os06g49110.1	delta-aminolevulinic acid dehydratase, chloroplast precursor, putative, expressed
Si018341m	-1.10107	-0.969397	AT3G11660.1	NHL1	NDR1/HIN1-like 1	LOC_Os02g33550.1	harpin-induced protein 1 domain containing protein, expressed
Si006383m	-1.36619	-0.893556	AT5G46290.1	KAS I,KAS1	3-ketoacyl-acyl carrier protein synthase I	LOC_Os06g09630.1	3-oxoacyl-synthase, putative, expressed
Si000796m	-1.22528	-0.978163	AT5G52920.1	PKP-BETA1,PKP1,PKP2	plastidic pyruvate kinase beta subunit 1	LOC_Os01g47080.1	pyruvate kinase, putative, expressed
Si016561m	-1.68681	-0.797298	AT5G08650.1		Small GTP-binding protein	LOC_Os02g06300.1	GTP-binding protein lepA, putative, expressed
Si006154m	-1.02692	-0.624054	AT5G35200.1		ENTH/ANTH/VHS superfamily protein	LOC_Os06g07830.1	ANTH/ENTH domain containing protein, putative, expressed
Si024403m	-2.28554	-0.797529	AT5G12860.1	DiT1	dicarboxylate transporter 1	LOC_Os12g33080.1	2-oxoglutarate/malate translocator, chloroplast precursor, putative, expressed
Si013574m	-1.17432	-0.454204	AT5G48300.1	ADG1,APS1	ADP glucose pyrophosphorylase 1	LOC_Os08g25734.1	glucose-1-phosphate adenylyltransferase large subunit, chloroplast precursor, putative, expressed
Si002533m	-1.13225	-0.553927	AT3G55605.1		Mitochondrial glycoprotein family protein	LOC_Os01g05060.1	mitochondrial glycoprotein, putative, expressed
Si024886m	-1.41229	-0.877097	AT3G56040.1	UGP3	UDP-glucose pyrophosphorylase 3	LOC_Os05g39230.1	low photochemical bleaching 1 protein, putative, expressed
Si020202m	-1.94046	-0.882828	AT1G12040.1	LRX1	leucine-rich repeat/extensin 1	LOC_Os05g08770.1	uncharacterized protein At4g06744 precursor, putative, expressed
Si026739m	-2.04033	-0.950757	AT1G71500.1		Rieske (2Fe-2S) domain-containing protein	LOC_Os11g13850.1	rieske domain containing protein, expressed
Si014741m	-1.36068	-0.810009	AT1G31812.1	ACBP,ACBP6	acyl-CoA-binding protein 6	LOC_Os08g06550.1	acyl CoA binding protein, putative, expressed
Si022558m	-1.20859	-0.47075	AT3G63490.1		Ribosomal protein L1p/L10e family	LOC_Os05g32220.1	L1P family of ribosomal proteins domain containing protein, expressed
Si035228m	-1.38879	-0.975266	AT3G08720.1	ATPK19,ATPK2,ATS6K2,S6K2	serine/threonine protein kinase 2	LOC_Os03g21620.1	AGC_AGC_other_RS6K_like.1 - ACG kinases include homologs to PKA, PKG and PKC, expressed
Si021950m	-1.14621	-0.633739	AT5G03040.1	iqd2	IQ-domain 2	LOC_Os05g03190.1	IQ calmodulin-binding motif domain containing protein, expressed
Si021537m	-1.5455	-0.823146	AT2G47940.1	DEGP2	DEGP protease 2	LOC_Os05g05480.1	OsDegp6 - Putative Deg protease homologue, expressed
Si034938m	-1.64208	-0.795855	AT1G08760.1		Plant protein of unknown function (DUF936)	LOC_Os03g08390.1	expressed protein
Si021785m	-1.80142	-0.919512	AT1G02850.2	BGLU11	beta glucosidase 11	LOC_Os05g30280.3	Os5bglu20 - beta-glucosidase homologue, similar to G. max isohydroxyurate hydrolase, expressed
Si037323m	-1.69405	-0.243828	AT1G31330.1	PSAF	photosystem I subunit F	LOC_Os03g56670.1	photosystem I reaction center subunit III, chloroplast precursor, putative, expressed
Si017156m	-1.88455	-0.581097	AT4G31990.1	AAT3,ASP5,ATAAT1	aspartate aminotransferase 5	LOC_Os02g55420.1	aminotransferase, classes I and II, domain containing protein, expressed
Si036315m	-1.45541	-0.736874	AT3G18000.1	NMT1,PEAMT,XPL1	S-adenosyl-L-methionine-dependent methyltransferases superfamily protein	LOC_Os10g10180.1	methyltransferase domain containing protein, putative, expressed
Si006235m	-1.67082	-0.79526	AT1G30690.1		Sec14p-like phosphatidylinositol transfer family protein	LOC_Os06g45990.2	patellin-5, putative, expressed
Si011024m	-1.12924	-0.728869	AT3G44220.1		Late embryogenesis abundant (LEA) hydroxyproline-rich glycoprotein family	LOC_Os04g33990.1	harpin-induced protein 1 domain containing protein, expressed
Si010804m	-1.21636	-0.864365	AT5G24650.1		Mitochondrial import inner membrane translocase subunit Tim17/Tim22/Tim23 family protein	LOC_Os04g33220.1	SAM domain family protein, expressed
Si009236m	-1.66638	-0.797886	AT3G57330.1	ACA11	autoinhibited Ca2+-ATPase 11	LOC_Os12g04220.1	calcium-transporting ATPase, plasma membrane-type, putative, expressed
Si002920m	-1.46652	-0.76268	AT5G58260.1		oxidoreductases, acting on NADH or NADPH, quinone or similar compound as acceptor	LOC_Os01g66000.1	NADH dehydrogenase I subunit N, putative, expressed
Si006758m	-1.17181	-0.567025	AT3G16370.1		GDSL-like Lipase/Acylhydrolase superfamily protein	LOC_Os06g05550.1	GDSL-like lipase/acylhydrolase, putative, expressed
Si026509m	-2.23036	-0.974488	AT5G09810.1	ACT7	actin 7	LOC_Os11g06390.2	actin, putative, expressed
Si000549m	-1.69857	-0.825016	AT1G53300.1	TTL1	tetratricopetide-repeat thioredoxin-like 1	LOC_Os01g42960.1	TTL1, putative, expressed
Si035537m	-1.12046	-0.638821	AT2G35860.1	FLA16	FASCICLIN-like arabinogalactan protein 16 precursor	LOC_Os03g57460.1	fasciclin domain containing protein, expressed
Si030398m	-1.05329	-0.717041	AT5G13710.1	CPH,SMT1	sterol methyltransferase 1	LOC_Os07g10600.1	cycloartenol-C-24-methyltransferase 1, putative, expressed
Si021092m	-1.70439	-0.345422	AT4G29060.1	emb2726	elongation factor Ts family protein	LOC_Os12g35630.1	elongation factor TS family protein, expressed
Si013403m	-1.28028	-0.859358	AT5G25100.1		Endomembrane protein 70 protein family	LOC_Os09g38530.1	transmembrane 9 superfamily member, putative, expressed
Si013185m	-1.28173	-0.941373	AT2G36200.1		P-loop containing nucleoside triphosphate hydrolases superfamily protein	LOC_Os05g02670.1	kinesin motor domain containing protein, putative, expressed
Si037933m	-1.39824	-0.691151	AT2G31200.1	ADF6,ATADF6	actin depolymerizing factor 6	LOC_Os03g56790.1	actin-depolymerizing factor, putative, expressed
Si011175m	-1.70688	-0.584516	AT3G15360.1	ATHM4,ATM4,TRX-M4	thioredoxin M-type 4	LOC_Os12g08730.1	thioredoxin, putative, expressed
Si006219m	-1.07113	-0.97748	AT4G20070.1	AAH,ATAAH	allantoate amidohydrolase	LOC_Os06g45480.1	hydrolase, putative, expressed
Si037617m	-1.49744	-0.893745	AT5G39850.1		Ribosomal protein S4	LOC_Os03g05980.1	40S ribosomal protein S9-2, putative, expressed
Si001129m	-1.17215	-0.827224	AT4G29130.1	ATHXK1,GIN2,HXK1	hexokinase 1	LOC_Os01g53930.1	hexokinase, putative, expressed
Si021645m	-1.29384	-0.805934	AT5G19010.1	MPK16	mitogen-activated protein kinase 16	LOC_Os05g05160.1	CGMC_MAPKCGMC_2.1 - CGMC includes CDA, MAPK, GSK3, and CLKC kinases, expressed
Si016988m	-1.12478	-0.924913	AT1G20080.1	ATSYTB,NTMC2T1.2,NTMC2TYPE1.2,SYT2,SYTB	Calcium-dependent lipid-binding (CaLB domain) family protein	LOC_Os02g25060.1	NTMC2Type1.2 protein, putative, expressed
Si035941m	-1.49706	-0.49333	AT3G54050.1	HCEF1	high cyclic electron flow 1	LOC_Os03g16050.1	fructose-1,6-bisphosphatase, putative, expressed
Si003335m	-1.77312	-0.530871	AT2G30570.1	PSBW	photosystem II reaction center W	LOC_Os01g56680.2	photosystem II reaction center W protein, chloroplast precursor, putative, expressed
Si014045m	-1.78912	-0.731292	AT5G03880.1		Thioredoxin family protein	LOC_Os08g44400.1	glutathione S-transferase, N-terminal domain containing protein, expressed
Si022457m	-1.10482	-0.857455	AT5G59050.1			LOC_Os05g37930.1	expressed protein
Si003238m	-1.08772	-0.735849	AT3G45980.1	H2B,HTB9	Histone superfamily protein	LOC_Os08g38300.1	Core histone H2A/H2B/H3/H4 domain containing protein, putative, expressed
Si001775m	-2.40885	-0.658691	AT3G55800.1	SBPASE	sedoheptulose-bisphosphatase	LOC_Os04g16680.1	fructose-1,6-bisphosphatase, putative, expressed
Si016120m	-1.33768	-0.748191	AT5G60930.1		P-loop containing nucleoside triphosphate hydrolases superfamily protein	LOC_Os09g02650.1	kinesin motor domain containing protein, putative, expressed
Si035625m	-1.14571	-0.774667	AT5G22830.1	ATMGT10,GMN10,MGT10,MRS2-11	magnesium (Mg) transporter 10	LOC_Os03g48000.1	CorA-like magnesium transporter protein, putative, expressed
Si010230m	-1.66416	-0.829542	AT1G11860.1		Glycine cleavage T-protein family	LOC_Os04g53230.1	aminomethyltransferase, putative, expressed
Si016723m	-1.16892	-0.448511	AT4G18810.1		NAD(P)-binding Rossmann-fold superfamily protein	LOC_Os02g13970.1	Complex I intermediate-associated protein 30 domain containing protein, putative, expressed
Si013204m	-1.2428	-0.299661	AT3G03050.1	ATCSLD3,CSLD3,KJK	cellulose synthase-like D3	LOC_Os08g06380.1	CSLF6 - cellulose synthase-like family F; beta1,3;1,4 glucan synthase, expressed
Si037200m	-2.50949	-0.940544	AT5G63470.1	NF-YC4	nuclear factor Y, subunit C4	LOC_Os03g14669.1	core histone H2A/H2B/H3/H4, putative, expressed
Si030566m	-1.91762	-0.683922	AT5G66530.1		Galactose mutarotase-like superfamily protein	LOC_Os09g15820.1	aldose 1-epimerase, putative, expressed
Si022636m	-1.69381	-0.897527	AT1G45688.1			LOC_Os04g59330.1	expressed protein
Si023317m	-1.21621	-0.825085	AT5G54660.1		HSP20-like chaperones superfamily protein	LOC_Os05g42120.1	heat shock protein, putative, expressed
Si034613m	-1.02741	-0.495101	AT1G70730.1		Phosphoglucomutase/phosphomannomutase family protein	LOC_Os03g50480.1	phosphoglucomutase, putative, expressed
Si021595m	-1.08854	-0.909782	AT2G33860.1	ARF3,ETT	Transcriptional factor B3 family protein / auxin-responsive factor AUX/IAA-related	LOC_Os05g48870.1	auxin response factor 15, putative, expressed
Si029261m	-1.42238	-0.857991	AT1G45207.2		Remorin family protein	LOC_Os09g28300.1	remorin C-terminal domain containing protein, putative, expressed
Si030390m	-1.27387	-0.701063	AT1G25290.2	ATRBL10,RBL10	RHOMBOID-like protein 10	LOC_Os09g28100.1	OsRhmbd15 - Putative Rhomboid homologue, expressed
Si016947m	-2.4441	-0.950774	AT5G48830.1			LOC_Os02g31070.1	expressed protein
Si002088m	-2.43516	-0.629625	AT1G43670.1		Inositol monophosphatase family protein	LOC_Os01g64660.2	fructose-1,6-bisphosphatase, putative, expressed
Si013366m	-1.77566	-0.674415	AT5G35170.1		adenylate kinase family protein	LOC_Os08g19140.1	adenylate kinase family protein, putative, expressed
Si035624m	-1.17369	-0.884771	AT1G64650.1		Major facilitator superfamily protein	LOC_Os10g37520.1	major facilitator superfamily domain-containing protein 5, putative, expressed
Si016242m	-1.16893	-0.868167	AT5G55480.1	SVL1	SHV3-like 1	LOC_Os02g37590.1	glycerophosphoryl diester phosphodiesterase family protein, putative, expressed
Si000132m	-1.57803	-0.859059	AT5G56890.1		Protein kinase superfamily protein	LOC_Os01g51290.1	protein kinase family protein, putative, expressed
Si022975m	-1.01785	-0.762024	AT3G04730.1	IAA16	indoleacetic acid-induced protein 16	LOC_Os12g40890.1	OsIAA30 - Auxin-responsive Aux/IAA gene family member, expressed
Si021007m	-1.03164	-0.673015	AT5G48600.2	ATCAP-C,ATSMC3,ATSMC4,SMC3	structural maintenance of chromosome 3	LOC_Os05g41750.1	RecF/RecN/SMC N terminal domain containing protein, expressed
Si034007m	-1.51176	-0.770976	AT1G56500.1		haloacid dehalogenase-like hydrolase family protein	LOC_Os03g19760.1	HAD-superfamily hydrolase, subfamily IA, variant 3 containing protein, expressed
Si000637m	-1.82329	-0.617931	AT5G53450.1	ORG1	OBP3-responsive gene 1	LOC_Os01g46720.1	expressed protein
Si017801m	-1.16312	-0.579748	AT5G50740.1		Heavy metal transport/detoxification superfamily protein	LOC_Os02g30650.1	heavy metal-associated domain containing protein, expressed
Si005897m	-1.06202	-0.719658	AT3G57880.1		Calcium-dependent lipid-binding (CaLB domain) plant phosphoribosyltransferase family protein	LOC_Os05g30750.1	anthranilate phosphoribosyltransferase, putative, expressed
Si017050m	-1.88917	-0.740213	AT4G36250.1	ALDH3F1	aldehyde dehydrogenase 3F1	LOC_Os02g43194.1	aldehyde dehydrogenase, putative, expressed
Si033989m	-1.35428	-0.638695	AT3G20150.1		Kinesin motor family protein	LOC_Os03g39020.1	Kinesin motor domain domain containing protein, expressed
Si037214m	-1.1291	-0.790519	AT2G44870.1			LOC_Os10g41940.1	expressed protein
Si031057m	-1.17534	-0.692693	AT2G04039.1
Si011271m	-1.87652	-0.693872	AT4G10300.1		RmlC-like cupins superfamily protein	LOC_Os04g36760.1	enzyme of the cupin superfamily protein, putative, expressed
Si035709m	-1.0372	-0.654405	AT5G23860.1	TUB8	tubulin beta 8	LOC_Os03g56810.1	tubulin/FtsZ domain containing protein, putative, expressed
Si031181m	-1.48655	-0.89405	AT3G06035.1		Glycoprotein membrane precursor GPI-anchored	LOC_Os07g45060.1	uncharacterized GPI-anchored protein At5g19240 precursor, putative, expressed
Si000238m	-1.48147	-0.578353	AT1G06410.1	ATTPS7,ATTPSA,TPS7	trehalose-phosphatase/synthase 7	LOC_Os01g54560.1	trehalose synthase, putative, expressed
Si030624m	-1.39913	-0.565354	AT4G16380.1		Heavy metal transport/detoxification superfamily protein	LOC_Os07g41600.1	proline-rich protein, putative, expressed
Si014966m	-1.82564	-0.696137	AT3G46780.1	PTAC16	plastid transcriptionally active 16	LOC_Os05g22614.1	PTAC16, putative, expressed
Si029784m	-1.50913	-0.512086	AT4G21990.1	APR3,ATAPR3,PRH-26,PRH26	APS reductase 3	LOC_Os07g32570.1	OsAPRL1 adenosine 5\'-phosphosulfate reductase-like OsAPRL1, expressed
Si003013m	-1.41473	-0.588684	AT3G43720.1		Bifunctional inhibitor/lipid-transfer protein/seed storage 2S albumin superfamily protein	LOC_Os01g59870.1	LTPL65 - Protease inhibitor/seed storage/LTP family protein precursor, expressed
Si010561m	-2.67616	-0.615534	AT3G16150.1		N-terminal nucleophile aminohydrolases (Ntn hydrolases) superfamily protein	LOC_Os04g58600.2	L-asparaginase precursor protein, putative, expressed
Si034110m	-1.38963	-0.539679	AT2G40840.1	DPE2	disproportionating enzyme 2	LOC_Os07g46790.1	4-alpha-glucanotransferase, putative, expressed
Si037485m	-1.29933	-0.341636	AT4G32260.1		ATPase, F0 complex, subunit B/B\', bacterial/chloroplast	LOC_Os03g17070.1	ATP synthase B chain, chloroplast precursor, putative, expressed
Si022358m	-1.07783	-0.574795	AT1G60940.1	SNRK2-10,SNRK2.10,SRK2B	SNF1-related protein kinase 2.10	LOC_Os04g59450.1	CAMK_CAMK_like.28 - CAMK includes calcium/calmodulin depedent protein kinases, expressed
Si022957m	-2.3547	-0.565628	AT3G48740.1		Nodulin MtN3 family protein	LOC_Os12g29220.1	nodulin MtN3 family protein, putative, expressed
Si034376m	-1.47616	-0.309513	AT1G08520.1	ALB-1V,ALB1,CHLD,PDE166,V157	ALBINA 1	LOC_Os03g59640.1	magnesium-chelatase subunit chlD, chloroplast precursor, putative, expressed
Si021820m	-1.29943	-0.520282	AT3G48730.1	GSA2	glutamate-1-semialdehyde 2,1-aminomutase 2	LOC_Os08g41990.1	aminotransferase, putative, expressed
Si016233m	-1.61521	-0.61716	AT2G39190.2	ATATH8	Protein kinase superfamily protein	LOC_Os02g56200.1	ELMO/CED-12 family protein, putative, expressed
Si007252m	-1.64375	-0.458164	AT3G26060.1	ATPRX Q	Thioredoxin superfamily protein	LOC_Os06g09610.2	peroxiredoxin, putative, expressed
Si006539m	-1.37891	-0.276028	AT5G17230.1	PSY	PHYTOENE SYNTHASE	LOC_Os06g51290.1	phytoene synthase, chloroplast precursor, putative, expressed
Si037195m	-1.02204	-0.40777	AT3G55330.1	PPL1	PsbP-like protein 1	LOC_Os10g32400.2	PsbP, putative, expressed
Si000681m	-1.14185	0.812568	AT1G56560.1		Plant neutral invertase family protein	LOC_Os01g22900.1	neutral/alkaline invertase, putative, expressed
Si014283m	-1.73859	-0.951224	AT2G04780.1	FLA7	FASCICLIN-like arabinoogalactan 7	LOC_Os09g30486.1	fasciclin domain containing protein, expressed
Si034101m	-1.36754	-0.780108	AT1G66150.1	TMK1	transmembrane kinase 1	LOC_Os03g50810.1	receptor protein kinase TMK1 precursor, putative, expressed
Si034546m	-1.51608	-0.720049	AT1G48480.1	RKL1	receptor-like kinase 1	LOC_Os03g12250.1	atypical receptor-like kinase MARK, putative, expressed
Si020941m	-1.24466	-0.707267	AT3G19050.1	POK2	phragmoplast orienting kinesin 2	LOC_Os12g39980.1	kinesin motor domain containing protein, putative, expressed
Si035937m	-1.78895	-0.87705	AT1G68520.1		B-box type zinc finger protein with CCT domain	LOC_Os03g50310.1	CCT/B-box zinc finger protein, putative, expressed
Si005908m	-2.10255	-0.247591	AT2G30600.1		BTB/POZ domain-containing protein	LOC_Os05g27880.1	BBF1 - 2 Bric-a-Brac, Tramtrack, Broad Complex BTB domains with a F5/8 type C discoidin domain, expressed
Si034737m	-1.12116	-0.933582	AT1G04430.1		S-adenosyl-L-methionine-dependent methyltransferases superfamily protein	LOC_Os10g33720.1	methyltransferase, putative, expressed
Si016162m	-1.65745	-0.865926	AT4G25960.1	PGP2	P-glycoprotein 2	LOC_Os02g46680.1	multidrug resistance protein, putative, expressed
Si009165m	-1.02322	-0.264828	AT1G15290.1		Tetratricopeptide repeat (TPR)-like superfamily protein	LOC_Os04g55230.1	tetratricopeptide repeat domain containing protein, putative, expressed
Si031097m	-1.10127	-0.364123	AT1G70760.1	CRR23	inorganic carbon transport protein-related	LOC_Os05g28090.1	expressed protein
Si037472m	-1.72186	-0.565775	AT2G06520.1	PSBX	photosystem II subunit X	LOC_Os07g47640.1	ultraviolet-B-repressible protein, putative, expressed
Si014637m	-1.6587	-0.621748	AT1G54630.1	ACP3	acyl carrier protein 3	LOC_Os08g43580.1	acyl carrier protein, putative, expressed
Si011159m	-1.25224	-0.925405	AT5G43050.1	NPQ6	Protein of unknown function (DUF565)	LOC_Os04g41150.1	DUF565 domain containing protein, putative, expressed
Si036659m	-1.34654	-0.73792	AT3G03190.1	ATGSTF11,ATGSTF6,GSTF11	glutathione S-transferase F11	LOC_Os03g04220.1	glutathione S-transferase, putative, expressed
Si014624m	-1.47961	-0.501611	AT1G60950.1	ATFD2,FED A	2Fe-2S ferredoxin-like superfamily protein	LOC_Os08g01380.1	2Fe-2S iron-sulfur cluster binding domain containing protein, expressed
Si034362m	-1.97859	-0.92727	AT3G23410.1	ATFAO3,FAO3	fatty alcohol oxidase 3	LOC_Os10g33460.1	alcohol oxidase, putative, expressed
Si031106m	-1.74305	-0.72138	AT1G53903.1		Protein of unknown function (DUF581)	LOC_Os09g26370.1	DUF581 domain containing protein, expressed
Si036638m	-1.61209	-0.781446	AT1G57560.1	AtMYB50,MYB50	myb domain protein 50	LOC_Os03g25550.1	myb-like DNA-binding domain containing protein, putative, expressed
Si006303m	-1.5823	-0.69687	AT5G41410.1	BEL1	POX (plant homeobox) family protein	LOC_Os06g01934.1	homeobox domain containing protein, expressed
Si021738m	-1.12668	-0.885726	AT1G65590.1	ATHEX1,HEXO3	beta-hexosaminidase 3	LOC_Os05g34320.1	beta-hexosaminidase precursor, putative, expressed
Si007040m	-1.17104	-0.589816	AT3G48040.1	ARAC8,ATRAC8,ATROP10,ROP10	RHO-related protein from plants 10	LOC_Os06g12790.1	ras-related protein, putative, expressed
Si036054m	-1.41519	-0.74997	AT4G31530.1		NAD(P)-binding Rossmann-fold superfamily protein	LOC_Os03g23980.1	NAD dependent epimerase/dehydratase family protein, putative, expressed
Si000533m	-1.35179	-0.737344	AT5G51600.1	ATMAP65-3,MAP65-3,PLE	Microtubule associated protein (MAP65/ASE1) family protein	LOC_Os01g49200.1	microtubule associated protein, putative, expressed
Si000290m	-1.29963	-0.602575	AT5G60010.1		ferric reductase-like transmembrane component family protein	LOC_Os01g61880.1	respiratory burst oxidase, putative, expressed
Si034576m	-1.19883	-0.984032	AT4G02100.1		Heat shock protein DnaJ with tetratricopeptide repeat	LOC_Os03g19200.1	DNAJ heat shock N-terminal domain-containing protein, putative, expressed
Si000605m	-2.07582	-0.633226	AT1G66840.1		Plant protein of unknown function (DUF827)	LOC_Os01g49740.1	expressed protein
Si029182m	-1.22303	-0.665625	AT3G03710.1	PNP,RIF10	polyribonucleotide nucleotidyltransferase, putative	LOC_Os07g07310.1	polynucleotide phosphorylase, putative, expressed
Si005376m	-1.52909	-0.802287	AT5G12470.1		Protein of unknown function (DUF3411)	LOC_Os01g72710.1	expressed protein
Si036610m	-1.32016	-0.789082	AT5G61240.1		Leucine-rich repeat (LRR) family protein	LOC_Os03g11340.1	leucine-rich repeat resistance protein, putative, expressed
Si030431m	-1.44882	-0.674163	AT1G22700.2		Tetratricopeptide repeat (TPR)-like superfamily protein	LOC_Os10g32300.1	tetratricopeptide repeat domain containing protein, expressed
Si039479m	-1.90645	-0.975035	AT2G47450.1	CAO,CPSRP43	chloroplast signal recognition particle component (CAO)	LOC_Os03g03990.1	signal recognition particle 43 kDa protein, chloroplast precursor, putative, expressed
Si027233m	-1.92315	-0.962202
Si029332m	-2.01367	-0.729271	AT3G23560.1	ALF5	MATE efflux family protein	LOC_Os07g31884.1	MATE efflux family protein, putative, expressed
Si009731m	-1.64455	-0.812971	AT2G03810.1		18S pre-ribosomal assembly protein gar2-related	LOC_Os04g39240.1	expressed protein
Si029673m	-1.22564	-0.639023	AT3G47500.1	CDF3	cycling DOF factor 3	LOC_Os07g48570.1	expressed protein
Si020373m	-2.18427	-0.842235
Si005742m	-1.0269	-0.405172	AT4G32410.1	AtCESA1,CESA1,RSW1	cellulose synthase 1	LOC_Os05g08370.1	CESA1 - cellulose synthase, expressed
Si038837m	-1.88891	-0.994248	AT2G26500.1		cytochrome b6f complex subunit (petM), putative	LOC_Os03g55720.1	cytochrome b6f complex subunit, putative, expressed
Si017625m	-1.32433	-0.345497	AT5G08280.1	HEMC	hydroxymethylbilane synthase	LOC_Os02g07230.1	porphobilinogen deaminase, chloroplast precursor, putative, expressed
Si010240m	-2.63886	-0.852597	AT1G52510.1		alpha/beta-Hydrolases superfamily protein	LOC_Os04g55180.1	hydrolase, alpha/beta fold family domain containing protein, expressed
Si006240m	-2.09489	-0.943121	AT2G26640.1	KCS11	3-ketoacyl-CoA synthase 11	LOC_Os06g39750.1	3-ketoacyl-CoA synthase, putative, expressed
Si001819m	-1.63834	-0.337839	AT1G64500.1		Glutaredoxin family protein	LOC_Os01g13480.1	glutaredoxin, putative, expressed
Si016769m	-2.86045	-0.939333	AT3G26570.2	ORF02,PHT2;1	phosphate transporter 2;1	LOC_Os02g38020.1	inorganic phosphate transporter 2-1, chloroplast precursor, putative, expressed
Si036035m	-1.07484	-0.875973	AT2G34620.1		Mitochondrial transcription termination factor family protein	LOC_Os03g57149.1	mTERF domain containing protein, expressed
Si016455m	-2.47653	-0.953915	AT5G46240.1	KAT1	potassium channel in Arabidopsis thaliana 1	LOC_Os02g14840.1	potassium channel KAT1, putative, expressed
Si035772m	-2.54383	-0.609065	AT2G22590.1		UDP-Glycosyltransferase superfamily protein	LOC_Os03g49524.1	anthocyanidin 3-O-glucosyltransferase, putative, expressed
Si001058m	-1.6495	-0.947669	AT2G19880.2		Nucleotide-diphospho-sugar transferases superfamily protein	LOC_Os01g67870.1	expressed protein
Si006306m	-1.61601	-0.903889	AT1G68530.1	CER6,CUT1,G2,KCS6,POP1	3-ketoacyl-CoA synthase 6	LOC_Os06g14810.1	3-ketoacyl-CoA synthase, putative, expressed
Si006603m	-1.6186	-0.493177	AT5G23120.1	HCF136	photosystem II stability/assembly factor, chloroplast (HCF136)
Si030172m	-1.51602	-0.600125	AT4G05390.1	ATRFNR1,RFNR1	root FNR 1	LOC_Os07g05400.1	ferredoxin--NADP reductase, chloroplast precursor, putative, expressed
Si021464m	-1.45782	-0.903678	AT5G61040.1			LOC_Os12g38730.1	expressed protein
Si035974m	-1.05116	-0.487756	AT4G35450.1	AFT,AKR2,AKR2A	ankyrin repeat-containing protein 2	LOC_Os03g63480.1	ankyrin repeat domain containing protein, expressed
Si029644m	-1.58551	-0.60387	AT3G23820.1	GAE6	UDP-D-glucuronate 4-epimerase 6	LOC_Os08g41440.1	UDP-glucuronate 4-epimerase, putative, expressed
Si034955m	-1.1377	-0.683488	AT5G15470.1	GAUT14	galacturonosyltransferase 14	LOC_Os03g11330.1	glycosyl transferase 8 domain containing protein, putative, expressed
Si013912m	-1.42362	-0.970668	AT1G32930.1		Galactosyltransferase family protein	LOC_Os08g02370.1	galactosyltransferase family protein, putative, expressed
Si022314m	-1.86807	-0.933424	AT2G18890.1		Protein kinase superfamily protein	LOC_Os04g56060.1	protein kinase domain containing protein, expressed
Si018383m	-1.75975	-0.590578
Si034180m	-1.49631	-0.611452	AT3G51550.1	FER	Malectin/receptor-like protein kinase family protein	LOC_Os01g56330.1	TKL_IRAK_CrRLK1L-1.5 - The CrRLK1L-1 subfamily has homology to the CrRLK1L homolog, expressed
Si000529m	-1.98738	-0.684319	AT3G52240.1			LOC_Os01g63880.1	expressed protein
Si036195m	-2.36273	-0.795092	AT3G23700.1		Nucleic acid-binding proteins superfamily	LOC_Os03g62780.1	S1 RNA binding domain containing protein, expressed
Si022408m	-1.16371	-0.396992	AT2G37090.1	IRX9	Nucleotide-diphospho-sugar transferases superfamily protein	LOC_Os05g03174.1	glycosyltransferase family 43 protein, putative, expressed
Si013161m	-1.27698	-0.89882	AT4G18750.1	DOT4	Pentatricopeptide repeat (PPR) superfamily protein	LOC_Os01g10800.1	pentatricopeptide, putative, expressed
Si021363m	-1.57445	-0.611345	AT1G53300.1	TTL1	tetratricopetide-repeat thioredoxin-like 1	LOC_Os01g42960.1	TTL1, putative, expressed
Si000202m	-1.27541	-0.610113	AT1G18370.1	ATNACK1,HIK,NACK1	ATP binding microtubule motor family protein	LOC_Os01g33040.1	kinesin motor domain containing protein, expressed
Si023163m	-1.07404	-0.511731	AT4G26570.1	ATCBL3,CBL3	calcineurin B-like 3	LOC_Os12g40510.1	calcineurin B, putative, expressed
Si000689m	-1.33929	0.612437	AT5G39660.1	CDF2	cycling DOF factor 2	LOC_Os01g15900.1	expressed protein
Si036232m	-1.33066	-0.724926	AT5G66230.1		Chalcone-flavanone isomerase family protein	LOC_Os10g42660.1	expressed protein
Si004627m	-1.09037	-0.711554	AT3G45980.1	H2B,HTB9	Histone superfamily protein	LOC_Os08g38300.1	Core histone H2A/H2B/H3/H4 domain containing protein, putative, expressed
Si017571m	-1.02795	-0.477102	AT3G25530.1	ATGHBDH,GHBDH,GLYR1,GR1	glyoxylate reductase 1	LOC_Os02g35500.1	NAD binding domain of 6-phosphogluconate dehydrogenase containing protein, expressed
Si007203m	-1.37967	-0.509029	AT4G02530.1		chloroplast thylakoid lumen protein	LOC_Os06g49160.1	thylakoid lumenal 16.5 kDa protein, chloroplast precursor, putative, expressed
Si014049m	-1.41062	-0.886882	AT1G01080.1		RNA-binding (RRM/RBD/RNP motifs) family protein	LOC_Os08g02390.1	RNA recognition motif containing protein, putative, expressed
Si006260m	-1.36559	-0.855898	AT3G18180.1		Glycosyltransferase family 61 protein	LOC_Os06g49320.1	glycosyltransferase, putative, expressed
Si010162m	-1.0109	-0.485108	AT1G09390.1		GDSL-like Lipase/Acylhydrolase superfamily protein	LOC_Os01g22640.1	GDSL-like lipase/acylhydrolase, putative, expressed
Si017919m	-1.2297	-0.976886	AT1G73010.1	ATPS2,PS2	phosphate starvation-induced gene 2	LOC_Os02g13290.1	phosphoethanolamine/phosphocholine phosphatase, putative, expressed
Si003023m	-1.11569	-0.362666	AT5G40950.1	RPL27	ribosomal protein large subunit 27	LOC_Os01g69950.1	ribosomal protein L27, putative, expressed
Si001097m	-1.22909	-0.919094	AT3G59110.1		Protein kinase superfamily protein	LOC_Os01g44110.1	serine/threonine-protein kinase, putative, expressed
Si034927m	-1.17628	-0.520378	AT1G75210.1		HAD-superfamily hydrolase, subfamily IG, 5\'-nucleotidase	LOC_Os03g56310.1	5-nucleotidase domain-containing protein, putative, expressed
Si006871m	-1.52655	-0.912326	AT3G21770.1		Peroxidase superfamily protein	LOC_Os06g46799.1	peroxidase precursor, putative, expressed
Si017626m	-1.18706	-0.964141	AT5G62960.1			LOC_Os02g03790.1	expressed protein
Si000852m	-1.1924	-0.683969	AT2G43360.1	BIO2,BIOB	Radical SAM superfamily protein	LOC_Os08g42730.1	radical SAM enzyme, putative, expressed
Si000210m	-1.0437	-0.847505	AT3G56370.1		Leucine-rich repeat protein kinase family protein	LOC_Os01g60670.1	receptor-like protein kinase precursor, putative, expressed
Si034827m	-1.08647	-0.63557	AT3G61130.1	GAUT1,LGT1	galacturonosyltransferase 1	LOC_Os06g49810.1	glycosyl transferase family 8, putative, expressed
Si028782m	-1.24199	-0.61918	AT5G10020.1		Leucine-rich receptor-like protein kinase family protein	LOC_Os07g43350.1	expressed protein
Si030707m	-1.07603	-0.591222	AT1G35780.1			LOC_Os07g43070.1	expressed protein
Si021862m	-1.03467	-0.961599	AT5G09220.1	AAP2	amino acid permease 2	LOC_Os05g34980.1	amino acid transporter, putative, expressed
Si016983m	-1.07443	-0.819682	AT5G20410.1	ATMGD2,MGD2	monogalactosyldiacylglycerol synthase 2	LOC_Os02g55910.1	monogalactosyldiacylglycerol synthase, putative, expressed
Si017897m	-1.50958	-0.962875	AT3G24590.1	PLSP1	plastidic type i signal peptidase 1	LOC_Os02g16709.1	peptidase, putative, expressed
Si028967m	-1.2156	-0.645481	AT3G03770.1		Leucine-rich repeat protein kinase family protein	LOC_Os07g07230.1	protein kinase, putative, expressed
Si037005m	-1.11971	-0.478975	AT2G21140.1	ATPRP2,PRP2	proline-rich protein 2	LOC_Os10g05750.1	POEI3 - Pollen Ole e I allergen and extensin family protein precursor, expressed
Si036106m	-1.41662	-0.299594	AT1G01490.1		Heavy metal transport/detoxification superfamily protein	LOC_Os10g38870.1	heavy metal-associated domain containing protein, expressed
Si031163m	-1.18895	-0.311092	AT3G44890.1	RPL9	ribosomal protein L9	LOC_Os02g57670.1	ribosomal L9, putative, expressed
Si022010m	-1.00175	-0.820916	AT4G03110.1	AtRBP-DR1,RBP-DR1	RNA-binding protein-defense related 1	LOC_Os05g30980.1	RNA recognition motif containing protein, putative, expressed
Si021136m	-1.0589	-0.502005	AT1G03160.1	FZL	FZO-like	LOC_Os05g32390.1	FZL, putative, expressed
Si009216m	-1.12485	-0.700095	AT3G23670.1	KINESIN-12B,PAKRP1L	phragmoplast-associated kinesin-related protein, putative	LOC_Os04g28260.1	Kinesin motor domain domain containing protein, expressed
Si018221m	-1.8062	-0.97594
Si037039m	-1.527	-0.715998	AT3G02870.1	VTC4	Inositol monophosphatase family protein	LOC_Os03g39000.2	inositol-1-monophosphatase, putative, expressed
Si007333m	-1.36841	-0.26103	AT5G54600.1		Translation protein SH3-like family protein	LOC_Os06g46930.1	ribosomal protein L24, putative, expressed
Si017867m	-1.7751	-0.790728	AT5G17670.1		alpha/beta-Hydrolases superfamily protein	LOC_Os02g03720.1	expressed protein
Si014287m	-1.15332	-0.975161	AT3G07390.1	AIR12	auxin-responsive family protein	LOC_Os08g41290.1	AIR12, putative, expressed
Si029660m	-1.40352	-0.709479	AT1G14030.1		Rubisco methyltransferase family protein	LOC_Os09g24530.1	ribulose-1,5 bisphosphate carboxylase/oxygenase large subunit N-methyltransferase, chloroplast precursor, putative, expressed
Si022784m	-1.76985	-0.284309	AT2G37660.1		NAD(P)-binding Rossmann-fold superfamily protein	LOC_Os05g01970.1	NAD dependent epimerase/dehydratase family protein, putative, expressed
Si029152m	-1.37622	-0.902843	AT5G47780.1	GAUT4	galacturonosyltransferase 4	LOC_Os09g30280.1	glycosyl transferase 8 domain containing protein, putative, expressed
Si035021m	-1.28496	-0.566181	AT3G53130.1	CYP97C1,LUT1	Cytochrome P450 superfamily protein	LOC_Os10g39930.1	cytochrome P450 97B2, putative, expressed
Si002169m	-1.29092	-0.58133	AT2G03390.1		uvrB/uvrC motif-containing protein	LOC_Os01g55880.1	hemimethylated DNA binding domain containing protein, expressed
Si021991m	-1.33499	-0.854067	AT3G19540.1		Protein of unknown function (DUF620)	LOC_Os12g39160.1	expressed protein
Si007171m	-1.09865	-0.670781	AT4G03290.1		EF hand calcium-binding protein family	LOC_Os06g07560.1	OsCML30 - Calmodulin-related calcium sensor protein, expressed
Si000378m	-2.06207	-0.505534	AT3G15354.1	SPA3	SPA1-related 3	LOC_Os01g52640.3	suppressor of phythchrome A, putative, expressed
Si014276m	-1.60815	-0.756372	AT5G38660.1	APE1	acclimation of photosynthesis to environment	LOC_Os08g27010.1	APE1, putative, expressed
Si035816m	-1.21971	-0.404186	AT1G09750.1		Eukaryotic aspartyl protease family protein	LOC_Os03g08790.1	aspartic proteinase nepenthesin precursor, putative, expressed
Si035950m	-2.67115	-0.747357	AT1G04420.1		NAD(P)-linked oxidoreductase superfamily protein	LOC_Os03g41510.1	oxidoreductase, aldo/keto reductase family protein, putative, expressed
Si030670m	-1.59479	-0.908574	AT1G03470.1		Kinase interacting (KIP1-like) family protein	LOC_Os07g47090.1	KIP1, putative, expressed
Si016354m	-1.14895	-0.421827	AT1G12800.1		Nucleic acid-binding, OB-fold-like protein	LOC_Os02g02390.1	S1 RNA binding domain containing protein, expressed
Si006576m	-1.1507	-0.49456	AT5G53120.1	ATSPDS3,SPDS3,SPMS	spermidine synthase 3	LOC_Os02g15550.2	spermidine synthase, putative, expressed
Si030828m	-1.50547	-0.905165	AT2G04780.1	FLA7	FASCICLIN-like arabinoogalactan 7	LOC_Os09g30486.1	fasciclin domain containing protein, expressed
Si026146m	-1.73028	-0.305829	AT3G55760.1			LOC_Os11g37560.2	expressed protein
Si030416m	-1.46372	-0.68512	AT3G52380.1	CP33,PDE322	chloroplast RNA-binding protein 33	LOC_Os07g06450.1	RNA recognition motif containing protein, putative, expressed
Si003251m	-1.13418	-0.518701	AT5G39210.1	CRR7	chlororespiratory reduction 7
Si001780m	-1.36902	-0.848474	AT1G29050.1	TBL38	TRICHOME BIREFRINGENCE-LIKE 38	LOC_Os01g46350.1	proteins of unknown function domain containing protein, expressed
Si026315m	-1.22419	-0.713149	AT5G42240.1	scpl42	serine carboxypeptidase-like 42	LOC_Os11g10750.1	OsSCP48 - Putative Serine Carboxypeptidase homologue, expressed
Si029725m	-1.08824	-0.642576	AT3G07810.1		RNA-binding (RRM/RBD/RNP motifs) family protein	LOC_Os07g39560.1	RNA recognition motif containing protein, putative, expressed
Si006255m	-1.01218	-0.657359	AT3G24503.1	ALDH1A,ALDH2C4,REF1	aldehyde dehydrogenase 2C4	LOC_Os01g40860.1	aldehyde dehydrogenase, putative, expressed
Si000320m	-1.46168	-0.555425	AT3G15550.1			LOC_Os01g08150.1	expressed protein
Si003248m	-1.25716	-0.250366	AT1G52220.1			LOC_Os01g55570.1	expressed protein
Si009407m	-1.52263	-0.639614	AT1G42540.1	ATGLR3.3,GLR3.3	glutamate receptor 3.3	LOC_Os04g49570.1	glutamate receptor, putative, expressed
Si035653m	-1.35855	-0.581898	AT3G62720.1	ATXT1,XT1,XXT1	xylosyltransferase 1	LOC_Os03g18820.1	glycosyltransferase, putative, expressed
Si039652m	-1.40581	-0.524871	AT5G15630.1	COBL4,IRX6	COBRA-like extracellular glycosyl-phosphatidyl inositol-anchored protein family	LOC_Os03g30250.1	COBRA-like protein precursor, putative, expressed
Si000727m	-2.05287	-0.962853	AT1G69870.1	NRT1.7	nitrate transporter 1.7	LOC_Os01g68510.1	peptide transporter PTR2, putative, expressed
Si035980m	-1.30211	-0.881043	AT3G22800.1		Leucine-rich repeat (LRR) family protein	LOC_Os03g58110.1	uncharacterized protein At4g06744 precursor, putative, expressed
Si009399m	-1.1297	-0.721741	AT3G56100.1	IMK3,MRLK	meristematic receptor-like kinase	LOC_Os11g01620.1	inactive receptor kinase At2g26730 precursor, putative, expressed
Si030703m	-1.4911	-0.201361	AT2G37170.1	PIP2;2,PIP2B	plasma membrane intrinsic protein 2	LOC_Os07g26690.1	aquaporin protein, putative, expressed
Si001586m	-1.38743	-0.876962	AT4G10030.1		alpha/beta-Hydrolases superfamily protein	LOC_Os01g66240.1	mitochondrion protein, putative, expressed
Si030460m	-1.30766	-0.761007	AT2G36310.1	URH1	uridine-ribohydrolase 1	LOC_Os09g39440.2	inosine-uridine preferring nucleoside hydrolase family protein, putative, expressed
Si029986m	-1.03476	-0.606668	AT3G05910.1		Pectinacetylesterase family protein	LOC_Os07g44070.1	pectinacetylesterase domain containing protein, expressed
Si020811m	-1.9551	-0.768833	AT1G53670.1	ATMSRB1,MSRB1	methionine sulfoxide reductase B 1	LOC_Os06g27760.1	peptide methionine sulfoxide reductase msrB, putative, expressed
Si021010m	-1.97296	-0.287949	AT3G18290.1	BTS,EMB2454	zinc finger protein-related	LOC_Os01g49470.1	E3 ubiquitin ligase, putative, expressed
Si007214m	-1.57276	-0.376082	AT2G25080.1	ATGPX1,GPX1	glutathione peroxidase 1	LOC_Os06g08670.1	glutathione peroxidase, putative, expressed
Si029229m	-1.53933	-0.901359	AT1G69420.1		DHHC-type zinc finger family protein	LOC_Os03g11110.1	zinc finger family protein, putative, expressed
Si015371m	-1.72755	-0.568527	AT2G05620.1	PGR5	proton gradient regulation 5	LOC_Os08g45190.1	PGR5, putative, expressed
Si007107m	-1.30646	-0.880423	AT4G35040.1	bZIP19	Basic-leucine zipper (bZIP) transcription factor family protein	LOC_Os06g50310.1	E2F-related protein, putative, expressed
Si026020m	-1.02107	-0.688764	AT4G10520.1		Subtilase family protein	LOC_Os02g17090.1	OsSub17 - Putative Subtilisin homologue, expressed
Si001534m	-1.73541	-0.714952	AT5G48930.1	HCT	hydroxycinnamoyl-CoA shikimate/quinate hydroxycinnamoyl transferase	LOC_Os08g43040.1	transferase family protein, putative, expressed
Si022125m	-2.9679	-0.393891	AT1G78510.1	SPS1	solanesyl diphosphate synthase 1	LOC_Os12g17320.1	polyprenyl synthetase, putative, expressed
Si018022m	-1.44737	-0.496464	AT2G15290.1	ATTIC21,CIA5,PIC1,TIC21	translocon at inner membrane of chloroplasts 21	LOC_Os02g09470.1	tic21, putative, expressed
Si008843m	-1.23811	-0.79536	AT5G52860.1		ABC-2 type transporter family protein	LOC_Os06g30730.1	ABC-2 type transporter domain containing protein, expressed
Si028963m	-2.31391	-0.905017	AT3G23510.1		Cyclopropane-fatty-acyl-phospholipid synthase	LOC_Os12g16650.2	Cyclopropane-fatty-acyl-phospholipid synthase, putative, expressed
Si010098m	-1.21296	-0.416478	AT1G47380.1		Protein phosphatase 2C family protein	LOC_Os04g37660.1	protein phosphotase protein, putative, expressed
Si002811m	-2.26293	-0.66283	AT4G28660.2	PSB28	photosystem II reaction center PSB28 protein	LOC_Os01g71190.1	photosystem II reaction center PSB28 protein, chloroplast precursor, putative, expressed
Si000999m	-1.27878	-0.679963	AT4G29840.1	MTO2,TS	Pyridoxal-5\'-phosphate-dependent enzyme family protein	LOC_Os01g49890.1	threonine synthase, chloroplast precursor, putative, expressed
Si021506m	-1.9175	-0.972507	AT5G23960.1	ATTPS21,TPS21	terpene synthase 21	LOC_Os02g26014.1	terpene synthase, putative, expressed
Si032840m	-1.3057	-0.42437	AT1G42550.1	PMI1	plastid movement impaired1	LOC_Os09g38090.1	expressed protein
Si031611m	-1.14043	-0.755652	AT5G48485.1	DIR1	Bifunctional inhibitor/lipid-transfer protein/seed storage 2S albumin superfamily protein	LOC_Os07g18750.1	LTPL42 - Protease inhibitor/seed storage/LTP family protein precursor, expressed
Si001532m	-1.54232	-0.697466	AT5G48930.1	HCT	hydroxycinnamoyl-CoA shikimate/quinate hydroxycinnamoyl transferase	LOC_Os08g43040.1	transferase family protein, putative, expressed
Si007019m	-1.21602	-0.831944	AT4G17460.1	HAT1	Homeobox-leucine zipper protein 4 (HB-4) / HD-ZIP protein	LOC_Os06g04870.1	homeobox associated leucine zipper, putative, expressed
Si033418m	-1.43161	-0.74704	AT4G05090.1		Inositol monophosphatase family protein	LOC_Os07g37220.1	inositol-1-monophosphatase, putative, expressed
Si003132m	-1.43972	-0.637105	AT3G57810.2		Cysteine proteinases superfamily protein	LOC_Os01g67490.1	OTU-like cysteine protease family protein, putative, expressed
Si000710m	-1.32109	-0.382236	AT4G00370.1	ANTR2,PHT4;4	Major facilitator superfamily protein	LOC_Os09g39680.1	transporter, major facilitator family, putative, expressed
Si000017m	-1.79502	-0.731927	AT3G59100.1	ATGSL11,gsl11	glucan synthase-like 11	LOC_Os06g08380.1	1,3-beta-glucan synthase component domain containing protein, expressed
Si018253m	-1.19953	-0.548741				LOC_Os05g33290.1	uncharacterized conserved membrane protein specific to cyanobacteria, putative, expressed
Si036026m	-1.26248	-0.597485	AT3G60900.1	FLA10	FASCICLIN-like arabinogalactan-protein 10	LOC_Os03g03600.1	fasciclin-like arabinogalactan protein, putative, expressed
Si018544m	-1.16474	-0.323006	AT5G65220.1		Ribosomal L29 family protein	LOC_Os02g51790.1	ribosomal protein L29, putative, expressed
Si034793m	-1.65059	-0.741148	AT1G57770.1		FAD/NAD(P)-binding oxidoreductase family protein	LOC_Os03g62510.1	amine oxidase, flavin-containing, domain containing protein, expressed
Si016137m	-1.49227	-0.40534	AT1G70070.1	EMB25,ISE2,PDE317	DEAD/DEAH box helicase, putative
Si035020m	-1.92997	-0.862223	AT5G19500.1		Tryptophan/tyrosine permease	LOC_Os03g14915.1	expressed protein
Si027112m	-2.73299	0.298124				LOC_Os07g25050.1	thionin-like peptide, putative, expressed
Si036789m	-1.8617	-0.906108	AT4G25150.1		HAD superfamily, subfamily IIIB acid phosphatase	LOC_Os06g04790.1	HAD superfamily phosphatase, putative, expressed
Si026580m	-1.45204	-0.575111	AT1G21600.1	PTAC6	plastid transcriptionally active 6	LOC_Os11g01890.1	expressed protein
Si014453m	-1.83007	-0.184086	AT5G20630.1	ATGER3,GER3,GLP3,GLP3A,GLP3B	germin 3	LOC_Os08g35760.1	Cupin domain containing protein, expressed
Si035080m	-1.11008	-0.703267	AT1G27070.1		5\'-AMP-activated protein kinase-related	LOC_Os03g48170.1	5-AMP-activated protein kinase-related, putative, expressed
Si002059m	-1.49889	0.772857	AT5G56750.1	NDL1	N-MYC downregulated-like 1	LOC_Os01g09670.1	pollen-specific protein SF21, putative, expressed
Si025036m	-1.39982	-0.975067	AT3G16520.3	UGT88A1	UDP-glucosyl transferase 88A1	LOC_Os01g53330.1	anthocyanidin 5,3-O-glucosyltransferase, putative, expressed
Si039606m	-1.70637	-0.86497	AT5G09810.1	ACT7	actin 7	LOC_Os10g36650.1	actin, putative, expressed
Si037584m	-1.22212	-0.358583	AT2G44290.1		Bifunctional inhibitor/lipid-transfer protein/seed storage 2S albumin superfamily protein	LOC_Os03g58940.1	LTPL83 - Protease inhibitor/seed storage/LTP family protein precursor, putative, expressed
Si030186m	-1.61247	-0.844591	AT3G24480.1		Leucine-rich repeat (LRR) family protein	LOC_Os07g07990.1	uncharacterized protein At4g06744 precursor, putative, expressed
Si007007m	-1.67388	-0.382119	AT5G37820.1	NIP4;2,NLM5	NOD26-like intrinsic protein 4;2	LOC_Os06g12310.1	aquaporin protein, putative, expressed
Si011478m	-1.71625	-0.527301	AT5G23760.1		Copper transport protein family	LOC_Os04g45130.1	heavy-metal-associated domain-containing protein, putative, expressed
Si006702m	-1.71799	-0.842208	AT5G20030.1		Plant Tudor-like RNA-binding protein	LOC_Os06g39900.1	agenet domain containing protein, putative, expressed
Si010048m	-1.32186	-0.563646	AT5G46290.1	KAS I,KAS1	3-ketoacyl-acyl carrier protein synthase I	LOC_Os04g36800.1	3-oxoacyl-synthase, putative, expressed
Si026562m	-1.08116	-0.350898	AT5G50600.1	ATHSD1,HSD1	hydroxysteroid dehydrogenase 1	LOC_Os11g30560.1	dehydrogenase/reductase, putative, expressed
Si036590m	-1.17068	-0.662456	AT5G42560.1		Abscisic acid-responsive (TB2/DP1, HVA22) family protein	LOC_Os03g14610.1	HVA22, putative, expressed
Si002660m	-1.39875	-0.552805	AT5G54500.1	FQR1	flavodoxin-like quinone reductase 1	LOC_Os01g57570.1	NADPH-dependent FMN reductase domain containing protein, expressed
Si022472m	-2.16434	-0.683068	AT1G29700.1		Metallo-hydrolase/oxidoreductase superfamily protein	LOC_Os12g44370.1	expressed protein
Si002773m	-1.31368	-0.492926	AT1G02475.1		Polyketide cyclase/dehydrase and lipid transport superfamily protein	LOC_Os01g22510.1	cyclase/dehydrase family protein, expressed
Si036999m	-1.10392	-0.576219	AT1G65680.1	ATEXPB2,ATHEXP BETA 1.4,EXPB2	expansin B2	LOC_Os10g40700.1	expansin precursor, putative, expressed
Si021285m	-1.38435	-0.773437	AT1G67510.1		Leucine-rich repeat protein kinase family protein	LOC_Os12g13300.1	expressed protein
Si034371m	-1.49587	-0.571731	AT5G06530.1		ABC-2 type transporter family protein	LOC_Os03g06139.1	ABC-2 type transporter domain containing protein, expressed
Si006777m	-1.62625	-0.836014	AT3G18050.1			LOC_Os06g30210.1	expressed protein
Si004758m	-1.14155	-0.58886	AT1G17620.1		Late embryogenesis abundant (LEA) hydroxyproline-rich glycoprotein family	LOC_Os01g09880.1	harpin-induced protein 1 domain containing protein, expressed
Si036758m	-1.87962	-0.910679	AT2G34460.1		NAD(P)-binding Rossmann-fold superfamily protein	LOC_Os06g25439.1	NAD dependent epimerase/dehydratase family protein, putative, expressed
Si026372m	-1.64171	-0.82836	AT2G38320.1	TBL34	TRICHOME BIREFRINGENCE-LIKE 34	LOC_Os11g01570.1	PMR5, putative, expressed
Si000234m	-1.33516	0.638094	AT2G37650.1		GRAS family transcription factor	LOC_Os01g62460.1	ZOS1-16 - C2H2 zinc finger protein, expressed
Si002726m	-1.27387	-0.553527	AT3G62030.3	ROC4	rotamase CYP 4	LOC_Os01g18210.1	peptidyl-prolyl cis-trans isomerase, putative, expressed
Si030079m	-1.56864	-0.943865	AT2G01900.1		DNAse I-like superfamily protein	LOC_Os09g23140.1	endonuclease/exonuclease/phosphatase family domain containing protein, expressed
Si014002m	-1.33842	-0.647319	AT5G52030.2		TraB family protein	LOC_Os08g43230.1	TraB family protein, putative, expressed
Si006129m	-1.83949	-0.442407	AT5G24850.1	CRY3	cryptochrome 3	LOC_Os06g45100.1	FAD binding domain of DNA photolyase domain containing protein, expressed
Si002723m	-1.12017	-0.346303	AT2G30170.2		Protein phosphatase 2C family protein	LOC_Os01g07090.1	5-azacytidine resistance protein azr1, putative, expressed
Si019773m	-1.2769	-0.228345	AT5G06290.1	2-Cys Prx B,2CPB	2-cysteine peroxiredoxin B	LOC_Os02g33450.1	peroxiredoxin, putative, expressed
Si010590m	-1.39421	-0.842522	AT2G33550.1		Homeodomain-like superfamily protein	LOC_Os04g32590.1	transcription factor, putative, expressed
Si036077m	-1.69292	-0.791098	AT1G73480.1		alpha/beta-Hydrolases superfamily protein	LOC_Os03g51010.1	hydrolase, alpha/beta fold family domain containing protein, expressed
Si014373m	-1.34428	-0.564848	AT2G43560.1		FKBP-like peptidyl-prolyl cis-trans isomerase family protein	LOC_Os08g42850.1	peptidyl-prolyl cis-trans isomerase, FKBP-type, putative, expressed
Si017325m	-1.02618	-0.358365	AT2G26160.1		F-box family protein with a domain of unknown function (DUF295)	LOC_Os10g07430.1	expressed protein
Si035229m	-1.81457	-0.56515	AT3G49200.1		O-acyltransferase (WSD1-like) family protein	LOC_Os05g48260.1	wax synthase, putative, expressed
Si013906m	-1.48468	-0.344996	AT4G35250.1		NAD(P)-binding Rossmann-fold superfamily protein	LOC_Os08g44000.1	uncharacterized protein ycf39, putative, expressed
Si005845m	-1.04831	-0.434499	AT1G73370.1	ATSUS6,SUS6	sucrose synthase 6	LOC_Os04g24430.1	sucrose synthase, putative, expressed
Si010529m	-1.2585	-0.656994	AT2G28315.1		Nucleotide/sugar transporter family protein	LOC_Os02g41780.1	transporter-related, putative, expressed
Si037689m	-1.04971	-0.288434	AT5G43850.1	ARD4,ATARD4	RmlC-like cupins superfamily protein	LOC_Os10g28360.1	1,2-dihydroxy-3-keto-5-methylthiopentene dioxygenase protein, putative, expressed
Si006197m	-1.6712	-0.388404	AT2G24280.1		alpha/beta-Hydrolases superfamily protein	LOC_Os06g43930.1	OsProCP2 - Putative Lysosomal Pro-x Carboxypeptidase homologue, expressed
Si011042m	-1.91936	-0.621094	AT5G13410.1		FKBP-like peptidyl-prolyl cis-trans isomerase family protein	LOC_Os07g04160.1	peptidyl-prolyl cis-trans isomerase, FKBP-type, putative, expressed
Si027993m	-2.03909	-0.85326	AT1G50450.1		Saccharopine dehydrogenase	LOC_Os12g04260.1	astaxanthin synthase KC28, putative, expressed
Si016640m	-1.41103	-0.767117	AT1G02205.2	CER1	Fatty acid hydroxylase superfamily	LOC_Os02g56920.1	WAX2, putative, expressed
Si035629m	-1.42561	-0.90723	AT5G54130.2		Calcium-binding endonuclease/exonuclease/phosphatase family	LOC_Os10g13550.1	endonuclease/exonuclease/phosphatase family domain containing protein, expressed
Si001289m	-1.16159	-0.581356	AT5G13840.1	FZR3	FIZZY-related 3	LOC_Os01g74146.1	WD repeat-containing protein, putative, expressed
Si014801m	-1.25903	-0.995277				LOC_Os08g07490.1	expressed protein
Si000663m	-1.2033	-0.84385	AT2G37050.3		Leucine-rich repeat protein kinase family protein	LOC_Os12g01200.1	senescence-induced receptor-like serine/threonine-protein kinase precursor, putative, expressed
Si036061m	-1.40588	-0.580552	AT1G04030.1			LOC_Os03g04550.1	expressed protein
Si022898m	-1.29427	-0.337208	AT3G53620.1	AtPPa4,PPa4	pyrophosphorylase 4	LOC_Os05g02310.1	soluble inorganic pyrophosphatase, putative, expressed
Si018258m	-2.47904	-0.497408	AT5G48790.1		Domain of unknown function (DUF1995)	LOC_Os02g03670.1	expressed protein
Si021572m	-1.4683	-0.553626	AT5G26820.1	ATIREG3,IREG3,MAR1,RTS3	iron-regulated protein 3	LOC_Os12g37530.1	expressed protein
Si036519m	-1.13542	-0.469685	AT1G69780.1	ATHB13	Homeobox-leucine zipper protein family	LOC_Os03g07450.1	homeobox associated leucine zipper, putative, expressed
Si001055m	-1.50212	-0.304277	AT5G11420.1		Protein of unknown function, DUF642	LOC_Os01g42520.1	expressed protein
Si029872m	-1.28622	-0.504974	AT1G09540.1	ATMYB61,MYB61	myb domain protein 61	LOC_Os07g44090.3	myb-related protein Hv33, putative, expressed
Si023315m	-1.10135	-0.837363	AT1G10200.1	WLIM1	GATA type zinc finger transcription factor family protein	LOC_Os12g32620.1	OsWLIM1 - LIM domain protein, putative actin-binding protein and transcription factor, expressed
Si002841m	-1.21521	-0.652275	AT5G10480.1	PAS2,PEP	Protein-tyrosine phosphatase-like, PTPLA	LOC_Os04g20280.1	expressed protein
Si026990m	-1.72523	-0.700862	AT4G34190.1	2015-09-01	stress enhanced protein 1	LOC_Os11g40600.1	expressed protein
Si013384m	-1.10188	-0.980165	AT2G42290.1		Leucine-rich repeat protein kinase family protein	LOC_Os08g39590.1	inactive receptor kinase At2g26730 precursor, putative, expressed
Si030387m	-1.10845	-0.498678	AT2G33590.1		NAD(P)-binding Rossmann-fold superfamily protein	LOC_Os09g31502.1	dehydrogenase, putative, expressed
Si026484m	-1.03824	-0.506793	AT2G26800.1		Aldolase superfamily protein	LOC_Os12g04020.1	hydroxymethylglutaryl-CoA lyase, putative, expressed
Si028359m	-1.98473	-0.781016	AT2G16980.2		Major facilitator superfamily protein	LOC_Os11g05390.1	transporter, major facilitator family, putative, expressed
Si002478m	-1.12999	-0.674426	AT3G14770.1		Nodulin MtN3 family protein	LOC_Os01g50460.1	nodulin MtN3 family protein, putative, expressed
Si029424m	-1.02405	-0.230693	AT2G41680.1	NTRC	NADPH-dependent thioredoxin reductase C	LOC_Os07g46410.1	bifunctional thioredoxin reductase/thioredoxin, putative, expressed
Si022533m	-1.09226	-0.256216	AT3G63410.1	APG1,E37,IEP37,VTE3	S-adenosyl-L-methionine-dependent methyltransferases superfamily protein	LOC_Os12g42090.2	methyltransferase domain containing protein, putative, expressed
Si016624m	-1.51842	-0.862976	AT1G71020.1		ARM repeat superfamily protein	LOC_Os02g49950.1	spotted leaf 11, putative, expressed
Si009212m	-1.76057	-0.927297	AT4G36180.1		Leucine-rich receptor-like protein kinase family protein	LOC_Os04g48760.1	leucine-rich repeat family protein, putative, expressed
Si037097m	-1.45514	-0.64085	AT5G65840.1		Thioredoxin superfamily protein	LOC_Os03g51950.1	expressed protein
Si037373m	-1.53016	-0.824826	AT2G47730.1	ATGSTF5,ATGSTF8,GST6,GSTF8	glutathione S-transferase phi 8	LOC_Os03g04250.1	glutathione S-transferase, putative, expressed
Si022373m	-1.5091	-0.310891	AT1G09340.1	CRB,CSP41B	chloroplast RNA binding	LOC_Os12g23180.1	3-beta hydroxysteroid dehydrogenase/isomerase family protein, putative, expressed
Si013802m	-1.76058	-0.26537	AT3G01480.1	ATCYP38,CYP38	cyclophilin 38	LOC_Os08g29370.1	peptidyl-prolyl cis-trans isomerase, chloroplast precursor, putative, expressed
Si036552m	-1.47139	-0.731619	AT5G67270.1	ATEB1C,ATEB1H1,EB1C	end binding protein 1C	LOC_Os10g35580.1	ATEB1A-like microtubule associated protein, putative, expressed
Si036668m	-1.25887	-0.653094	AT5G65840.1		Thioredoxin superfamily protein	LOC_Os03g51960.1	expressed protein
Si013961m	-1.35335	-0.277815	AT1G15950.1	ATCCR1,CCR1,IRX4	cinnamoyl coa reductase 1	LOC_Os08g34280.1	cinnamoyl-CoA reductase, putative, expressed
Si012154m	-1.41981	-0.575429	AT4G08920.1	ATCRY1,BLU1,CRY1,HY4,OOP2	cryptochrome 1	LOC_Os04g37920.1	FAD binding domain of DNA photolyase domain containing protein, expressed
Si021978m	-1.1317	-0.460411	AT1G53450.1			LOC_Os05g45400.1	expressed protein
Si035366m	-2.28548	-0.90817	AT4G30610.1	BRS1,SCPL24	alpha/beta-Hydrolases superfamily protein	LOC_Os03g26930.1	OsSCP13 - Putative Serine Carboxypeptidase homologue, expressed
Si037016m	-2.41172	-0.492854	AT3G47640.1	PYE	basic helix-loop-helix (bHLH) DNA-binding superfamily protein	LOC_Os03g26210.2	helix-loop-helix DNA-binding domain containing protein, expressed
Si000562m	-1.43302	-0.761093	AT5G38560.1		Protein kinase superfamily protein	LOC_Os05g01040.1	serine/threonine-protein kinase, putative, expressed
Si037740m	-1.43694	-0.736796	AT3G16660.1		Pollen Ole e 1 allergen and extensin family protein	LOC_Os03g22230.1	POEI47 - Pollen Ole e I allergen and extensin family protein precursor, expressed
Si026440m	-1.05126	-0.429935	AT3G02830.1	ZFN1	zinc finger protein 1	LOC_Os11g28270.1	zinc finger C-x8-C-x5-C-x3-H type family protein, expressed
Si005351m	-1.67317	-0.837138	AT5G33320.1	ARAPPT,CUE1,PPT	Glucose-6-phosphate/phosphate translocator-related	LOC_Os01g07730.1	phosphate/phosphoenolpyruvate translocator-related protein, putative, expressed
Si000531m	-1.54105	-0.871299	AT2G46370.4	FIN219,JAR1	Auxin-responsive GH3 family protein	LOC_Os01g12160.1	OsGH3.3 - Probable indole-3-acetic acid-amido synthetase, expressed
Si018101m	-3.35497	-0.613981	AT2G20520.1	FLA6	FASCICLIN-like arabinogalactan 6	LOC_Os02g20540.1	fasciclin domain containing protein, expressed
Si017709m	-1.24572	-0.806477	AT2G28315.1		Nucleotide/sugar transporter family protein	LOC_Os02g41780.1	transporter-related, putative, expressed
Si025907m	-1.83183	-0.641189	AT4G10120.1	ATSPS4F	Sucrose-phosphate synthase family protein	LOC_Os11g12810.1	sucrose-phosphate synthase, putative, expressed
Si021185m	-1.34691	-0.378056	AT5G48620.1		Disease resistance protein (CC-NBS-LRR class) family	LOC_Os11g41540.1	disease resistance RPP8-like protein 3, putative, expressed
Si013867m	-1.03535	-0.601767	AT3G07340.1		basic helix-loop-helix (bHLH) DNA-binding superfamily protein	LOC_Os08g41320.1	BHLH transcription factor, putative, expressed
Si022236m	-1.06766	-0.709699	AT1G03440.1		Leucine-rich repeat (LRR) family protein	LOC_Os05g33690.1	receptor-like protein kinase precursor, putative, expressed
Si005966m	-1.18866	-0.968183	AT1G73360.1	ATHDG11,EDT1,HDG11	homeodomain GLABROUS 11	LOC_Os06g10600.1	homeobox and START domains containing protein, putative, expressed
Si003062m	-1.25697	-0.495945	AT3G20060.1	UBC19	ubiquitin-conjugating enzyme19	LOC_Os01g16650.1	ubiquitin-conjugating enzyme, putative, expressed
Si000545m	-1.17576	-0.441359	AT2G33860.1	ARF3,ETT	Transcriptional factor B3 family protein / auxin-responsive factor AUX/IAA-related	LOC_Os01g54990.1	auxin response factor, putative, expressed
Si035952m	-1.28698	-0.455035	AT5G18660.1	PCB2	NAD(P)-binding Rossmann-fold superfamily protein	LOC_Os03g22780.1	DVR, putative, expressed
Si010023m	-1.6246	-0.868415	AT5G49630.1	AAP6	amino acid permease 6	LOC_Os12g09300.1	amino acid transporter, putative, expressed
Si036925m	-1.27597	-0.716395	AT4G17720.1		RNA-binding (RRM/RBD/RNP motifs) family protein	LOC_Os03g50560.1	RNA recognition motif containing protein, putative, expressed
Si002064m	-2.07388	-0.699213	AT2G39040.1		Peroxidase superfamily protein	LOC_Os01g16450.1	peroxidase precursor, putative, expressed
Si022196m	-1.42164	-0.820903	AT2G20180.2	PIF1,PIL5	phytochrome interacting factor 3-like 5	LOC_Os12g41650.2	helix-loop-helix DNA-binding domain containing protein, expressed
Si034320m	-1.10253	-0.529042	AT2G16270.1			LOC_Os03g46920.1	expressed protein
Si011259m	-1.07249	-0.310729				LOC_Os04g52880.1	expressed protein
Si010947m	-2.1335	-0.783637
Si007162m	-1.39176	-0.413894	AT2G38740.1		Haloacid dehalogenase-like hydrolase (HAD) superfamily protein	LOC_Os09g24230.1	haloacid dehalogenase-like hydrolase family protein, putative, expressed
Si021839m	-1.08362	-0.527954	AT5G25510.1		Protein phosphatase 2A regulatory B subunit family protein	LOC_Os01g08310.1	serine/threonine protein phosphatase 2A 59 kDa regulatory subunit Bgamma isoform, putative, expressed
Si006320m	-1.08831	-0.498588	AT2G38320.1	TBL34	TRICHOME BIREFRINGENCE-LIKE 34	LOC_Os11g01570.1	PMR5, putative, expressed
Si026102m	-1.94358	-0.847418	AT1G54385.1		ARM repeat superfamily protein	LOC_Os11g37100.1	expressed protein
Si036083m	-1.20335	-0.700132	AT3G48460.1		GDSL-like Lipase/Acylhydrolase superfamily protein	LOC_Os03g62740.1	GDSL-like lipase/acylhydrolase, putative, expressed
Si023898m	-1.955	-0.739681	AT3G48660.1		Protein of unknown function (DUF 3339)	LOC_Os05g01280.1	expressed protein
Si030599m	-1.38918	-0.781208	AT1G47480.1		alpha/beta-Hydrolases superfamily protein	LOC_Os09g28620.1	gibberellin receptor GID1L2, putative, expressed
Si000908m	-1.20354	-0.438795	AT5G55180.2		O-Glycosyl hydrolases family 17 protein	LOC_Os07g35350.1	glucan endo-1,3-beta-glucosidase precursor, putative, expressed
Si026347m	-1.12528	-0.246077	AT2G35880.1		TPX2 (targeting protein for Xklp2) protein family	LOC_Os11g38010.1	targeting protein for Xklp2, putative, expressed
Si033526m	-1.17534	0.317595				LOC_Os07g41694.1	acidic leucine-rich nuclear phosphoprotein 32-related protein 1, putative, expressed
Si002882m	-1.50484	-0.633451	AT5G11500.1			LOC_Os01g54670.1	coiled-coil domain-containing protein 25, putative, expressed
Si017566m	-1.25865	-0.587915	AT5G51460.2	ATTPPA	Haloacid dehalogenase-like hydrolase (HAD) superfamily protein	LOC_Os02g44230.1	CPuORF22 - conserved peptide uORF-containing transcript, expressed
Si001945m	-1.31243	-0.839862	AT2G34060.1		Peroxidase superfamily protein	LOC_Os08g42030.1	peroxidase precursor, putative, expressed
Si020795m	-1.32595	-0.829199	ATMG01360.1		cytochrome oxidase	LOC_Os12g33946.1	cytochrome c oxidase subunit 1, putative, expressed
Si010250m	-1.34555	-0.566767	AT4G04930.1	DES-1-LIKE	fatty acid desaturase family protein	LOC_Os02g42660.1	sphingolipid delta desaturase, putative, expressed
Si026661m	-1.51063	-0.836918	AT3G08600.1		Protein of unknown function (DUF1191)	LOC_Os12g02550.1	expressed protein
Si018102m	-1.1244	-0.162409	AT2G43030.1		Ribosomal protein L3 family protein	LOC_Os02g04460.1	ribosomal protein L3, putative, expressed
Si016548m	-1.26655	-0.430869	AT1G07540.1	TRFL2	TRF-like 2	LOC_Os03g16700.1	initiator-binding protein, putative, expressed
Si018396m	-1.27508	-0.338007	AT3G51300.1	ARAC11,ATRAC11,ATROP1,ROP1,ROP1AT	RHO-related protein from plants 1	LOC_Os02g02840.1	ras-related protein, putative, expressed
Si020699m	-1.55355	-0.464718	AT3G01190.1		Peroxidase superfamily protein	LOC_Os07g01370.1	peroxidase precursor, putative, expressed
Si029528m	-1.48965	-0.3276	AT1G02150.1		Tetratricopeptide repeat (TPR)-like superfamily protein	LOC_Os04g46010.1	PPR repeat domain containing protein, putative, expressed
Si020219m	-2.28216	-0.74234	AT3G10470.1		C2H2-type zinc finger family protein	LOC_Os02g57790.1	ZOS2-19 - C2H2 zinc finger protein, expressed
Si022556m	-1.30661	-0.755174	AT3G20680.1		Domain of unknown function (DUF1995)	LOC_Os05g42100.1	expressed protein
Si006691m	-1.847	-0.947544	AT4G26790.1		GDSL-like Lipase/Acylhydrolase superfamily protein	LOC_Os06g43044.1	GDSL-like lipase/acylhydrolase, putative, expressed
Si006389m	-2.06644	-0.671768	AT1G70090.1	GATL9,LGT8	glucosyl transferase family 8	LOC_Os06g13760.1	glycosyl transferase 8 domain containing protein, putative, expressed
Si002461m	-1.37817	-0.632119	AT3G05230.1		Signal peptidase subunit	LOC_Os01g04030.1	signal peptidase complex subunit 3, putative, expressed
Si035334m	-1.82028	-0.644884	AT4G00050.1	UNE10	basic helix-loop-helix (bHLH) DNA-binding superfamily protein	LOC_Os10g40740.1	helix-loop-helix DNA-binding domain containing protein, expressed
Si029354m	-1.33234	-0.482258	AT3G06430.1	EMB2750	Tetratricopeptide repeat (TPR)-like superfamily protein	LOC_Os03g19650.1	PPR2, putative, expressed
Si030950m	-1.23248	-0.222441	AT3G52150.1		RNA-binding (RRM/RBD/RNP motifs) family protein	LOC_Os09g10760.1	RNA recognition motif containing protein, putative, expressed
Si022833m	-1.20512	-0.491461	AT5G60970.1	TCP5	TEOSINTE BRANCHED 1, cycloidea and PCF transcription factor 5	LOC_Os05g43760.1	TCP family transcription factor, putative, expressed
Si026698m	-1.32745	-0.793674	AT5G13870.1	EXGT-A4,XTH5	xyloglucan endotransglucosylase/hydrolase 5	LOC_Os11g33270.1	glycosyl hydrolases family 16, putative, expressed
Si000318m	-1.75606	-0.723768	AT1G53140.1	DRP5A	Dynamin related protein 5A	LOC_Os01g54420.1	dynamin family protein, putative, expressed
Si036811m	-4.36093	-0.967899	AT5G42760.2		Leucine carboxyl methyltransferase	LOC_Os03g56370.1	methyltransferase, putative, expressed
Si036694m	-1.49924	-0.660092	AT5G04320.2		Shugoshin C terminus	LOC_Os10g31930.1	shugoshin-1, putative, expressed
Si028860m	-1.96408	-0.877567	AT5G16910.1	ATCSLD2,CSLD2	cellulose-synthase like D2	LOC_Os07g36630.1	CSLF8 - cellulose synthase-like family F; beta1,3;1,4 glucan synthase, expressed
Si017976m	-2.37303	-0.244177	AT4G24750.1		Rhodanese/Cell cycle control phosphatase superfamily protein	LOC_Os02g38240.1	rhodanese family protein, putative, expressed
Si002138m	-1.15222	-0.41996	AT2G35680.1		Phosphotyrosine protein phosphatases superfamily protein	LOC_Os01g53710.1	dual specificity protein phosphatase, putative, expressed
Si027136m	-2.03132	-0.862927
Si037067m	-1.13199	-0.147574	AT2G39470.1	PPL2	PsbP-like protein 2	LOC_Os03g17174.1	PsbP, putative, expressed
Si035191m	-1.09838	-0.303461	AT1G01540.2		Protein kinase superfamily protein	LOC_Os03g03410.1	serine/threonine-protein kinase, putative, expressed
Si001126m	-1.51329	0.82956	AT2G30490.1	ATC4H,C4H,CYP73A5,REF3	cinnamate-4-hydroxylase	LOC_Os01g60450.1	cytochrome P450, putative, expressed
Si036841m	-1.56174	-0.557722	AT2G26540.1	ATDUF3,ATUROS,DUF3,HEMD,UROS	uroporphyrinogen-III synthase family protein	LOC_Os03g08730.1	uroporphyrinogen III synthase, putative, expressed
Si036339m	-1.57353	-0.397446	AT1G75900.1		GDSL-like Lipase/Acylhydrolase superfamily protein	LOC_Os03g64170.1	GDSL-like lipase/acylhydrolase, putative, expressed
Si001751m	-1.00603	-0.557151	AT1G57680.1			LOC_Os01g66190.1	expressed protein
Si010750m	-4.4208	-0.800071	AT2G37170.1	PIP2;2,PIP2B	plasma membrane intrinsic protein 2	LOC_Os02g41860.2	aquaporin protein, putative, expressed
Si018069m	-1.32279	-0.459115	AT1G12250.2		Pentapeptide repeat-containing protein	LOC_Os02g42960.1	thylakoid lumenal protein, putative, expressed
Si029650m	-1.08282	-0.806113	AT2G19440.1		O-Glycosyl hydrolases family 17 protein	LOC_Os07g07340.1	glucan endo-1,3-beta-glucosidase precursor, putative, expressed
Si008017m	-1.10779	-0.940076	AT1G80440.1		Galactose oxidase/kelch repeat superfamily protein	LOC_Os06g39370.1	OsFBK16 - F-box domain and kelch repeat containing protein, expressed
Si000188m	-1.21452	-0.467928	AT5G18980.1		ARM repeat superfamily protein	LOC_Os01g43110.1	expressed protein
Si032135m	-2.82418	-0.674472	AT3G48700.1	ATCXE13,CXE13	carboxyesterase 13	LOC_Os07g34370.1	gibberellin receptor, putative, expressed
Si009927m	-1.3889	-0.371857	AT5G22400.1		Rho GTPase activating protein with PAK-box/P21-Rho-binding domain	LOC_Os11g05540.1	rhoGAP domain containing protein, expressed
Si018154m	-1.25776	-0.338394	AT5G20720.1	ATCPN21,CHCPN10,CPN10,CPN20,CPN21	chaperonin 20	LOC_Os06g09679.1	chaperonin, putative, expressed
Si010649m	-2.25572	-0.651105	AT4G25700.1	B1,BCH1,BETA-OHASE 1,chy1	beta-hydroxylase 1	LOC_Os04g48880.1	fatty acid hydroxylase, putative, expressed
Si020704m	-1.32534	-0.29055	AT3G01440.1	PQL1,PQL2	PsbQ-like 1	LOC_Os07g01480.2	oxygen evolving enhancer protein 3 domain containing protein, expressed
Si040063m	-1.55766	-0.26675	AT5G05250.1			LOC_Os03g52680.1	expressed protein
Si009741m	-1.65029	-0.521598	AT1G04030.1			LOC_Os04g43230.1	expressed protein
Si030740m	-2.55759	-0.555908	AT1G64980.1		Nucleotide-diphospho-sugar transferases superfamily protein	LOC_Os10g37230.1	expressed protein
Si002034m	-1.39335	-0.549814	AT1G65230.1		Uncharacterized conserved protein (DUF2358)	LOC_Os01g68450.1	expressed protein
Si005842m	-1.3081	-0.2839	AT5G22800.1	EMB1030,EMB263,EMB86	Alanyl-tRNA synthetase, class IIc	LOC_Os06g13660.1	alanyl-tRNA synthetase, putative, expressed
Si030072m	-1.17036	0.1336	AT1G19180.1	JAZ1,TIFY10A	jasmonate-zim-domain protein 1	LOC_Os09g23660.1	ZIM motif family protein, expressed
Si021752m	-1.28274	0.417292	AT4G28300.1		Protein of unknown function (DUF1421)	LOC_Os05g48760.1	protein of unknown function DUF1421 domain containing protein, expressed
Si034387m	-1.22427	-0.283314	AT1G53730.1	SRF6	STRUBBELIG-receptor family 6	LOC_Os03g08550.1	STRUBBELIG-RECEPTOR FAMILY 6 precursor, putative, expressed
Si039409m	-1.34249	-0.983053	AT5G17540.1		HXXXD-type acyl-transferase family protein	LOC_Os10g35950.1	transferase family protein, putative, expressed
Si021786m	-1.61463	-0.633083	AT4G01330.1		Protein kinase superfamily protein	LOC_Os05g36050.1	serine/threonine-protein kinase, putative, expressed
Si010088m	-1.00926	-0.238929	AT5G67230.1	I14H,IRX14-L	Nucleotide-diphospho-sugar transferases superfamily protein	LOC_Os04g55670.1	glycosyltransferase family 43 protein, putative, expressed
Si018292m	-1.26075	-0.208599	AT4G17560.1		Ribosomal protein L19 family protein	LOC_Os02g43600.1	50S ribosomal protein L19, chloroplast precursor, putative, expressed
Si037096m	-1.85647	-0.389846	AT2G37240.1		Thioredoxin superfamily protein	LOC_Os03g17600.1	expressed protein
Si009981m	-1.88047	-0.803765	AT1G44170.1	ALDH3H1,ALDH4	aldehyde dehydrogenase 3H1	LOC_Os12g07810.1	aldehyde dehydrogenase, putative, expressed
Si009884m	-2.24183	-0.797478	AT1G33110.1		MATE efflux family protein	LOC_Os11g03240.1	MATE efflux family protein, putative, expressed
Si000374m	-1.60372	-0.432943	AT1G18550.1		ATP binding microtubule motor family protein	LOC_Os01g42070.1	kinesin motor domain containing protein, putative, expressed
Si037138m	-1.34913	-0.36787	AT2G21140.1	ATPRP2,PRP2	proline-rich protein 2	LOC_Os03g14140.1	POEI16 - Pollen Ole e I allergen and extensin family protein precursor, expressed
Si022108m	-1.61641	-0.456162	AT5G56850.1			LOC_Os05g14270.1	expressed protein
Si032031m	-2.44593	-0.829987	AT3G09580.1		FAD/NAD(P)-binding oxidoreductase family protein	LOC_Os07g43370.1	amine oxidase family protein, putative, expressed
Si029266m	-1.63298	-0.509461	AT4G00370.1	ANTR2,PHT4;4	Major facilitator superfamily protein	LOC_Os09g39680.1	transporter, major facilitator family, putative, expressed
Si011900m	-1.36961	-0.554906	AT5G60570.1		Galactose oxidase/kelch repeat superfamily protein	LOC_Os04g52830.1	OsFBK15 - F-box domain and kelch repeat containing protein, expressed
Si002843m	-1.60374	-0.865273	AT1G17100.1		SOUL heme-binding family protein	LOC_Os01g11230.1	SOUL heme-binding protein, putative, expressed
Si034503m	-1.24595	-0.282257	AT4G07960.1	ATCSLC12,CSLC12	Cellulose-synthase-like C12	LOC_Os07g03260.1	CSLC10 - cellulose synthase-like family C, expressed
Si020651m	-1.15509	-0.282748	AT3G19830.1	NTMC2T5.2,NTMC2TYPE5.2	Calcium-dependent lipid-binding (CaLB domain) family protein	LOC_Os02g58230.2	C2 domain containing protein, putative, expressed
Si022230m	-1.59366	-0.930357	AT5G19730.1		Pectin lyase-like superfamily protein	LOC_Os05g44600.1	pectinesterase, putative, expressed
Si030761m	-1.1823	-0.341665	AT3G63170.1		Chalcone-flavanone isomerase family protein	LOC_Os07g38390.1	chalcone isomerase, putative, expressed
Si030539m	-1.49127	-0.600468	AT1G30910.1		Molybdenum cofactor sulfurase family protein	LOC_Os09g38772.1	MOSC domain-containing protein, mitochondrial precursor, putative, expressed
Si028719m	-2.11868	-0.823578	AT4G20140.1	GSO1	Leucine-rich repeat transmembrane protein kinase	LOC_Os07g31500.1	leucine-rich repeat receptor protein kinase EXS precursor, putative, expressed
Si000372m	-1.22764	-0.634424	AT5G45650.1		subtilase family protein	LOC_Os01g52750.1	OsSub3 - Putative Subtilisin homologue, expressed
Si010934m	-2.57392	-0.956638	AT3G27060.1	ATTSO2,TSO2	Ferritin/ribonucleotide reductase-like family protein	LOC_Os06g14620.1	ribonucleoside-diphosphate reductase small chain, putative, expressed
Si037776m	-1.29644	-0.20043	AT5G14320.1		Ribosomal protein S13/S18 family	LOC_Os03g49710.1	ribosomal protein S13p/S18e, putative, expressed
Si017948m	-1.24468	-0.327471	AT5G39790.1		5\'-AMP-activated protein kinase-related	LOC_Os02g04330.1	5-AMP-activated protein kinase beta-1 subunit-related, putative, expressed
Si035394m	-1.04371	-0.327433	AT3G57610.1	ADSS	adenylosuccinate synthase	LOC_Os03g49220.1	adenylosuccinate synthetase, chloroplast precursor, putative, expressed
Si026644m	-1.44715	-0.651155	AT5G05340.1		Peroxidase superfamily protein	LOC_Os11g02130.1	peroxidase precursor, putative, expressed
Si034968m	-1.37682	-0.683641	AT4G38650.1		Glycosyl hydrolase family 10 protein	LOC_Os03g14010.2	glycosyl hydrolase family 10 protein, putative, expressed
Si037605m	-1.02609	-0.0997064	AT4G24130.1		Protein of unknown function, DUF538	LOC_Os10g37400.1	DUF538 domain containing protein, putative, expressed
Si023432m	-1.54004	-0.477558	AT3G51510.1			LOC_Os05g41190.1	expressed protein
Si002331m	-1.64322	-0.617893	AT5G56760.1	ATSERAT1;1,SAT-52,SAT5,SERAT1;1	serine acetyltransferase 1;1	LOC_Os01g52260.1	serine acetyltransferase protein, putative, expressed
Si034113m	-1.07484	-0.210443	AT1G17210.1	ATILP1,ILP1	IAP-like protein 1	LOC_Os03g57160.1	zinc ion binding protein, putative, expressed
Si017100m	-1.08952	-0.722234	AT4G33270.1	CDC20.1	Transducin family protein / WD-40 repeat family protein	LOC_Os02g47180.1	WD repeat-containing protein, putative, expressed
Si035116m	-1.14491	0.797172	AT5G07990.1	CYP75B1,D501,TT7	Cytochrome P450 superfamily protein	LOC_Os09g26960.1	cytochrome P450, putative, expressed
Si021797m	-2.3299	-0.675988	AT3G48280.1	CYP71A25	cytochrome P450, family 71, subfamily A, polypeptide 25	LOC_Os05g43910.1	cytochrome P450, putative, expressed
Si011021m	-1.22	-0.226476	AT2G21530.1		SMAD/FHA domain-containing protein	LOC_Os12g03070.2	FHA domain containing protein, putative, expressed
Si015228m	-1.33807	-0.774999				LOC_Os04g38800.1	expressed protein
Si038221m	-1.88113	0.578835	AT5G43150.1			LOC_Os07g02460.1	expressed protein
Si034621m	-1.53349	-0.6635	AT5G03250.1		Phototropic-responsive NPH3 family protein	LOC_Os03g52880.1	BTBN9 - Bric-a-Brac, Tramtrack, Broad Complex BTB domain with non-phototropic hypocotyl 3 NPH3 and coiled-coil domains, expressed
Si017085m	-1.401	-0.758081	AT4G32060.1		calcium-binding EF hand family protein	LOC_Os02g39950.1	EF hand family protein, putative, expressed
Si035881m	-1.52871	-0.208619				LOC_Os01g40750.1	expressed protein
Si019404m	-2.02501	-0.987975	AT2G36750.1	UGT73C1	UDP-glucosyl transferase 73C1	LOC_Os02g11130.1	cytokinin-O-glucosyltransferase 3, putative, expressed
Si022816m	-1.04596	-0.393373	AT2G38090.1		Duplicated homeodomain-like superfamily protein	LOC_Os05g37730.1	MYB family transcription factor, putative, expressed
Si008226m	-1.69546	-0.568889	AT4G15550.1	IAGLU	indole-3-acetate beta-D-glucosyltransferase	LOC_Os06g39330.1	UDP-glucoronosyl and UDP-glucosyl transferase domain containing protein, expressed
Si036750m	-1.07551	-0.158677	AT1G07320.1	RPL4	ribosomal protein L4	LOC_Os03g15870.1	ribosomal protein L4, putative, expressed
Si017610m	-1.49935	-0.971063	AT2G33190.1		F-box family protein with a domain of unknown function (DUF295)	LOC_Os02g45000.1	expressed protein
Si026069m	-1.15152	-0.391904	AT1G59540.1	ZCF125	P-loop containing nucleoside triphosphate hydrolases superfamily protein	LOC_Os11g35090.1	kinesin motor domain containing protein, putative, expressed
Si001788m	-1.49343	-0.763537	AT5G50890.1		alpha/beta-Hydrolases superfamily protein	LOC_Os01g47610.1	lipase class 3 family protein, putative, expressed
Si036891m	-1.34166	-0.359911	AT4G39460.1	SAMC1,SAMT1	S-adenosylmethionine carrier 1	LOC_Os05g29860.1	mitochondrial carrier protein, putative, expressed
Si034795m	-1.07475	-0.25222	AT2G22910.1	NAGS1	N-acetyl-l-glutamate synthase 1	LOC_Os03g31690.1	GCN5-related N-acetyltransferase, putative, expressed
Si000633m	-1.12017	0.162207	AT5G05450.1		P-loop containing nucleoside triphosphate hydrolases superfamily protein
Si000267m	-1.93724	-0.686117	AT1G59780.1		NB-ARC domain-containing disease resistance protein	LOC_Os11g43250.1	Leucine Rich Repeat family protein, expressed
Si034890m	-1.29818	-0.460411	AT5G03450.1		Transducin/WD40 repeat-like superfamily protein	LOC_Os03g01790.1	zinc finger, C3HC4 type domain containing protein, expressed
Si030078m	-1.88522	-0.257902	AT3G63140.1	CSP41A	chloroplast stem-loop binding protein of 41 kDa	LOC_Os07g11110.1	NAD dependent epimerase/dehydratase family protein, putative, expressed
Si018184m	-1.39684	-0.60101	AT5G47450.1	ATTIP2;3,DELTA-TIP3,TIP2;3	tonoplast intrinsic protein 2;3	LOC_Os02g44080.1	aquaporin protein, putative, expressed
Si030252m	-1.45797	-0.255352	AT1G19670.1	ATCLH1,ATHCOR1,CLH1,CORI1	chlorophyllase 1	LOC_Os10g28370.1	chlorophyllase-2, chloroplast precursor, putative, expressed
Si026633m	-1.06905	-0.349251	AT1G14700.1	ATPAP3,PAP3	purple acid phosphatase 3	LOC_Os11g34720.1	Ser/Thr protein phosphatase family protein, putative, expressed
Si006230m	-1.1788	0.695053	AT5G44400.1		FAD-binding Berberine family protein	LOC_Os06g35700.1	reticuline oxidase-like protein precursor, putative, expressed
Si022606m	-1.64257	0.220911	AT4G16260.1		Glycosyl hydrolase superfamily protein	LOC_Os05g31140.1	glycosyl hydrolases family 17, putative, expressed
Si040072m	-1.03851	-0.3194	AT3G14420.1		Aldolase-type TIM barrel family protein	LOC_Os03g57220.1	hydroxyacid oxidase 1, putative, expressed
Si017761m	-3.77948	-0.505006	AT4G08950.1	EXO	Phosphate-responsive 1 family protein	LOC_Os02g52010.1	phosphate-induced protein 1 conserved region domain containing protein, expressed
Si016792m	-1.45162	-0.547902	AT5G47750.1	D6PKL2,PK5	D6 protein kinase like 2	LOC_Os02g49310.1	AGC_PVPK_like_kin82y.7 - ACG kinases include homologs to PKA, PKG and PKC, expressed
Si028677m	-1.37413	-0.0822936	AT5G04140.1	FD-GOGAT,GLS1,GLU1,GLUS	glutamate synthase 1	LOC_Os07g46460.1	ferredoxin-dependent glutamate synthase, chloroplast precursor, putative, expressed
Si003139m	-1.22162	-0.150666	AT1G29070.1		Ribosomal protein L34	LOC_Os01g59060.1	50S ribosomal protein, putative, expressed
Si010908m	-1.55443	0.42216	AT4G03290.1		EF hand calcium-binding protein family	LOC_Os04g41540.1	OsCML22 - Calmodulin-related calcium sensor protein, expressed
Si029886m	-1.5282	-0.217746	AT3G15520.1		Cyclophilin-like peptidyl-prolyl cis-trans isomerase family protein	LOC_Os07g37830.2	peptidyl-prolyl cis-trans isomerase CYP37, chloroplast precursor, putative, expressed
Si029787m	-1.57641	-0.474961	AT1G07250.1	UGT71C4	UDP-glucosyl transferase 71C4	LOC_Os07g32620.1	anthocyanidin 5,3-O-glucosyltransferase, putative, expressed
Si011096m	-1.01706	-0.298721	AT2G27290.1		Protein of unknown function (DUF1279)	LOC_Os04g33940.1	protein of unknown function DUF1279 domain containing protein, expressed
Si037999m	-1.13386	-0.32526	AT4G02380.1	AtLEA5,SAG21	senescence-associated gene 21	LOC_Os02g35650.1	late embryogenesis abundant protein, putative, expressed
Si019430m	-1.62567	-0.259975	AT3G52960.1		Thioredoxin superfamily protein	LOC_Os02g09940.1	peroxiredoxin, putative, expressed
Si029923m	-1.0847	-0.17807	AT3G14420.1		Aldolase-type TIM barrel family protein	LOC_Os07g05820.1	hydroxyacid oxidase 1, putative, expressed
Si030730m	-1.13525	-0.289447	AT1G19150.1	LHCA2*1,LHCA6	photosystem I light harvesting complex gene 6	LOC_Os09g26810.1	chlorophyll A-B binding protein, putative, expressed
Si022322m	-1.05156	-0.503852	AT5G38520.1		alpha/beta-Hydrolases superfamily protein	LOC_Os05g34630.1	hydrolase, alpha/beta fold family domain containing protein, expressed
Si033653m	-2.12685	-0.509087
Si021943m	-1.16406	-0.716245	AT3G16490.1	IQD26	IQ-domain 26	LOC_Os05g09520.1	IQ calmodulin-binding motif family protein, expressed
Si022507m	-1.90921	-0.586746	AT3G03080.1		Zinc-binding dehydrogenase family protein	LOC_Os12g12560.1	NADP-dependent oxidoreductase, putative, expressed
Si022615m	-1.30317	-0.501542	AT5G51890.1		Peroxidase superfamily protein	LOC_Os05g04470.1	peroxidase precursor, putative, expressed
Si013353m	-1.67899	-0.986012	AT2G45340.1		Leucine-rich repeat protein kinase family protein	LOC_Os08g02440.1	expressed protein
Si006498m	-1.69225	-0.917703	AT3G17640.1		Leucine-rich repeat (LRR) family protein	LOC_Os06g28480.1	polygalacturonase inhibitor 1 precursor, putative, expressed
Si028794m	-1.02115	-0.406619	AT5G65700.1	BAM1	Leucine-rich receptor-like protein kinase family protein	LOC_Os07g04190.1	receptor protein kinase CLAVATA1 precursor, putative, expressed
Si000690m	-1.25645	-0.475488	AT4G18570.1		Tetratricopeptide repeat (TPR)-like superfamily protein	LOC_Os01g46340.1	chloroplast unusual positioning protein, putative, expressed
Si010516m	-1.11547	-0.491294	AT2G29050.1	ATRBL1,RBL1	RHOMBOID-like 1	LOC_Os04g48130.1	OsRhmbd11 - Putative Rhomboid homologue, expressed
Si023067m	-2.38103	-0.684998	AT5G53190.1		Nodulin MtN3 family protein	LOC_Os05g12320.1	nodulin MtN3 family protein, putative, expressed
Si037371m	-1.29787	0.0783946	AT1G05190.1	emb2394	Ribosomal protein L6 family	LOC_Os03g24020.1	ribosomal protein L6, putative, expressed
Si011119m	-1.34013	-0.444505	AT2G27510.1	ATFD3,FD3	ferredoxin 3	LOC_Os04g33630.1	2Fe-2S iron-sulfur cluster binding domain containing protein, expressed
Si030429m	-1.00541	0.739946	AT4G31800.1	ATWRKY18,WRKY18	WRKY DNA-binding protein 18	LOC_Os09g25060.1	WRKY76, expressed
Si022870m	-1.16453	-0.130268	AT1G54780.1	TLP18.3	thylakoid lumen 18.3 kDa protein	LOC_Os05g33280.1	thylakoid lumen protein, putative, expressed
Si007017m	-1.5749	0.903844	AT1G66230.1	AtMYB20,MYB20	myb domain protein 20	LOC_Os06g14670.1	ODORANT1, putative, expressed
Si000623m	-1.85763	-0.28443	AT1G71710.1		DNAse I-like superfamily protein	LOC_Os01g51890.1	endonuclease/exonuclease/phosphatase family domain containing protein, expressed
Si030338m	-1.09054	-0.464233	AT2G04570.1		GDSL-like Lipase/Acylhydrolase superfamily protein	LOC_Os09g04710.1	GDSL-like lipase/acylhydrolase, putative, expressed
Si037247m	-1.0607	0.223591	AT5G21920.1	ATYLMG2,YLMG2	YGGT family protein	LOC_Os03g08080.1	YGGT family protein, putative, expressed
Si010531m	-1.35315	-0.237736	AT3G47860.1	CHL	chloroplastic lipocalin	LOC_Os04g53490.1	OsCHL Chloroplastic lipocalin, expressed
Si028195m	-1.61906	-0.467102	AT5G45530.1		Protein of unknown function (DUF594)	LOC_Os09g38930.1	expressed protein
Si033178m	-1.06056	-0.692901	AT1G75460.1		ATP-dependent protease La (LON) domain protein	LOC_Os07g32560.1	ATP-dependent protease, putative, expressed
Si016453m	-1.09648	-0.364413	AT1G29340.1	ATPUB17,PUB17	plant U-box 17	LOC_Os02g13960.1	spotted leaf 11, putative, expressed
Si004021m	-1.34743	-0.235852	AT5G44650.1	AtCEST,CEST		LOC_Os01g58470.1	expressed protein
Si036691m	-1.21848	-0.180591	AT2G37220.1		RNA-binding (RRM/RBD/RNP motifs) family protein	LOC_Os03g25960.1	RNA recognition motif containing protein, putative, expressed
Si017921m	-1.08195	-0.114057	AT4G03280.1	PETC,PGR1	photosynthetic electron transfer C	LOC_Os07g37030.1	cytochrome b6-f complex iron-sulfur subunit, chloroplast precursor, putative, expressed
Si012629m	-1.06425	-0.461229	AT1G08280.1		Glycosyltransferase family 29 (sialyltransferase) family protein	LOC_Os12g05550.1	sialyltransferase family domain containing protein, expressed
Si029602m	-1.14064	-0.517256	AT3G51280.1		Tetratricopeptide repeat (TPR)-like superfamily protein	LOC_Os09g36740.1	tetratricopeptide repeat domain containing protein, expressed
Si006671m	-1.53075	-0.578746	AT2G16800.1		high-affinity nickel-transport family protein	LOC_Os06g02580.1	high-affinity nickel-transport family protein, putative, expressed
Si014229m	-1.18457	0.814697	AT4G04990.1		Protein of unknown function (DUF761)	LOC_Os08g31090.1	expressed protein
Si002094m	-1.7867	-0.320433	AT1G28600.1		GDSL-like Lipase/Acylhydrolase superfamily protein	LOC_Os01g42730.1	GDSL-like lipase/acylhydrolase, putative, expressed
Si032076m	-1.11959	-0.216276	AT1G21500.1			LOC_Os09g34140.1	expressed protein
Si036635m	-1.90015	-0.577545	AT1G05260.1	RCI3,RCI3A	Peroxidase superfamily protein	LOC_Os10g39170.1	peroxidase precursor, putative, expressed
Si003201m	-1.11067	-0.438524	AT5G46530.1		AWPM-19-like family protein	LOC_Os01g50440.1	AWPM-19-like membrane family protein, putative, expressed
Si000516m	-1.54992	-0.609989	AT2G27810.1	ATNAT12,NAT12	nucleobase-ascorbate transporter 12	LOC_Os01g63870.1	nucleobase-ascorbate transporter, putative, expressed
Si037026m	-1.04844	0.209354	AT3G25920.1	RPL15	ribosomal protein L15	LOC_Os03g12020.1	50S ribosomal protein L15, chloroplast precursor, putative, expressed
Si032403m	-1.58695	-0.182994	AT3G28345.1		ABC transporter family protein	LOC_Os02g09720.1	multidrug resistance protein, putative, expressed
Si017548m	-1.31958	-0.509697	AT5G02890.1		HXXXD-type acyl-transferase family protein	LOC_Os02g43670.1	transferase family protein, putative, expressed
Si022579m	-1.44925	-0.42796	AT5G61340.1			LOC_Os12g38810.1	expressed protein
Si022543m	-1.07033	-0.204371	AT4G15545.1			LOC_Os05g33620.1	expressed protein
Si023514m	-1.21169	-0.296146	AT5G14910.1		Heavy metal transport/detoxification superfamily protein	LOC_Os05g27100.1	expressed protein
Si018546m	-1.30677	-0.245675
Si036052m	-2.54785	-0.835529	AT5G58600.1	PMR5,TBL44	Plant protein of unknown function (DUF828)	LOC_Os03g18110.1	proteins of unknown function domain containing protein, putative, expressed
Si022712m	-1.50176	-0.834224				LOC_Os06g03220.1	expressed protein
Si009438m	-1.58405	-0.135403	AT1G76140.1		Prolyl oligopeptidase family protein	LOC_Os04g47360.1	OsPOP9 - Putative Prolyl Oligopeptidase homologue, expressed
Si040414m	-1.04566	0.733716
Si010467m	-1.60336	-0.12549	AT4G09010.1	APX4,TL29	ascorbate peroxidase 4	LOC_Os04g51300.1	peroxidase precursor, putative, expressed
Si007294m	-1.20703	-0.567784				LOC_Os06g02940.1	expressed protein
Si010449m	-1.97679	-0.4872	AT4G39330.1	ATCAD9,CAD9	cinnamyl alcohol dehydrogenase 9	LOC_Os04g15920.1	dehydrogenase, putative, expressed
Si039927m	-1.77119	-0.653462	AT1G14345.1		NAD(P)-linked oxidoreductase superfamily protein	LOC_Os03g07440.1	putativ eribonuclease P, putative, expressed
Si006914m	-1.06336	0.582477	AT4G31800.2	ATWRKY18,WRKY18	WRKY DNA-binding protein 18	LOC_Os06g44010.1	WRKY28, expressed
Si025081m	-1.6753	-0.73679	AT4G03470.1		Ankyrin repeat family protein	LOC_Os09g16160.1	ankyrin repeat family protein, putative, expressed
Si016767m	-1.45932	-0.741703	AT1G65060.1	4CL3	4-coumarate:CoA ligase 3	LOC_Os02g46970.1	AMP-binding domain containing protein, expressed
Si001232m	-1.032	-0.320672	AT3G16520.3	UGT88A1	UDP-glucosyl transferase 88A1	LOC_Os01g50200.1	UDP-glucoronosyl and UDP-glucosyl transferase domain containing protein, expressed
Si001726m	-1.32511	-0.230099
Si022159m	-1.10813	0.595494				LOC_Os12g29740.1	expressed protein
Si013299m	-1.61492	-0.868867	AT4G26590.1	ATOPT5,OPT5	oligopeptide transporter 5	LOC_Os08g38400.1	oligopeptide transporter, putative, expressed
Si029479m	-1.08994	-0.266324	AT1G11260.1	ATSTP1,STP1	sugar transporter 1	LOC_Os07g37320.1	transporter family protein, putative, expressed
Si003185m	-3.13636	-0.601637	AT2G31560.1		Protein of unknown function (DUF1685)	LOC_Os11g17930.1	expressed protein
Si000962m	-1.02849	-0.493668	AT1G22540.1		Major facilitator superfamily protein	LOC_Os01g65100.1	peptide transporter, putative, expressed
Si005451m	-2.50556	0.402362
Si006207m	-1.25797	-0.409012	AT1G44350.1	ILL6	IAA-leucine resistant (ILR)-like gene 6	LOC_Os06g47620.1	peptidase, putative, expressed
Si014102m	-1.0284	-0.357836	AT1G68090.1	ANN5,ANNAT5	annexin 5	LOC_Os09g23160.1	annexin, putative, expressed
Si028946m	-1.01881	-0.171901	AT5G35970.1		P-loop containing nucleoside triphosphate hydrolases superfamily protein	LOC_Os09g04440.1	DNA-binding protein, putative, expressed
Si032545m	-1.21937	-0.676668	AT5G23530.1	AtCXE18,CXE18	carboxyesterase 18	LOC_Os07g44860.1	gibberellin receptor GID1L2, putative, expressed
Si034825m	-1.43131	-0.299225	AT5G58700.1	ATPLC4,PLC4	phosphatidylinositol-speciwc phospholipase C4	LOC_Os03g18010.1	phospholipase C, putative, expressed
Si029448m	-1.24838	-0.354251	AT1G11820.2		O-Glycosyl hydrolases family 17 protein	LOC_Os07g32600.1	glucan endo-1,3-beta-glucosidase precursor, putative, expressed
Si006574m	-1.70305	0.951665	AT4G30850.1	HHP2	heptahelical transmembrane protein2	LOC_Os06g44250.1	haemolysin-III, putative, expressed
Si023182m	-1.13796	-0.23529	AT5G63310.1	ATNDPK2,NDPK IA,NDPK IA IA,NDPK1A,NDPK2	nucleoside diphosphate kinase 2	LOC_Os12g36194.1	nucleoside diphosphate kinase, putative, expressed
Si008666m	-1.26921	-0.53897	AT3G27060.1	ATTSO2,TSO2	Ferritin/ribonucleotide reductase-like family protein	LOC_Os06g14620.1	ribonucleoside-diphosphate reductase small chain, putative, expressed
Si007509m	-1.35223	-0.235667	AT3G47650.1		DnaJ/Hsp40 cysteine-rich domain superfamily protein	LOC_Os06g22690.1	bundle sheath defective protein 2, putative, expressed
Si017347m	-1.74327	0.61601
Si007182m	-1.37951	-0.19503	AT1G21065.1			LOC_Os06g43140.1	GA16396-PA, putative, expressed
Si040016m	-2.42287	-0.657653	AT5G42765.1			LOC_Os03g56320.1	expressed protein
Si022485m	-2.97844	-0.697946	AT2G42990.1		GDSL-like Lipase/Acylhydrolase superfamily protein	LOC_Os09g04624.1	GDSL-like lipase/acylhydrolase, putative, expressed
Si031433m	-1.56934	-0.462488	AT4G37810.1			LOC_Os07g04020.1	expressed protein
Si007410m	-1.61633	-0.214877				LOC_Os06g21270.2	glycine rich protein family protein, putative, expressed
Si003147m	-1.2888	0.0819513	AT1G74880.1	NDH-O	NAD(P)H:plastoquinone dehydrogenase complex subunit O	LOC_Os01g72950.1	expressed protein
Si003030m	-1.37379	-0.387605	AT2G36145.1			LOC_Os01g64270.1	expressed protein
Si007086m	-1.02298	-0.329773	AT4G28050.1	TET7	tetraspanin7	LOC_Os09g25760.1	tetraspanin family protein, putative, expressed
Si004113m	-1.38167	-0.273414	AT1G74070.1		Cyclophilin-like peptidyl-prolyl cis-trans isomerase family protein	LOC_Os01g02080.1	peptidyl-prolyl cis-trans isomerase, putative, expressed
Si021901m	-3.35146	-0.920364	AT1G48100.1		Pectin lyase-like superfamily protein	LOC_Os05g20020.1	polygalacturonase, putative, expressed
Si037499m	-1.21389	-0.199111	AT5G26330.1		Cupredoxin superfamily protein	LOC_Os03g59280.1	plastocyanin-like domain containing protein, putative, expressed
Si030230m	-1.70441	-0.29706				LOC_Os09g38650.1	expressed protein
Si001666m	-1.11932	-0.154605	AT5G40850.1	UPM1	urophorphyrin methylase 1	LOC_Os01g44050.1	siroheme synthase, putative, expressed
Si002831m	-1.07865	-0.354068	AT3G62020.1	GLP10	germin-like protein 10	LOC_Os01g72290.1	expressed protein
Si030988m	-1.25921	-0.338127	AT2G24860.1		DnaJ/Hsp40 cysteine-rich domain superfamily protein	LOC_Os09g25590.1	tsi1-interacting protein TSIP1, putative, expressed
Si000806m	-1.06956	-0.272399	AT5G60020.1	ATLAC17,LAC17	laccase 17	LOC_Os01g62480.1	laccase precursor protein, putative, expressed
Si021995m	-2.00648	-0.229712	AT5G58380.1	CIPK10,PKS2,SIP1,SNRK3.8	SOS3-interacting protein 1	LOC_Os05g26820.1	CAMK_KIN1/SNF1/Nim1_like.20 - CAMK includes calcium/calmodulin depedent protein kinases, expressed
Si000080m	-1.25904	0.0803503	AT3G18290.1	BTS,EMB2454	zinc finger protein-related	LOC_Os01g49470.1	E3 ubiquitin ligase, putative, expressed
Si028982m	-1.1911	-0.154355	AT2G40540.1	ATKT2,ATKUP2,KT2,KUP2,SHY3,TRK2	potassium transporter 2	LOC_Os07g48130.1	potassium transporter, putative, expressed
Si000920m	-1.25239	-0.233645	AT5G05740.2	ATEGY2,EGY2	ethylene-dependent gravitropism-deficient and yellow-green-like 2	LOC_Os01g04900.1	peptidase M50 family protein, putative, expressed
Si029701m	-1.45045	0.171045	AT3G49190.1		O-acyltransferase (WSD1-like) family protein	LOC_Os01g56360.1	wax synthase, putative, expressed
Si037440m	-1.0036	0.137415	AT1G64510.1		Translation elongation factor EF1B/ribosomal protein S6 family protein	LOC_Os03g62630.1	ribosomal protein S6, putative, expressed
Si030874m	-2.09369	-0.802693	AT4G31330.1		Protein of unknown function, DUF599	LOC_Os09g32100.1	expressed protein
Si000936m	-2.56943	-0.754147	AT2G16570.1	ASE1,ATASE,ATASE1	GLN phosphoribosyl pyrophosphate amidotransferase 1	LOC_Os01g65260.1	amidophosphoribosyltransferase, chloroplast precursor, putative, expressed
Si034294m	-1.11176	-0.125921	AT1G32090.1		early-responsive to dehydration stress protein (ERD4)	LOC_Os10g42820.1	early-responsive to dehydration protein-related, putative, expressed
Si008698m	-1.30193	-0.417344	AT1G72510.1		Protein of unknown function (DUF1677)	LOC_Os06g09900.1	expressed protein
Si035264m	-1.50621	-0.170572	AT4G18640.1	MRH1	Leucine-rich repeat protein kinase family protein	LOC_Os03g18370.1	MRH1, putative, expressed
Si017744m	-1.13046	-0.282175	AT2G18360.1		alpha/beta-Hydrolases superfamily protein	LOC_Os02g47780.1	hydrolase, alpha/beta fold family domain containing protein, expressed
Si018015m	-1.87794	-0.487995	AT3G20570.1	AtENODL9,ENODL9	early nodulin-like protein 9	LOC_Os02g06690.1	plastocyanin-like domain containing protein, putative, expressed
Si036365m	-1.82733	0.0689481	AT2G22780.1	PMDH1	peroxisomal NAD-malate dehydrogenase 1	LOC_Os03g56280.1	lactate/malate dehydrogenase, putative, expressed
Si014303m	-1.43091	-0.207093	AT3G23600.1		alpha/beta-Hydrolases superfamily protein	LOC_Os05g33200.1	endo-1,3;1,4-beta-D-glucanase precursor, putative, expressed
Si039107m	-1.27744	0.0774234	AT2G33800.1		Ribosomal protein S5 family protein	LOC_Os03g34040.1	ribosomal protein, putative, expressed
Si007448m	-3.08953	-0.890167	AT1G70250.1		receptor serine/threonine kinase, putative	LOC_Os06g49770.1	LTPL86 - Protease inhibitor/seed storage/LTP family protein precursor, expressed
Si031405m	-2.05831	-0.154716
Si017990m	-1.28804	0.100733	AT2G37170.1	PIP2;2,PIP2B	plasma membrane intrinsic protein 2	LOC_Os02g41860.2	aquaporin protein, putative, expressed
Si014232m	-1.16992	0.170016	AT5G57560.1	TCH4,XTH22	Xyloglucan endotransglucosylase/hydrolase family protein	LOC_Os08g13920.1	glycosyl hydrolases family 16, putative, expressed
Si001419m	-1.0915	-0.615725	AT1G33811.1		GDSL-like Lipase/Acylhydrolase superfamily protein	LOC_Os12g17570.1	GDSL-like lipase/acylhydrolase, putative, expressed
Si021617m	-1.8796	-0.456947	AT1G55120.1	AtcwINV3,ATFRUCT5,FRUCT5	beta-fructofuranosidase 5	LOC_Os09g08072.1	glycosyl hydrolases, putative, expressed
Si015615m	-1.36582	-0.311565	AT2G18710.1	SCY1	SECY homolog 1	LOC_Os08g15460.1	preprotein translocase subunit secY, putative, expressed
Si001843m	-1.50901	-0.12264	AT4G12830.1		alpha/beta-Hydrolases superfamily protein	LOC_Os01g69060.1	hydrolase, alpha/beta fold family domain containing protein, expressed
Si038748m	-1.35567	-0.184942	AT1G17180.1	ATGSTU25,GSTU25	glutathione S-transferase TAU 25	LOC_Os09g20220.1	glutathione S-transferase, putative, expressed
Si009790m	-1.19763	-0.231139	AT5G04660.1	CYP77A4	cytochrome P450, family 77, subfamily A, polypeptide 4	LOC_Os04g33370.1	cytochrome P450, putative, expressed
Si005109m	-1.70693	0.232395	AT1G24620.1		EF hand calcium-binding protein family	LOC_Os01g72100.1	OsCML10 - Calmodulin-related calcium sensor protein, expressed
Si030087m	-1.91169	-0.297412	AT5G13930.1	ATCHS,CHS,TT4	Chalcone and stilbene synthase family protein	LOC_Os07g34190.1	chalcone and stilbene synthases, putative, expressed
Si001375m	-1.76835	-0.265989	AT1G51760.1	IAR3,JR3	peptidase M20/M25/M40 family protein	LOC_Os01g51060.1	hydrolase, putative, expressed
Si034415m	-2.147	-0.11183	AT4G16370.1	ATOPT3,OPT3	oligopeptide transporter	LOC_Os03g54000.1	oligopeptide transporter, putative, expressed
Si005849m	-1.47302	-0.242371	AT4G11000.1		Ankyrin repeat family protein	LOC_Os06g18990.1	embryogenesis transmembrane protein, putative, expressed
Si009220m	-1.05841	-0.0480584	AT1G22930.1		T-complex protein 11	LOC_Os04g35840.1	T-complex protein 11, putative, expressed
Si026890m	-1.14249	-0.0641136
Si024315m	-1.12396	-0.0904688	AT5G12470.1		Protein of unknown function (DUF3411)	LOC_Os05g32230.1	expressed protein
Si001277m	-1.60904	0.642926	AT3G09220.1	LAC7	laccase 7	LOC_Os01g63190.1	laccase precursor protein, putative, expressed
Si037249m	-1.35811	-0.0899437	ATCG00340.1		Photosystem I, PsaA/PsaB protein	LOC_Os10g38234.1	photosystem I P700 chlorophyll a apoprotein A2, putative, expressed
Si037402m	-1.18429	-0.12575	AT1G74970.1	RPS9,TWN3	ribosomal protein S9	LOC_Os03g55930.1	ribosomal protein, putative, expressed
Si001527m	-1.13977	-0.0813636	AT4G29230.1	anac075,NAC075	NAC domain containing protein 75	LOC_Os01g09550.1	no apical meristem protein, putative, expressed
Si021560m	-1.15037	0.108979	AT2G42880.1	ATMPK20,MPK20	MAP kinase 20	LOC_Os05g49140.1	CGMC_MAPKCMGC_2.8 - CGMC includes CDA, MAPK, GSK3, and CLKC kinases, expressed
Si035641m	-1.25649	-0.0810916	AT1G69040.2	ACR4	ACT domain repeat 4	LOC_Os03g40100.1	ACT domain containing protein, expressed
Si020734m	-1.51971	-0.10454	ATMG01190.1		ATP synthase subunit 1	LOC_Os09g08910.1	ATP synthase, putative, expressed
Si010491m	-2.8616	0.230406	AT4G10500.1		2-oxoglutarate (2OG) and Fe(II)-dependent oxygenase superfamily protein	LOC_Os04g49210.1	naringenin,2-oxoglutarate 3-dioxygenase, putative, expressed
Si010945m	-2.36594	-0.210737	AT4G24380.1			LOC_Os04g37710.1	serine hydrolase domain containing protein, expressed
Si007043m	-1.12198	-0.171365	AT5G24800.1	ATBZIP9,BZIP9,BZO2H2	basic leucine zipper 9	LOC_Os06g45140.1	bZIP transcription factor domain containing protein, expressed
Si004704m	-1.02379	-0.12109	AT4G15550.1	IAGLU	indole-3-acetate beta-D-glucosyltransferase	LOC_Os01g08440.1	UDP-glucoronosyl and UDP-glucosyl transferase domain containing protein, expressed
Si018111m	-1.65302	-0.0783278	AT1G45474.1	LHCA5	photosystem I light harvesting complex gene 5	LOC_Os02g52650.1	chlorophyll A-B binding protein, putative, expressed
Si023185m	-2.04069	-0.298717	AT3G62020.1	GLP10	germin-like protein 10	LOC_Os05g19670.1	Cupin domain containing protein, expressed
Si030285m	-1.11836	-0.0607009	AT4G36810.1	GGPS1	geranylgeranyl pyrophosphate synthase 1	LOC_Os07g39270.1	polyprenyl synthetase, putative, expressed
Si014692m	-1.01933	-0.0555265				LOC_Os08g04430.1	expressed protein
Si002878m	-1.12658	-0.0703377	AT1G07410.1	ATRAB-A2B,ATRABA2B,RAB-A2B,RABA2b	RAB GTPase homolog A2B	LOC_Os01g62950.1	ras-related protein, putative, expressed
Si003071m	-1.39744	0.01791	AT3G27850.1	RPL12-C	ribosomal protein L12-C	LOC_Os01g47330.1	ribosomal protein L7/L12 C-terminal domain containing protein, expressed
Si031204m	-1.05267	0.0682787	AT4G16410.1			LOC_Os07g41630.1	expressed protein
Si036792m	-1.0222	0.0291548	AT5G53490.1		Tetratricopeptide repeat (TPR)-like superfamily protein	LOC_Os10g35810.1	thylakoid lumenal protein, putative, expressed
Si003703m	-2.86263	-0.804653	AT1G48910.1	YUC10	Flavin-containing monooxygenase family protein	LOC_Os01g16714.1	flavin monooxygenase, putative, expressed
Si026272m	-1.59575	0.266177	AT3G07990.1	SCPL27	serine carboxypeptidase-like 27	LOC_Os01g06490.1	OsSCP1 - Putative Serine Carboxypeptidase homologue, expressed
Si029654m	-1.85142	-0.229637	AT1G22360.1	AtUGT85A2,UGT85A2	UDP-glucosyl transferase 85A2	LOC_Os07g30369.1	indole-3-acetate beta-glucosyltransferase, putative, expressed
Si002267m	-1.03139	0.0300079	AT3G14110.2	FLU	Tetratricopeptide repeat (TPR)-like superfamily protein	LOC_Os01g32730.1	tetratricopeptide repeat containing protein, putative, expressed
Si028768m	-1.8671	0.069162	AT1G66950.1	ATPDR11,PDR11	pleiotropic drug resistance 11	LOC_Os08g43120.1	Plant PDR ABC transporter associated domain containing protein, expressed
Si026355m	-1.58505	-0.164943	AT4G19810.1		Glycosyl hydrolase family protein with chitinase insertion domain	LOC_Os11g27400.1	glycosyl hydrolase, putative, expressed
Si015405m	-3.13612	-0.616884	AT5G20820.1		SAUR-like auxin-responsive protein family	LOC_Os08g35110.1	OsSAUR33 - Auxin-responsive SAUR gene family member, expressed
Si023583m	-1.02108	-0.0570615	AT1G79850.1	CS17,PRPS17,RPS17	ribosomal protein S17	LOC_Os04g59494.1	transportin-2, putative, expressed
Si017480m	-1.12393	-0.0413313	AT1G68010.1	ATHPR1,HPR	hydroxypyruvate reductase	LOC_Os02g01150.2	erythronate-4-phosphate dehydrogenase domain containing protein, expressed
Si034236m	-1.01266	-0.0609025	AT1G05150.1		Calcium-binding tetratricopeptide family protein	LOC_Os03g15740.1	uncharacterized TPR repeat-containing protein, putative, expressed
Si009543m	-1.20115	0.0647148	AT1G12240.1	ATBETAFRUCT4,VAC-INV	Glycosyl hydrolases family 32 protein	LOC_Os02g01590.1	glycosyl hydrolases, putative, expressed
Si037145m	-1.12729	-0.0645368	AT3G56010.1
Si012092m	-1.15931	0.148076	AT3G06260.1	GATL4	galacturonosyltransferase-like 4	LOC_Os04g44850.1	glycosyl transferase 8 domain containing protein, putative, expressed
Si004383m	-3.70555	-0.380006	AT1G03220.1		Eukaryotic aspartyl protease family protein	LOC_Os01g71090.1	xylanase inhibitor, putative, expressed
Si001508m	-2.14651	0.298048	AT5G38200.1		Class I glutamine amidotransferase-like superfamily protein
Si005357m	-3.11253	0.43631				LOC_Os01g47570.1	expressed protein
Si035003m	-1.11819	-0.113226	AT1G09900.1		Pentatricopeptide repeat (PPR-like) superfamily protein	LOC_Os03g21780.1	pentatricopeptide repeat domain containing protein, putative, expressed
Si020000m	-1.46344	-0.0795939	AT4G30440.1	GAE1	UDP-D-glucuronate 4-epimerase 1	LOC_Os02g54890.1	UDP-glucuronate 4-epimerase, putative, expressed
Si002172m	-3.61302	-0.245652	AT3G45070.1		P-loop containing nucleoside triphosphate hydrolases superfamily protein	LOC_Os07g05460.1	flavonol sulfotransferase, putative, expressed
Si011001m	-1.54042	0.0210043	AT3G08740.1		elongation factor P (EF-P) family protein	LOC_Os12g02380.1	elongation factor P, putative, expressed
Si039664m	-1.90176	0.289778	AT2G39710.1		Eukaryotic aspartyl protease family protein	LOC_Os03g16500.1	aspartic proteinase nepenthesin precursor, putative, expressed
Si014335m	-2.05766	-0.154381
Si032134m	-1.00271	0.0230979	AT4G05320.2	UBQ10	polyubiquitin 10	LOC_Os06g46770.1	ubiquitin family protein, putative, expressed
Si010319m	-1.5243	-0.0800599	AT5G45910.1		GDSL-like Lipase/Acylhydrolase superfamily protein	LOC_Os01g12320.1	GDSL-like lipase/acylhydrolase, putative, expressed
Si014516m	-1.26366	-0.0429372	AT5G58070.1	ATTIL,TIL	temperature-induced lipocalin	LOC_Os08g34150.1	OsTIL-2 Temperature-induced lipocalin-2, expressed
Si018061m	-1.57449	0.135265	AT3G54420.1	ATCHITIV,ATEP3,CHIV,EP3	homolog of carrot EP3-3 chitinase	LOC_Os02g39330.1	CHIT1 - Chitinase family protein precursor, expressed
Si030400m	-1.21937	-0.0966506	AT5G23530.1	AtCXE18,CXE18	carboxyesterase 18	LOC_Os07g44860.1	gibberellin receptor GID1L2, putative, expressed
Si002825m	-1.16089	-0.0251692	AT3G15190.1		chloroplast 30S ribosomal protein S20, putative	LOC_Os01g48690.1	ribosomal protein rpS20, putative, expressed
Si023062m	-1.13569	0.0612936	AT3G27850.1	RPL12-C	ribosomal protein L12-C	LOC_Os05g49320.1	ribosomal protein L7/L12 C-terminal domain containing protein, expressed
Si018120m	-1.51024	-0.0612297	AT5G62140.1			LOC_Os02g45460.1	expressed protein
Si028116m	-1.96942	0.218773
Si014691m	-2.45547	-0.245652				LOC_Os08g43815.1	expressed protein
Si035648m	-1.11609	-0.0119308	AT5G30510.1	ARRPS1,RPS1	ribosomal protein S1	LOC_Os03g20100.1	S1 RNA binding domain containing protein, expressed
Si000943m	-1.99442	0.0862039	AT4G01950.1	ATGPAT3,GPAT3	glycerol-3-phosphate acyltransferase 3	LOC_Os01g14900.1	glycerol-3-phosphate acyltransferase, putative, expressed
Si017487m	-1.43151	-0.0586104	AT5G57660.1	ATCOL5,COL5	CONSTANS-like 5	LOC_Os06g44450.1	CCT/B-box zinc finger protein, putative, expressed
Si007278m	-1.01067	0.0231805	AT5G45680.1	ATFKBP13,FKBP13	FK506-binding protein 13	LOC_Os06g45340.1	peptidyl-prolyl cis-trans isomerase, FKBP-type, putative, expressed
Si035134m	-1.92009	0.115086	AT2G20340.1		Pyridoxal phosphate (PLP)-dependent transferases superfamily protein	LOC_Os01g56380.1	decarboxylase, putative, expressed
Si037515m	-1.02408	-0.0516761	AT4G19100.1		Protein of unknown function (DUF3464)	LOC_Os06g21530.1	expressed protein
Si039744m	-1.43697	0.0619816	AT5G17860.1	CAX7	calcium exchanger 7	LOC_Os03g45370.1	sodium/calcium exchanger protein, putative, expressed
Si010512m	-1.23848	-0.0161619	AT4G11570.1		Haloacid dehalogenase-like hydrolase (HAD) superfamily protein	LOC_Os04g47020.1	genetic modifier, putative, expressed
Si020757m	-2.00982	-0.0297986	AT2G07687.1		Cytochrome c oxidase, subunit III
Si009806m	-1.69638	-0.193335	AT1G75620.1		glyoxal oxidase-related protein	LOC_Os03g15320.1	glyoxal oxidase-related, putative, expressed
Si025708m	-2.37184	0.143619
Si028936m	-1.06763	-0.0160317	AT1G62310.1		transcription factor jumonji (jmjC) domain-containing protein	LOC_Os03g31594.1	jmjC domain containing protein, expressed
Si010906m	-1.31928	-0.0252028	AT5G17520.1	MEX1,RCP1	root cap 1 (RCP1)	LOC_Os04g51330.1	maltose excess protein 1-like, chloroplast precursor, putative, expressed
Si009971m	-1.14339	0.0258757	AT4G11280.1	ACS6,ATACS6	1-aminocyclopropane-1-carboxylic acid (acc) synthase 6	LOC_Os04g48850.1	aminotransferase, classes I and II, domain containing protein, expressed
Si004117m	-1.23507	-0.022224	AT2G32300.1	UCC1	uclacyanin 1	LOC_Os01g57690.1	early nodulin 20 precursor, putative, expressed
Si020735m	-2.67695	0.0421364	AT2G07727.1		Di-haem cytochrome, transmembrane;Cytochrome b/b6, C-terminal	LOC_Os10g21324.1	cytochrome b6, putative, expressed
Si021766m	-1.54103	-0.040712	AT2G30990.1		Protein of unknown function (DUF688)	LOC_Os01g55410.1	expressed protein
Si037675m	-1.17658	-0.00582994	AT1G73885.1			LOC_Os03g50270.1	expressed protein
Si019806m	-2.94587	-0.0953948	AT2G27500.2		Glycosyl hydrolase superfamily protein	LOC_Os02g33000.1	glycosyl hydrolases family 17, putative, expressed
Si010646m	-1.23979	-0.0107429	AT2G21960.1			LOC_Os04g54640.1	peptidase, cysteine peptidase active site, putative, expressed
Si004671m	-1.86032	0.020246	AT2G25770.1		Polyketide cyclase/dehydrase and lipid transport superfamily protein	LOC_Os01g10210.1	lachrymatory factor synthase, putative, expressed
Si031146m	-1.79783	-0.0225491
Si009302m	-2.04303	-0.0127569	AT1G17420.1	LOX3	lipoxygenase 3	LOC_Os03g08220.1	lipoxygenase protein, putative, expressed
Si026354m	-1.18914	0.00655606	AT3G16850.1		Pectin lyase-like superfamily protein	LOC_Os11g43750.1	polygalacturonase, putative, expressed
Si014333m	-2.49232	-0.0173589
Si031160m	-1.72514	-0.00451533	AT1G65420.1	NPQ7	Protein of unknown function (DUF565)	LOC_Os09g11520.1	DUF565 domain containing protein, putative, expressed
Si037046m	-1.43598	0.00164971	AT4G34215.1		Domain of unknown function (DUF303)	LOC_Os03g64030.1	receptor protein kinase, putative, expressed
Si023545m	-1.86807	0
Si035149m	-2.11834	0	AT4G16820.1	PLA-I{beta]2	alpha/beta-Hydrolases superfamily protein	LOC_Os10g41270.1	triacylglycerol lipase like protein, putative, expressed
Si019126m	-3.70684	0	AT2G20190.1	ATCLASP,CLASP	CLIP-associated protein	LOC_Os02g57120.1	HEAT repeat family protein, putative, expressed
Si039013m	-6.44044	0	AT1G07150.1	MAPKKK13	mitogen-activated protein kinase kinase kinase 13	LOC_Os03g18170.1	STE_MEKK_ste11_MAP3K.13 - STE kinases include homologs to sterile 7, sterile 11 and sterile 20 from yeast, expressed
Si033194m	-3.36196	0	AT5G52050.1		MATE efflux family protein	LOC_Os09g35600.1	MATE domain containing protein, expressed
Si032885m	-2.31391	0	AT3G23510.1		Cyclopropane-fatty-acyl-phospholipid synthase	LOC_Os07g29200.1	mycolic acid methyl transferase, putative, expressed
Si018745m	-2.3584	0				LOC_Os03g03520.1	expressed protein
Si009687m	-3.50682	0	AT3G52600.1	AtcwINV2,CWINV2	cell wall invertase 2	LOC_Os04g33740.1	glycosyl hydrolases, putative, expressed
Si010043m	-5.17698	0	AT1G68530.1	CER6,CUT1,G2,KCS6,POP1	3-ketoacyl-CoA synthase 6	LOC_Os04g02640.1	3-ketoacyl-CoA synthase 6, putative, expressed
Si003277m	-1.22909	0
Si040872m	-3.76126	0	AT1G21430.1	YUC11	Flavin-binding monooxygenase family protein	LOC_Os01g16714.1	flavin monooxygenase, putative, expressed
Si027019m	-2.04557	0
