# Supplementary material for: Global analysis of uncapped mRNA changes under drought stress and microRNA-dependent endonucleolytic cleavages in foxtail millet
Source: BMC Plant Biol. 2015 Oct 6;15:241. doi: 10.1186/s12870-015-0632-0 (PMC4594888; doi:10.1186/s12870-015-0632-0)
Supplement: Additional file 7. — miRNA/target interactions identified in the degradome library by PAREsnip and function annotations of targets. Annotations were retrieved from phytozome. Note: Columns are blank if no corresponding data is available. (XLSX 40 kb) [file 12870_2015_632_MOESM7_ESM.xlsx]

## Sheet: all_sit_seq_De-CK-PEG_function
Additional file 7: miRNA/target interactions identified in the degredome library by PAREsnip and function annotations of targets. Annotations were retrieved from phytozome. Note: Columns are blank if no corresponding data is available
						Function annotations of targets
miRNA_ID	Target_ID	Category	Cleavage_position	Dc_reads	Dd_reads	Best arabidopsis TAIR10 hit name	Best arabidopsis TAIR10 hit symbol	Best arabidopsis TAIR10 hit defline	Best rice hit name	Best rice hit defline
nov-sit-miR134	Si036448m|pacid:19682893	0	1501	9	0	AT4G00090.1		Transducin/WD40 repeat-like superfamily protein	LOC_Os03g64110.1	WD domain, G-beta repeat domain containing protein, expressed
nov-sit-miR73	Si028398m|pacid:19708389	0	709	2	0
nov-sit-miR77	Si037269m|pacid:19679149	0	878	16	0	AT3G14020.1	NF-YA6	nuclear factor Y, subunit A6	LOC_Os03g07880.1	nuclear transcription factor Y subunit, putative, expressed
sit-miR164a	Si022747m|pacid:19701137	0	791	49	38	AT1G56010.2	anac021,ANAC022,NAC1	NAC domain containing protein 1	LOC_Os12g41680.1	No apical meristem protein, putative, expressed
sit-miR164c	Si022747m|pacid:19701137	0	791	48	23	AT1G56010.2	anac021,ANAC022,NAC1	NAC domain containing protein 1	LOC_Os12g41680.1	No apical meristem protein, putative, expressed
nov-sit-miR41	Si022747m|pacid:19701137	0	791	48	34	AT1G56010.2	anac021,ANAC022,NAC1	NAC domain containing protein 1	LOC_Os12g41680.1	No apical meristem protein, putative, expressed
sit-miR164b	Si022747m|pacid:19701137	0	791	49	38	AT1G56010.2	anac021,ANAC022,NAC1	NAC domain containing protein 1	LOC_Os12g41680.1	No apical meristem protein, putative, expressed
sit-miR827	Si009851m|pacid:19695698	0	197	189	811	AT4G22990.1		Major Facilitator Superfamily with SPX (SYG1/Pho81/XPR1) domain-containing protein	LOC_Os04g48390.1	uncharacterized membrane protein, putative, expressed
sit-miR160	Si016559m|pacid:19686090	0	1481	117	45	AT4G30080.1	ARF16	auxin response factor 16	LOC_Os02g41800.1	auxin response factor, putative, expressed
sit-miR827	Si009522m|pacid:19695696	0	197	189	811	AT4G22990.1		Major Facilitator Superfamily with SPX (SYG1/Pho81/XPR1) domain-containing protein	LOC_Os04g48390.1	uncharacterized membrane protein, putative, expressed
sit-miR160	Si005991m|pacid:19704688	0	1767	993	928	AT4G30080.1	ARF16	auxin response factor 16	LOC_Os06g47150.1	auxin response factor 18, putative, expressed
nov-sit-miR64	Si017511m|pacid:19689734	0	386	57	19	AT4G37740.1	AtGRF2,GRF2	growth-regulating factor 2	LOC_Os02g53690.1	growth regulating factor protein, putative, expressed
nov-sit-miR77	Si037045m|pacid:19683885	0	1348	75	126	AT5G12840.2	ATHAP2A,EMB2220,HAP2A,NF-YA1	nuclear factor Y, subunit A1	LOC_Os03g48970.1	nuclear transcription factor Y subunit, putative, expressed
sit-miR169a	Si037045m|pacid:19683885	0	1348	75	126	AT5G12840.2	ATHAP2A,EMB2220,HAP2A,NF-YA1	nuclear factor Y, subunit A1	LOC_Os03g48970.1	nuclear transcription factor Y subunit, putative, expressed
sit-miR169b	Si037045m|pacid:19683885	0	1348	75	126	AT5G12840.2	ATHAP2A,EMB2220,HAP2A,NF-YA1	nuclear factor Y, subunit A1	LOC_Os03g48970.1	nuclear transcription factor Y subunit, putative, expressed
sit-miR169c	Si037045m|pacid:19683885	0	1348	75	126	AT5G12840.2	ATHAP2A,EMB2220,HAP2A,NF-YA1	nuclear factor Y, subunit A1	LOC_Os03g48970.1	nuclear transcription factor Y subunit, putative, expressed
sit-miR169e	Si037045m|pacid:19683885	0	1348	75	126	AT5G12840.2	ATHAP2A,EMB2220,HAP2A,NF-YA1	nuclear factor Y, subunit A1	LOC_Os03g48970.1	nuclear transcription factor Y subunit, putative, expressed
nov-sit-miR77	Si037302m|pacid:19679150	0	925	16	0	AT1G72830.1	ATHAP2C,HAP2C,NF-YA3	nuclear factor Y, subunit A3	LOC_Os03g07880.1	nuclear transcription factor Y subunit, putative, expressed
sit-miR169c	Si037302m|pacid:19679150	0	925	16	24	AT1G72830.1	ATHAP2C,HAP2C,NF-YA3	nuclear factor Y, subunit A3	LOC_Os03g07880.1	nuclear transcription factor Y subunit, putative, expressed
sit-miR160	Si034525m|pacid:19682948	0	1328	322	261	AT4G30080.1	ARF16	auxin response factor 16	LOC_Os10g33940.1	auxin response factor 18, putative, expressed
nov-sit-miR134	Si035701m|pacid:19682892	0	1505	9	0	AT4G00090.1		Transducin/WD40 repeat-like superfamily protein	LOC_Os03g64110.1	WD domain, G-beta repeat domain containing protein, expressed
sit-miR171a	Si006258m|pacid:19703625	0	506	18	13	AT4G00150.1	ATHAM3,HAM3	GRAS family transcription factor	LOC_Os06g01620.1	scarecrow, putative, expressed
sit-miR171b	Si006258m|pacid:19703625	0	506	18	13	AT4G00150.1	ATHAM3,HAM3	GRAS family transcription factor	LOC_Os06g01620.1	scarecrow, putative, expressed
nov-sit-miR64	Si008818m|pacid:19706159	0	662	65	44	AT3G13960.1	AtGRF5,GRF5	growth-regulating factor 5	LOC_Os06g02560.2	growth-regulating factor, putative, expressed
nov-sit-miR64	Si035794m|pacid:19683976	0	679	188	135	AT4G37740.1	AtGRF2,GRF2	growth-regulating factor 2	LOC_Os03g47140.1	growth regulating factor protein, putative, expressed
nov-sit-miR69	Si031269m|pacid:19711107	0	579	2	0	AT4G23330.2
sit-miR169d	Si005852m|pacid:19705392	0	539	2	0	AT5G60900.1	RLK1	receptor-like protein kinase 1	LOC_Os06g41510.1	D-mannose binding lectin family protein, expressed
nov-sit-miR69	Si031203m|pacid:19711106	0	583	2	0	AT4G23330.2
nov-sit-miR161	Si012635m|pacid:19694488	0	1321	43	32	AT4G36920.1	AP2,FL1,FLO2	Integrase-type DNA-binding superfamily protein	LOC_Os04g55560.2	AP2 domain containing protein, expressed
sit-miR172a	Si012635m|pacid:19694488	0	1321	43	32	AT4G36920.1	AP2,FL1,FLO2	Integrase-type DNA-binding superfamily protein	LOC_Os04g55560.2	AP2 domain containing protein, expressed
sit-miR172b	Si012635m|pacid:19694488	0	1321	43	33	AT4G36920.1	AP2,FL1,FLO2	Integrase-type DNA-binding superfamily protein	LOC_Os04g55560.2	AP2 domain containing protein, expressed
sit-miR160	Si009541m|pacid:19694259	0	1349	20	26	AT4G30080.1	ARF16	auxin response factor 16	LOC_Os04g43910.1	auxin response factor, putative, expressed
nov-sit-miR134	Si013575m|pacid:19692111	0	1192	3	6	AT5G63870.1	ATPP7,PP7	serine/threonine phosphatase 7	LOC_Os08g40200.1	Ser/Thr protein phosphatase family protein, putative, expressed
nov-sit-miR77	Si022607m|pacid:19701469	0	1376	23	13	AT5G06510.1	NF-YA10	nuclear factor Y, subunit A10	LOC_Os12g42400.1	nuclear transcription factor Y subunit, putative, expressed
sit-miR169a	Si022607m|pacid:19701469	0	1376	14	13	AT5G06510.1	NF-YA10	nuclear factor Y, subunit A10	LOC_Os12g42400.1	nuclear transcription factor Y subunit, putative, expressed
sit-miR169b	Si022607m|pacid:19701469	0	1376	15	13	AT5G06510.1	NF-YA10	nuclear factor Y, subunit A10	LOC_Os12g42400.1	nuclear transcription factor Y subunit, putative, expressed
sit-miR169c	Si022607m|pacid:19701469	0	1376	23	13	AT5G06510.1	NF-YA10	nuclear factor Y, subunit A10	LOC_Os12g42400.1	nuclear transcription factor Y subunit, putative, expressed
sit-miR169e	Si022607m|pacid:19701469	0	1376	23	13	AT5G06510.1	NF-YA10	nuclear factor Y, subunit A10	LOC_Os12g42400.1	nuclear transcription factor Y subunit, putative, expressed
sit-miR827	Si009523m|pacid:19695695	0	197	189	811	AT4G22990.1		Major Facilitator Superfamily with SPX (SYG1/Pho81/XPR1) domain-containing protein	LOC_Os04g48390.1	uncharacterized membrane protein, putative, expressed
nov-sit-miR77	Si037388m|pacid:19679153	0	2092	10	0	AT1G54160.1	NF-YA5,NFYA5	nuclear factor Y, subunit A5	LOC_Os03g07880.1	nuclear transcription factor Y subunit, putative, expressed
nov-sit-miR64	Si017515m|pacid:19689735	0	572	57	19	AT4G37740.1	AtGRF2,GRF2	growth-regulating factor 2	LOC_Os02g53690.1	growth regulating factor protein, putative, expressed
nov-sit-miR77	Si037313m|pacid:19679152	0	922	16	0	AT1G54160.1	NF-YA5,NFYA5	nuclear factor Y, subunit A5	LOC_Os03g07880.1	nuclear transcription factor Y subunit, putative, expressed
sit-miR156a	Si030195m|pacid:19713916	0	924	4	3	AT2G42200.1	SPL9	squamosa promoter binding protein-like 9	LOC_Os09g31438.1	OsSPL17 - SBP-box gene family member, expressed
sit-miR156b	Si030195m|pacid:19713916	0	924	4	3	AT2G42200.1	SPL9	squamosa promoter binding protein-like 9	LOC_Os09g31438.1	OsSPL17 - SBP-box gene family member, expressed
sit-miR164a	Si010553m|pacid:19694091	0	724	15	12	AT5G61430.1	ANAC100,ATNAC5,NAC100	NAC domain containing protein 100	LOC_Os04g38720.1	no apical meristem protein, putative, expressed
sit-miR164c	Si010553m|pacid:19694091	0	724	15	13	AT5G61430.1	ANAC100,ATNAC5,NAC100	NAC domain containing protein 100	LOC_Os04g38720.1	no apical meristem protein, putative, expressed
sit-miR164b	Si010553m|pacid:19694091	0	724	15	13	AT5G61430.1	ANAC100,ATNAC5,NAC100	NAC domain containing protein 100	LOC_Os04g38720.1	no apical meristem protein, putative, expressed
nov-sit-miR41	Si010553m|pacid:19694091	0	724	15	0	AT5G61430.1	ANAC100,ATNAC5,NAC100	NAC domain containing protein 100	LOC_Os04g38720.1	no apical meristem protein, putative, expressed
nov-sit-miR58	Si000283m|pacid:19673633	0	577	46	38	AT1G52150.1	ATHB-15,ATHB15,CNA,ICU4	Homeobox-leucine zipper family protein / lipid-binding START domain-containing protein	LOC_Os03g43930.2	START domain containing protein, expressed
nov-sit-miR60	Si000283m|pacid:19673633	0	577	46	38	AT1G52150.1	ATHB-15,ATHB15,CNA,ICU4	Homeobox-leucine zipper family protein / lipid-binding START domain-containing protein	LOC_Os03g43930.2	START domain containing protein, expressed
sit-miR166d	Si000283m|pacid:19673633	0	577	46	38	AT1G52150.1	ATHB-15,ATHB15,CNA,ICU4	Homeobox-leucine zipper family protein / lipid-binding START domain-containing protein	LOC_Os03g43930.2	START domain containing protein, expressed
sit-miR166a	Si000283m|pacid:19673633	0	577	46	38	AT1G52150.1	ATHB-15,ATHB15,CNA,ICU4	Homeobox-leucine zipper family protein / lipid-binding START domain-containing protein	LOC_Os03g43930.2	START domain containing protein, expressed
sit-miR166c	Si000283m|pacid:19673633	0	577	46	37	AT1G52150.1	ATHB-15,ATHB15,CNA,ICU4	Homeobox-leucine zipper family protein / lipid-binding START domain-containing protein	LOC_Os03g43930.2	START domain containing protein, expressed
nov-sit-miR59	Si000283m|pacid:19673633	0	577	46	38	AT1G52150.1	ATHB-15,ATHB15,CNA,ICU4	Homeobox-leucine zipper family protein / lipid-binding START domain-containing protein	LOC_Os03g43930.2	START domain containing protein, expressed
sit-miR827	Si009706m|pacid:19695697	0	197	189	811	AT4G22990.1		Major Facilitator Superfamily with SPX (SYG1/Pho81/XPR1) domain-containing protein	LOC_Os04g48390.1	uncharacterized membrane protein, putative, expressed
sit-miR160	Si016509m|pacid:19686089	0	1364	117	45	AT4G30080.1	ARF16	auxin response factor 16	LOC_Os02g41800.1	auxin response factor, putative, expressed
nov-sit-miR77	Si037309m|pacid:19679151	0	1966	10	2	AT1G54160.1	NF-YA5,NFYA5	nuclear factor Y, subunit A5	LOC_Os03g07880.1	nuclear transcription factor Y subunit, putative, expressed
sit-miR169c	Si037309m|pacid:19679151	0	1966	16	12	AT1G54160.1	NF-YA5,NFYA5	nuclear factor Y, subunit A5	LOC_Os03g07880.1	nuclear transcription factor Y subunit, putative, expressed
sit-miR156a	Si013747m|pacid:19692046	0	981	2	5	AT5G50670.1		Squamosa promoter-binding protein-like (SBP domain) transcription factor family protein	LOC_Os08g41940.1	OsSPL16 - SBP-box gene family member, expressed
sit-miR156b	Si013747m|pacid:19692046	0	981	2	5	AT5G50670.1		Squamosa promoter-binding protein-like (SBP domain) transcription factor family protein	LOC_Os08g41940.1	OsSPL16 - SBP-box gene family member, expressed
nov-sit-miR58	Si034251m|pacid:19684049	0	963	101	56	AT5G60690.1	IFL,IFL1,REV	Homeobox-leucine zipper family protein / lipid-binding START domain-containing protein	LOC_Os03g01890.1	START domain containing protein, expressed
nov-sit-miR60	Si034251m|pacid:19684049	0	963	101	66	AT5G60690.1	IFL,IFL1,REV	Homeobox-leucine zipper family protein / lipid-binding START domain-containing protein	LOC_Os03g01890.1	START domain containing protein, expressed
sit-miR166d	Si034251m|pacid:19684049	0	963	101	66	AT5G60690.1	IFL,IFL1,REV	Homeobox-leucine zipper family protein / lipid-binding START domain-containing protein	LOC_Os03g01890.1	START domain containing protein, expressed
sit-miR166a	Si034251m|pacid:19684049	0	963	101	66	AT5G60690.1	IFL,IFL1,REV	Homeobox-leucine zipper family protein / lipid-binding START domain-containing protein	LOC_Os03g01890.1	START domain containing protein, expressed
sit-miR166c	Si034251m|pacid:19684049	0	963	101	56	AT5G60690.1	IFL,IFL1,REV	Homeobox-leucine zipper family protein / lipid-binding START domain-containing protein	LOC_Os03g01890.1	START domain containing protein, expressed
nov-sit-miR59	Si034251m|pacid:19684049	0	963	101	66	AT5G60690.1	IFL,IFL1,REV	Homeobox-leucine zipper family protein / lipid-binding START domain-containing protein	LOC_Os03g01890.1	START domain containing protein, expressed
sit-miR156a	Si026656m|pacid:19707882	0	904	8	9	AT5G50670.1		Squamosa promoter-binding protein-like (SBP domain) transcription factor family protein	LOC_Os11g30370.1	OsSPL19 - SBP-box gene family member, expressed
sit-miR156b	Si026656m|pacid:19707882	0	904	8	9	AT5G50670.1		Squamosa promoter-binding protein-like (SBP domain) transcription factor family protein	LOC_Os11g30370.1	OsSPL19 - SBP-box gene family member, expressed
nov-sit-miR77	Si030751m|pacid:19709430	0	1096	2	0	AT1G54160.1	NF-YA5,NFYA5	nuclear factor Y, subunit A5	LOC_Os07g41720.1	nuclear transcription factor Y subunit, putative, expressed
sit-miR169a	Si030751m|pacid:19709430	0	1096	2	0	AT1G54160.1	NF-YA5,NFYA5	nuclear factor Y, subunit A5	LOC_Os07g41720.1	nuclear transcription factor Y subunit, putative, expressed
sit-miR169b	Si030751m|pacid:19709430	0	1096	2	0	AT1G54160.1	NF-YA5,NFYA5	nuclear factor Y, subunit A5	LOC_Os07g41720.1	nuclear transcription factor Y subunit, putative, expressed
sit-miR169c	Si030751m|pacid:19709430	0	1096	2	0	AT1G54160.1	NF-YA5,NFYA5	nuclear factor Y, subunit A5	LOC_Os07g41720.1	nuclear transcription factor Y subunit, putative, expressed
nov-sit-miR58	Si034254m|pacid:19681172	0	799	39	33	AT5G60690.1	IFL,IFL1,REV	Homeobox-leucine zipper family protein / lipid-binding START domain-containing protein	LOC_Os10g33960.1	START domain containing protein, expressed
nov-sit-miR60	Si034254m|pacid:19681172	0	799	38	33	AT5G60690.1	IFL,IFL1,REV	Homeobox-leucine zipper family protein / lipid-binding START domain-containing protein	LOC_Os10g33960.1	START domain containing protein, expressed
sit-miR166c	Si034254m|pacid:19681172	0	799	38	32	AT5G60690.1	IFL,IFL1,REV	Homeobox-leucine zipper family protein / lipid-binding START domain-containing protein	LOC_Os10g33960.1	START domain containing protein, expressed
sit-miR166d	Si034254m|pacid:19681172	0	799	39	33	AT5G60690.1	IFL,IFL1,REV	Homeobox-leucine zipper family protein / lipid-binding START domain-containing protein	LOC_Os10g33960.1	START domain containing protein, expressed
sit-miR166a	Si034254m|pacid:19681172	0	799	39	33	AT5G60690.1	IFL,IFL1,REV	Homeobox-leucine zipper family protein / lipid-binding START domain-containing protein	LOC_Os10g33960.1	START domain containing protein, expressed
nov-sit-miR59	Si034254m|pacid:19681172	0	799	39	33	AT5G60690.1	IFL,IFL1,REV	Homeobox-leucine zipper family protein / lipid-binding START domain-containing protein	LOC_Os10g33960.1	START domain containing protein, expressed
sit-miR169d	Si015244m|pacid:19693079	0	2779	0	3	AT5G07280.1	EMS1,EXS	Leucine-rich repeat transmembrane protein kinase	LOC_Os01g68870.1	leucine-rich repeat receptor protein kinase EXS precursor, putative, expressed
nov-sit-miR110	Si002023m|pacid:19675870	0	493	0	19	AT2G34010.1			LOC_Os01g11430.1	expressed protein
nov-sit-miR150	Si032372m|pacid:19709136	0	55	0	5				LOC_Os12g31870.1	expressed protein
nov-sit-miR159	Si017800m|pacid:19687518	0	737	0	4	AT4G21580.3		oxidoreductase, zinc-binding dehydrogenase family protein	LOC_Os02g56180.1	dehydrogenase, putative, expressed
nov-sit-miR108	Si017570m|pacid:19686135	1	1211	2	0	AT5G61430.1	ANAC100,ATNAC5,NAC100	NAC domain containing protein 100	LOC_Os02g36880.1	No apical meristem protein, putative, expressed
sit-miR164a	Si017570m|pacid:19686135	1	840	3	0	AT5G61430.1	ANAC100,ATNAC5,NAC100	NAC domain containing protein 100	LOC_Os02g36880.1	No apical meristem protein, putative, expressed
nov-sit-miR41	Si017570m|pacid:19686135	1	840	3	0	AT5G61430.1	ANAC100,ATNAC5,NAC100	NAC domain containing protein 100	LOC_Os02g36880.1	No apical meristem protein, putative, expressed
sit-miR164c	Si017570m|pacid:19686135	1	840	6	7	AT5G61430.1	ANAC100,ATNAC5,NAC100	NAC domain containing protein 100	LOC_Os02g36880.1	No apical meristem protein, putative, expressed
sit-miR164b	Si017570m|pacid:19686135	1	840	6	9	AT5G61430.1	ANAC100,ATNAC5,NAC100	NAC domain containing protein 100	LOC_Os02g36880.1	No apical meristem protein, putative, expressed
sit-miR164a	Si017931m|pacid:19686136	1	968	6	9	AT5G61430.1	ANAC100,ATNAC5,NAC100	NAC domain containing protein 100	LOC_Os02g36880.1	No apical meristem protein, putative, expressed
nov-sit-miR41	Si017931m|pacid:19686136	1	968	3	0	AT5G61430.1	ANAC100,ATNAC5,NAC100	NAC domain containing protein 100	LOC_Os02g36880.1	No apical meristem protein, putative, expressed
sit-miR164c	Si017931m|pacid:19686136	1	968	5	2	AT5G61430.1	ANAC100,ATNAC5,NAC100	NAC domain containing protein 100	LOC_Os02g36880.1	No apical meristem protein, putative, expressed
sit-miR164b	Si017931m|pacid:19686136	1	968	6	9	AT5G61430.1	ANAC100,ATNAC5,NAC100	NAC domain containing protein 100	LOC_Os02g36880.1	No apical meristem protein, putative, expressed
sit-miR172b	Si036734m|pacid:19683140	1	875	2	0	AT4G15920.1		Nodulin MtN3 family protein	LOC_Os03g22200.1	nodulin MtN3 family protein, putative, expressed
nov-sit-miR77	Si030663m|pacid:19709429	1	1108	2	0	AT1G72830.1	ATHAP2C,HAP2C,NF-YA3	nuclear factor Y, subunit A3	LOC_Os07g41720.1	nuclear transcription factor Y subunit, putative, expressed
sit-miR169a	Si030663m|pacid:19709429	1	1108	2	0	AT1G72830.1	ATHAP2C,HAP2C,NF-YA3	nuclear factor Y, subunit A3	LOC_Os07g41720.1	nuclear transcription factor Y subunit, putative, expressed
sit-miR169b	Si030663m|pacid:19709429	1	1108	2	0	AT1G72830.1	ATHAP2C,HAP2C,NF-YA3	nuclear factor Y, subunit A3	LOC_Os07g41720.1	nuclear transcription factor Y subunit, putative, expressed
sit-miR169c	Si030663m|pacid:19709429	1	1108	2	0	AT1G72830.1	ATHAP2C,HAP2C,NF-YA3	nuclear factor Y, subunit A3	LOC_Os07g41720.1	nuclear transcription factor Y subunit, putative, expressed
nov-sit-miR73	Si009524m|pacid:19694842	1	2214	4	0	AT5G53500.1		Transducin/WD40 repeat-like superfamily protein	LOC_Os04g48010.1	WD-40 repeat family protein, putative, expressed
sit-miR164c	Si030118m|pacid:19709720	1	310	3	0	AT4G28020.1			LOC_Os09g25950.1	regulator protein, putative, expressed
nov-sit-miR117	Si017311m|pacid:19690579	1	591	2	5	AT4G31210.1		DNA topoisomerase, type IA, core	LOC_Os06g16980.1	DNA topoisomerase I family protein, expressed
nov-sit-miR117	Si017362m|pacid:19690580	1	591	2	5	AT4G31210.1		DNA topoisomerase, type IA, core	LOC_Os06g16980.1	DNA topoisomerase I family protein, expressed
nov-sit-miR108	Si017567m|pacid:19686134	1	1235	2	0	AT5G61430.1	ANAC100,ATNAC5,NAC100	NAC domain containing protein 100	LOC_Os02g36880.1	No apical meristem protein, putative, expressed
sit-miR164a	Si017567m|pacid:19686134	1	864	5	2	AT5G61430.1	ANAC100,ATNAC5,NAC100	NAC domain containing protein 100	LOC_Os02g36880.1	No apical meristem protein, putative, expressed
nov-sit-miR41	Si017567m|pacid:19686134	1	864	3	0	AT5G61430.1	ANAC100,ATNAC5,NAC100	NAC domain containing protein 100	LOC_Os02g36880.1	No apical meristem protein, putative, expressed
sit-miR164c	Si017567m|pacid:19686134	1	864	4	2	AT5G61430.1	ANAC100,ATNAC5,NAC100	NAC domain containing protein 100	LOC_Os02g36880.1	No apical meristem protein, putative, expressed
sit-miR164b	Si017567m|pacid:19686134	1	864	6	9	AT5G61430.1	ANAC100,ATNAC5,NAC100	NAC domain containing protein 100	LOC_Os02g36880.1	No apical meristem protein, putative, expressed
sit-miR827	Si016510m|pacid:19689424	1	313	15	7	AT1G63010.1		Major Facilitator Superfamily with SPX (SYG1/Pho81/XPR1) domain-containing protein	LOC_Os02g45520.1	uncharacterized membrane protein, putative, expressed
nov-sit-miR77	Si036465m|pacid:19680235	1	1099	6	8	AT5G06510.1	NF-YA10	nuclear factor Y, subunit A10	LOC_Os12g42400.1	nuclear transcription factor Y subunit, putative, expressed
sit-miR169a	Si036465m|pacid:19680235	1	1099	3	7	AT5G06510.1	NF-YA10	nuclear factor Y, subunit A10	LOC_Os12g42400.1	nuclear transcription factor Y subunit, putative, expressed
sit-miR169b	Si036465m|pacid:19680235	1	1099	6	5	AT5G06510.1	NF-YA10	nuclear factor Y, subunit A10	LOC_Os12g42400.1	nuclear transcription factor Y subunit, putative, expressed
sit-miR169c	Si036465m|pacid:19680235	1	1099	6	8	AT5G06510.1	NF-YA10	nuclear factor Y, subunit A10	LOC_Os12g42400.1	nuclear transcription factor Y subunit, putative, expressed
sit-miR169e	Si036465m|pacid:19680235	1	1099	6	8	AT5G06510.1	NF-YA10	nuclear factor Y, subunit A10	LOC_Os12g42400.1	nuclear transcription factor Y subunit, putative, expressed
sit-miR164a	Si006975m|pacid:19704071	1	855	14	44	AT1G56010.2	anac021,ANAC022,NAC1	NAC domain containing protein 1	LOC_Os06g46270.1	no apical meristem protein, putative, expressed
sit-miR164c	Si006975m|pacid:19704071	1	855	11	42	AT1G56010.2	anac021,ANAC022,NAC1	NAC domain containing protein 1	LOC_Os06g46270.1	no apical meristem protein, putative, expressed
nov-sit-miR41	Si006975m|pacid:19704071	1	855	11	44	AT1G56010.2	anac021,ANAC022,NAC1	NAC domain containing protein 1	LOC_Os06g46270.1	no apical meristem protein, putative, expressed
sit-miR164b	Si006975m|pacid:19704071	1	855	14	44	AT1G56010.2	anac021,ANAC022,NAC1	NAC domain containing protein 1	LOC_Os06g46270.1	no apical meristem protein, putative, expressed
nov-sit-miR34	Si017560m|pacid:19688414	1	166	5	0	AT1G79650.1	RAD23,RAD23B	Rad23 UV excision repair protein family	LOC_Os02g08300.2	RAD23 DNA repair protein, putative, expressed
sit-miR827	Si016511m|pacid:19689423	1	313	15	7	AT1G63010.1		Major Facilitator Superfamily with SPX (SYG1/Pho81/XPR1) domain-containing protein	LOC_Os02g45520.1	uncharacterized membrane protein, putative, expressed
nov-sit-miR16	Si001804m|pacid:19677692	1	1445	2	3	AT5G50670.1		Squamosa promoter-binding protein-like (SBP domain) transcription factor family protein	LOC_Os01g69830.1	OsSPL2 - SBP-box gene family member, expressed
nov-sit-miR113	Si001804m|pacid:19677692	1	1445	2	3	AT5G50670.1		Squamosa promoter-binding protein-like (SBP domain) transcription factor family protein	LOC_Os01g69830.1	OsSPL2 - SBP-box gene family member, expressed
sit-miR156a	Si001804m|pacid:19677692	1	1444	6	11	AT5G50670.1		Squamosa promoter-binding protein-like (SBP domain) transcription factor family protein	LOC_Os01g69830.1	OsSPL2 - SBP-box gene family member, expressed
sit-miR156b	Si001804m|pacid:19677692	1	1444	6	11	AT5G50670.1		Squamosa promoter-binding protein-like (SBP domain) transcription factor family protein	LOC_Os01g69830.1	OsSPL2 - SBP-box gene family member, expressed
sit-miR156d	Si001804m|pacid:19677692	1	1445	2	3	AT5G50670.1		Squamosa promoter-binding protein-like (SBP domain) transcription factor family protein	LOC_Os01g69830.1	OsSPL2 - SBP-box gene family member, expressed
nov-sit-miR134	Si016898m|pacid:19686680	1	1759	0	4	AT1G25500.2		Plasma-membrane choline transporter family protein	LOC_Os02g36960.1	choline transporter-related, putative, expressed
sit-miR169d	Si016716m|pacid:19686268	1	1193	0	4	AT4G04180.1		P-loop containing nucleoside triphosphate hydrolases superfamily protein	LOC_Os02g50680.1	AAA-type ATPase family protein, putative, expressed
sit-miR394	Si004258m|pacid:19677902	1	2521	0	2	AT3G46710.1		NB-ARC domain-containing disease resistance protein	LOC_Os10g22484.1	RGH2B, putative, expressed
nov-sit-miR04	Si011431m|pacid:19696325	1	40	0	2
nov-sit-miR120	Si028820m|pacid:19710232	1	31	0	3	AT3G14470.1		NB-ARC domain-containing disease resistance protein	LOC_Os07g33740.1	vrga1, putative, expressed
nov-sit-miR34	Si023845m|pacid:19702658	1	168	0	2	AT5G63905.1			LOC_Os12g32580.1	expressed protein
nov-sit-miR45	Si000081m|pacid:19674886	2	3372	7	0	AT5G17910.1			LOC_Os01g59670.1	expressed protein
sit-miR319	Si029871m|pacid:19712002	2	1100	6	0	AT4G18390.1	TCP2	TEOSINTE BRANCHED 1, cycloidea and PCF transcription factor 2	LOC_Os07g05720.1	TCP family transcription factor, putative, expressed
sit-miR169a	Si037269m|pacid:19679149	2	878	21	24	AT3G14020.1	NF-YA6	nuclear factor Y, subunit A6	LOC_Os03g07880.1	nuclear transcription factor Y subunit, putative, expressed
sit-miR169b	Si037269m|pacid:19679149	2	878	21	24	AT3G14020.1	NF-YA6	nuclear factor Y, subunit A6	LOC_Os03g07880.1	nuclear transcription factor Y subunit, putative, expressed
sit-miR169c	Si037269m|pacid:19679149	2	878	21	24	AT3G14020.1	NF-YA6	nuclear factor Y, subunit A6	LOC_Os03g07880.1	nuclear transcription factor Y subunit, putative, expressed
sit-miR169e	Si037269m|pacid:19679149	2	878	21	24	AT3G14020.1	NF-YA6	nuclear factor Y, subunit A6	LOC_Os03g07880.1	nuclear transcription factor Y subunit, putative, expressed
sit-miR156a	Si006472m|pacid:19705891	2	1210	2	0	AT1G27360.1	SPL11	squamosa promoter-like 11	LOC_Os06g49010.1	OsSPL12 - SBP-box gene family member, expressed
sit-miR156b	Si006472m|pacid:19705891	2	1210	2	0	AT1G27360.1	SPL11	squamosa promoter-like 11	LOC_Os06g49010.1	OsSPL12 - SBP-box gene family member, expressed
nov-sit-miR123	Si021179m|pacid:19700076	2	114	2	6	AT2G33770.1	ATUBC24,PHO2,UBC24	phosphate 2	LOC_Os05g48390.1	ubiquitin conjugating enzyme protein, putative, expressed
nov-sit-miR43	Si011389m|pacid:19695407	2	402	28	24	AT1G08380.1	PSAO	photosystem I subunit O	LOC_Os04g33830.1	membrane protein, putative, expressed
nov-sit-miR01	Si030444m|pacid:19710177	2	858	11	4	AT4G22890.5	PGR5-LIKE A	PGR5-LIKE A	LOC_Os08g41460.1	expressed protein
sit-miR169a	Si037302m|pacid:19679150	2	925	21	24	AT1G72830.1	ATHAP2C,HAP2C,NF-YA3	nuclear factor Y, subunit A3	LOC_Os03g07880.1	nuclear transcription factor Y subunit, putative, expressed
sit-miR169b	Si037302m|pacid:19679150	2	925	21	24	AT1G72830.1	ATHAP2C,HAP2C,NF-YA3	nuclear factor Y, subunit A3	LOC_Os03g07880.1	nuclear transcription factor Y subunit, putative, expressed
sit-miR169e	Si037302m|pacid:19679150	2	925	21	24	AT1G72830.1	ATHAP2C,HAP2C,NF-YA3	nuclear factor Y, subunit A3	LOC_Os03g07880.1	nuclear transcription factor Y subunit, putative, expressed
nov-sit-miR64	Si011853m|pacid:19694602	2	935	10	8	AT3G13960.1	AtGRF5,GRF5	growth-regulating factor 5	LOC_Os04g51190.1	growth-regulating factor, putative, expressed
nov-sit-miR43	Si011260m|pacid:19695405	2	402	14	24	AT1G08380.1	PSAO	photosystem I subunit O	LOC_Os04g33830.1	membrane protein, putative, expressed
sit-miR164b	Si014180m|pacid:19691079	2	697	9	0	AT3G12977.1		NAC (No Apical Meristem) domain transcriptional regulator superfamily protein	LOC_Os08g10080.1	no apical meristem protein, putative, expressed
nov-sit-miR16	Si000117m|pacid:19674686	2	942	3	0	AT4G39400.1	ATBRI1,BIN1,BRI1,CBB2,DWF2	Leucine-rich receptor-like protein kinase family protein	LOC_Os01g52050.1	systemin receptor SR160 precursor, putative, expressed
nov-sit-miR115	Si013162m|pacid:19691567	2	145	4	0	AT5G57110.1	ACA8,AT-ACA8	autoinhibited Ca2+ -ATPase, isoform 8	LOC_Os04g51610.1	calcium-transporting ATPase, plasma membrane-type, putative, expressed
nov-sit-miR15	Si006258m|pacid:19703625	2	503	7	1	AT4G00150.1	ATHAM3,HAM3	GRAS family transcription factor	LOC_Os06g01620.1	scarecrow, putative, expressed
sit-miR169a	Si016443m|pacid:19688508	2	1234	2	0	AT5G04460.1		RING/U-box superfamily protein	LOC_Os02g57750.1	protein binding protein, putative, expressed
nov-sit-miR161	Si036068m|pacid:19681311	2	1308	9	18	AT2G28550.3	RAP2.7,TOE1	related to AP2.7	LOC_Os03g60430.2	AP2 domain containing protein, expressed
sit-miR172a	Si036068m|pacid:19681311	2	1308	9	18	AT2G28550.3	RAP2.7,TOE1	related to AP2.7	LOC_Os03g60430.2	AP2 domain containing protein, expressed
sit-miR172b	Si036068m|pacid:19681311	2	1308	9	18	AT2G28550.3	RAP2.7,TOE1	related to AP2.7	LOC_Os03g60430.2	AP2 domain containing protein, expressed
sit-miR156a	Si006471m|pacid:19705892	2	1311	2	0	AT1G27360.1	SPL11	squamosa promoter-like 11	LOC_Os06g49010.1	OsSPL12 - SBP-box gene family member, expressed
sit-miR156b	Si006471m|pacid:19705892	2	1311	2	0	AT1G27360.1	SPL11	squamosa promoter-like 11	LOC_Os06g49010.1	OsSPL12 - SBP-box gene family member, expressed
nov-sit-miR64	Si034822m|pacid:19680013	2	896	2	1	AT2G22840.1	AtGRF1,GRF1	growth-regulating factor 1	LOC_Os03g51970.1	growth-regulating factor, putative, expressed
nov-sit-miR146	Si029206m|pacid:19709977	2	1470	7	1	AT3G13460.1	ECT2	evolutionarily conserved C-terminal region 2	LOC_Os07g07490.1	YT521-B, putative, expressed
nov-sit-miR110	Si014438m|pacid:19691621	2	524	12	3	AT1G08360.1		Ribosomal protein L1p/L10e family	LOC_Os08g44380.1	L1P family of ribosomal proteins domain containing protein, expressed
nov-sit-miR56	Si034391m|pacid:19681566	2	631	2	0	AT3G53700.1	MEE40	Pentatricopeptide repeat (PPR) superfamily protein	LOC_Os08g01640.1	Rf1, mitochondrial precursor, putative, expressed
nov-sit-miR115	Si013175m|pacid:19691568	2	145	4	0	AT5G57110.1	ACA8,AT-ACA8	autoinhibited Ca2+ -ATPase, isoform 8	LOC_Os04g51610.3	calcium-transporting ATPase, plasma membrane-type, putative, expressed
nov-sit-miR108	Si012635m|pacid:19694488	2	1320	4	4	AT4G36920.1	AP2,FL1,FLO2	Integrase-type DNA-binding superfamily protein	LOC_Os04g55560.2	AP2 domain containing protein, expressed
sit-miR394	Si001465m|pacid:19676000	2	1093	9	0	AT1G27340.1		Galactose oxidase/kelch repeat superfamily protein	LOC_Os01g69940.1	OsFBX32 - F-box domain containing protein, expressed
nov-sit-miR23	Si001402m|pacid:19673924	2	1318	2	0	AT3G58790.1	GAUT15	galacturonosyltransferase 15	LOC_Os01g52710.1	glycosyl transferase 8 domain containing protein, putative, expressed
sit-miR2118d	Si001402m|pacid:19673924	2	1318	2	0	AT3G58790.1	GAUT15	galacturonosyltransferase 15	LOC_Os01g52710.1	glycosyl transferase 8 domain containing protein, putative, expressed
nov-sit-miR64	Si006922m|pacid:19705127	2	377	2	5	AT3G13960.1	AtGRF5,GRF5	growth-regulating factor 5	LOC_Os06g10310.1	growth regulating factor protein, putative, expressed
sit-miR169a	Si037388m|pacid:19679153	2	2092	21	24	AT1G54160.1	NF-YA5,NFYA5	nuclear factor Y, subunit A5	LOC_Os03g07880.1	nuclear transcription factor Y subunit, putative, expressed
sit-miR169b	Si037388m|pacid:19679153	2	2092	21	24	AT1G54160.1	NF-YA5,NFYA5	nuclear factor Y, subunit A5	LOC_Os03g07880.1	nuclear transcription factor Y subunit, putative, expressed
sit-miR169c	Si037388m|pacid:19679153	2	2092	15	5	AT1G54160.1	NF-YA5,NFYA5	nuclear factor Y, subunit A5	LOC_Os03g07880.1	nuclear transcription factor Y subunit, putative, expressed
sit-miR169e	Si037388m|pacid:19679153	2	2092	21	24	AT1G54160.1	NF-YA5,NFYA5	nuclear factor Y, subunit A5	LOC_Os03g07880.1	nuclear transcription factor Y subunit, putative, expressed
nov-sit-miR123	Si021181m|pacid:19700077	2	114	2	6	AT2G33770.1	ATUBC24,PHO2,UBC24	phosphate 2	LOC_Os05g48390.1	ubiquitin conjugating enzyme protein, putative, expressed
nov-sit-miR165	Si022301m|pacid:19700394	2	1391	2	2	AT5G42050.1		DCD (Development and Cell Death) domain protein	LOC_Os01g36950.1	N-rich protein, putative, expressed
nov-sit-miR42	Si022545m|pacid:19699725	2	232	2	0	AT5G23530.1	AtCXE18,CXE18	carboxyesterase 18	LOC_Os07g44860.1	gibberellin receptor GID1L2, putative, expressed
nov-sit-miR45	Si017082m|pacid:19689567	2	717	3	0	AT1G13440.1	GAPC-2,GAPC2	glyceraldehyde-3-phosphate dehydrogenase C2	LOC_Os04g40950.1	glyceraldehyde-3-phosphate dehydrogenase, putative, expressed
sit-miR319	Si036075m|pacid:19679455	2	1006	10	3	AT4G18390.1	TCP2	TEOSINTE BRANCHED 1, cycloidea and PCF transcription factor 2	LOC_Os03g57190.1	TCP family transcription factor, putative, expressed
sit-miR169a	Si037313m|pacid:19679152	2	922	21	24	AT1G54160.1	NF-YA5,NFYA5	nuclear factor Y, subunit A5	LOC_Os03g07880.1	nuclear transcription factor Y subunit, putative, expressed
sit-miR169b	Si037313m|pacid:19679152	2	922	21	24	AT1G54160.1	NF-YA5,NFYA5	nuclear factor Y, subunit A5	LOC_Os03g07880.1	nuclear transcription factor Y subunit, putative, expressed
sit-miR169c	Si037313m|pacid:19679152	2	922	21	5	AT1G54160.1	NF-YA5,NFYA5	nuclear factor Y, subunit A5	LOC_Os03g07880.1	nuclear transcription factor Y subunit, putative, expressed
sit-miR169e	Si037313m|pacid:19679152	2	922	21	24	AT1G54160.1	NF-YA5,NFYA5	nuclear factor Y, subunit A5	LOC_Os03g07880.1	nuclear transcription factor Y subunit, putative, expressed
nov-sit-miR58	Si034228m|pacid:19683970	2	851	29	21	AT2G34710.1	ATHB-14,ATHB14,PHB,PHB-1D	Homeobox-leucine zipper family protein / lipid-binding START domain-containing protein	LOC_Os03g43930.2	START domain containing protein, expressed
nov-sit-miR60	Si034228m|pacid:19683970	2	851	46	38	AT2G34710.1	ATHB-14,ATHB14,PHB,PHB-1D	Homeobox-leucine zipper family protein / lipid-binding START domain-containing protein	LOC_Os03g43930.2	START domain containing protein, expressed
sit-miR166d	Si034228m|pacid:19683970	2	851	46	38	AT2G34710.1	ATHB-14,ATHB14,PHB,PHB-1D	Homeobox-leucine zipper family protein / lipid-binding START domain-containing protein	LOC_Os03g43930.2	START domain containing protein, expressed
sit-miR166a	Si034228m|pacid:19683970	2	851	46	38	AT2G34710.1	ATHB-14,ATHB14,PHB,PHB-1D	Homeobox-leucine zipper family protein / lipid-binding START domain-containing protein	LOC_Os03g43930.2	START domain containing protein, expressed
nov-sit-miR59	Si034228m|pacid:19683970	2	851	46	38	AT2G34710.1	ATHB-14,ATHB14,PHB,PHB-1D	Homeobox-leucine zipper family protein / lipid-binding START domain-containing protein	LOC_Os03g43930.2	START domain containing protein, expressed
nov-sit-miR134	Si021551m|pacid:19699982	2	1461	2	3	AT2G33835.1	FES1	Zinc finger C-x8-C-x5-C-x3-H type family protein	LOC_Os05g41790.1	zinc finger C-x8-C-x5-C-x3-H type family protein, expressed
sit-miR156a	Si031154m|pacid:19710244	2	736	23	2	AT1G53160.1	SPL4	squamosa promoter binding protein-like 4	LOC_Os07g32170.1	OsSPL13 - SBP-box gene family member, expressed
sit-miR156b	Si031154m|pacid:19710244	2	736	27	13	AT1G53160.1	SPL4	squamosa promoter binding protein-like 4	LOC_Os07g32170.1	OsSPL13 - SBP-box gene family member, expressed
nov-sit-miR16	Si037067m|pacid:19679018	2	936	2	0	AT2G39470.1	PPL2	PsbP-like protein 2	LOC_Os03g17174.1	PsbP, putative, expressed
sit-miR171a	Si016508m|pacid:19689224	2	1085	29	15	AT4G00150.1	ATHAM3,HAM3	GRAS family transcription factor	LOC_Os02g44370.1	scarecrow, putative, expressed
sit-miR171b	Si016508m|pacid:19689224	2	1085	29	15	AT4G00150.1	ATHAM3,HAM3	GRAS family transcription factor	LOC_Os02g44370.1	scarecrow, putative, expressed
nov-sit-miR15	Si016508m|pacid:19689224	2	1082	29	12	AT4G00150.1	ATHAM3,HAM3	GRAS family transcription factor	LOC_Os02g44370.1	scarecrow, putative, expressed
nov-sit-miR168	Si026820m|pacid:19707245	2	213	2	0	AT3G14470.1		NB-ARC domain-containing disease resistance protein	LOC_Os11g44580.1	go35 NBS-LRR, putative, expressed
nov-sit-miR52	Si000783m|pacid:19673410	2	1361	4	0	AT5G25880.1	ATNADP-ME3,NADP-ME3	NADP-malic enzyme 3	LOC_Os01g52500.3	NADP-dependent malic enzyme, putative, expressed
nov-sit-miR43	Si011317m|pacid:19695406	2	402	28	12	AT1G08380.1	PSAO	photosystem I subunit O	LOC_Os04g33830.1	membrane protein, putative, expressed
nov-sit-miR115	Si013182m|pacid:19691569	2	145	4	0	AT5G57110.1	ACA8,AT-ACA8	autoinhibited Ca2+ -ATPase, isoform 8	LOC_Os04g51610.3	calcium-transporting ATPase, plasma membrane-type, putative, expressed
nov-sit-miR73	Si034358m|pacid:19682509	2	1246	12	10	AT3G11710.1	ATKRS-1	lysyl-tRNA synthetase 1	LOC_Os03g38980.1	tRNA synthetases class II domain containing protein, expressed
nov-sit-miR108	Si025305m|pacid:19699118	2	1590	26	24	AT2G28550.3	RAP2.7,TOE1	related to AP2.7	LOC_Os05g03040.1	AP2 domain containing protein, expressed
nov-sit-miR161	Si025305m|pacid:19699118	2	1591	124	107	AT2G28550.3	RAP2.7,TOE1	related to AP2.7	LOC_Os05g03040.1	AP2 domain containing protein, expressed
sit-miR172a	Si025305m|pacid:19699118	2	1591	124	107	AT2G28550.3	RAP2.7,TOE1	related to AP2.7	LOC_Os05g03040.1	AP2 domain containing protein, expressed
sit-miR172b	Si025305m|pacid:19699118	2	1591	124	107	AT2G28550.3	RAP2.7,TOE1	related to AP2.7	LOC_Os05g03040.1	AP2 domain containing protein, expressed
sit-miR169a	Si037309m|pacid:19679151	2	1966	21	24	AT1G54160.1	NF-YA5,NFYA5	nuclear factor Y, subunit A5	LOC_Os03g07880.1	nuclear transcription factor Y subunit, putative, expressed
sit-miR169b	Si037309m|pacid:19679151	2	1966	21	24	AT1G54160.1	NF-YA5,NFYA5	nuclear factor Y, subunit A5	LOC_Os03g07880.1	nuclear transcription factor Y subunit, putative, expressed
sit-miR169e	Si037309m|pacid:19679151	2	1966	21	24	AT1G54160.1	NF-YA5,NFYA5	nuclear factor Y, subunit A5	LOC_Os03g07880.1	nuclear transcription factor Y subunit, putative, expressed
nov-sit-miR21	Si034251m|pacid:19684049	2	964	5	0	AT5G60690.1	IFL,IFL1,REV	Homeobox-leucine zipper family protein / lipid-binding START domain-containing protein	LOC_Os03g01890.1	START domain containing protein, expressed
nov-sit-miR16	Si037307m|pacid:19679019	2	840	2	0	AT2G39470.1	PPL2	PsbP-like protein 2	LOC_Os03g17174.1	PsbP, putative, expressed
nov-sit-miR56	Si035811m|pacid:19685879	2	891	11	9	AT3G58660.1		Ribosomal protein L1p/L10e family	LOC_Os05g48422.1	60S ribosomal protein-related, putative, expressed
nov-sit-miR73	Si034346m|pacid:19682508	2	1246	12	11	AT3G11710.1	ATKRS-1	lysyl-tRNA synthetase 1	LOC_Os03g38980.1	tRNA synthetases class II domain containing protein, expressed
nov-sit-miR94	Si020704m|pacid:19693686	2	471	2	3	AT3G01440.1	PQL1,PQL2	PsbQ-like 1	LOC_Os07g01480.2	oxygen evolving enhancer protein 3 domain containing protein, expressed
nov-sit-miR38	Si023263m|pacid:19701826	2	256	4	6	AT3G18820.1	ATRAB7B,ATRABG3F,RAB71,RAB7B,RABG3F	RAB GTPase homolog G3F	LOC_Os05g44050.1	ras-related protein, putative, expressed
sit-miR169d	Si002809m|pacid:19676456	2	443	0	20	AT5G43750.1	NDH18	NAD(P)H dehydrogenase 18	LOC_Os01g70400.1	expressed protein
nov-sit-miR111	Si009330m|pacid:19694557	2	1531	0	3	AT2G20580.1	ATRPN1A,RPN1A	26S proteasome regulatory subunit S2 1A	LOC_Os02g05340.1	proteasome/cyclosome repeat containing protein, expressed
nov-sit-miR163	Si030729m|pacid:19712692	2	964	0	3	AT5G62740.1	ATHIR1,HIR1	SPFH/Band 7/PHB domain-containing membrane-associated protein family	LOC_Os09g19710.1	hypersensitive-induced response protein, putative, expressed
nov-sit-miR38	Si012800m|pacid:19694603	2	671	0	2	AT5G07620.1		Protein kinase superfamily protein	LOC_Os04g46320.1	inactive receptor kinase At2g26730 precursor, putative, expressed
nov-sit-miR23	Si024241m|pacid:19701004	2	629	0	2	AT3G14460.1		LRR and NB-ARC domains-containing disease resistance protein	LOC_Os03g63150.1	powdery mildew resistance protein PM3b, putative, expressed
sit-miR2118d	Si024241m|pacid:19701004	2	629	0	2	AT3G14460.1		LRR and NB-ARC domains-containing disease resistance protein	LOC_Os03g63150.1	powdery mildew resistance protein PM3b, putative, expressed
sit-miR169d	Si037045m|pacid:19683885	2	1347	0	5	AT5G12840.2	ATHAP2A,EMB2220,HAP2A,NF-YA1	nuclear factor Y, subunit A1	LOC_Os03g48970.1	nuclear transcription factor Y subunit, putative, expressed
nov-sit-miR04	Si025853m|pacid:19707617	2	595	0	4	AT3G14470.1		NB-ARC domain-containing disease resistance protein	LOC_Os05g12770.1	NB-ARC domain containing protein, expressed
sit-miR398	Si001184m|pacid:19677118	2	90	0	6	AT4G14030.1	SBP1	selenium-binding protein 1	LOC_Os01g68770.1	selenium-binding protein, putative, expressed
sit-miR156a	Si030892m|pacid:19710830	2	577	0	9				LOC_Os08g41940.1	OsSPL16 - SBP-box gene family member, expressed
sit-miR156b	Si030892m|pacid:19710830	2	577	0	9				LOC_Os08g41940.1	OsSPL16 - SBP-box gene family member, expressed
nov-sit-miR43	Si035812m|pacid:19681742	2	1149	0	6	AT5G39660.1	CDF2	cycling DOF factor 2	LOC_Os03g07360.1	expressed protein
nov-sit-miR152	Si025940m|pacid:19707954	2	759	0	2	AT1G10390.1		Nucleoporin autopeptidase	LOC_Os12g06890.1	OsNucAP3 - Putative Nucleoporin Autopeptidase homologue, expressed
nov-sit-miR160	Si016378m|pacid:19686082	2	2348	0	3	AT5G14880.1		Potassium transporter family protein	LOC_Os02g49760.3	potassium transporter, putative, expressed
sit-miR398	Si001022m|pacid:19677116	2	90	0	2	AT4G14030.1	SBP1	selenium-binding protein 1	LOC_Os01g68770.1	selenium-binding protein, putative, expressed
sit-miR398	Si001377m|pacid:19677120	2	90	0	6	AT4G14030.1	SBP1	selenium-binding protein 1	LOC_Os01g68770.1	selenium-binding protein, putative, expressed
nov-sit-miR04	Si025856m|pacid:19708737	2	582	0	2	AT3G14470.1		NB-ARC domain-containing disease resistance protein	LOC_Os03g48320.1	disease resistance RPP13-like protein 1, putative, expressed
sit-miR398	Si001180m|pacid:19677119	2	78	0	2	AT4G14030.1	SBP1	selenium-binding protein 1	LOC_Os01g68770.1	selenium-binding protein, putative, expressed
nov-sit-miR108	Si009414m|pacid:19694856	2	2424	0	2	AT5G20300.1		Avirulence induced gene (AIG1) family protein	LOC_Os12g09570.2	GTP binding protein, putative, expressed
sit-miR166c	Si034228m|pacid:19683970	2	851	0	5	AT2G34710.1	ATHB-14,ATHB14,PHB,PHB-1D	Homeobox-leucine zipper family protein / lipid-binding START domain-containing protein	LOC_Os03g43930.2	START domain containing protein, expressed
nov-sit-miR16	Si037664m|pacid:19679020	2	1091	0	4	AT2G39470.1	PPL2	PsbP-like protein 2	LOC_Os03g17174.2	PsbP, putative, expressed
nov-sit-miR16	Si013308m|pacid:19690928	2	135	0	2	AT5G06740.1		Concanavalin A-like lectin protein kinase family protein	LOC_Os08g40270.1	lectin-like protein kinase, putative, expressed
sit-miR156b	Si013308m|pacid:19690928	2	134	0	11	AT5G06740.1		Concanavalin A-like lectin protein kinase family protein	LOC_Os08g40270.1	lectin-like protein kinase, putative, expressed
sit-miR156d	Si013308m|pacid:19690928	2	135	0	2	AT5G06740.1		Concanavalin A-like lectin protein kinase family protein	LOC_Os08g40270.1	lectin-like protein kinase, putative, expressed
nov-sit-miR52	Si000774m|pacid:19673409	2	1402	0	2	AT5G25880.1	ATNADP-ME3,NADP-ME3	NADP-malic enzyme 3	LOC_Os01g52500.3	NADP-dependent malic enzyme, putative, expressed
sit-miR166c	Si001660m|pacid:19677584	2	1097	0	2	AT2G27500.1		Glycosyl hydrolase superfamily protein	LOC_Os01g64170.1	glycosyl hydrolases family 17, putative, expressed
sit-miR169c	Si040574m|pacid:19681166	2	762	0	6
sit-miR398	Si002152m|pacid:19677121	2	90	0	4	AT4G14030.1	SBP1	selenium-binding protein 1	LOC_Os01g68770.1	selenium-binding protein, putative, expressed
nov-sit-miR21	Si016421m|pacid:19690003	2	605	0	2	AT5G36880.2	ACS	acetyl-CoA synthetase	LOC_Os02g32490.1	AMP-binding enzyme, putative, expressed
sit-miR2118d	Si020981m|pacid:19700382	2	629	0	2	AT3G14460.1		LRR and NB-ARC domains-containing disease resistance protein	LOC_Os03g63150.1	powdery mildew resistance protein PM3b, putative, expressed
sit-miR167a	Si021223m|pacid:19700662	2	2351	0	2	AT1G30330.1	ARF6	auxin response factor 6	LOC_Os04g57610.1	auxin response factor, putative, expressed
nov-sit-miR165	Si030917m|pacid:19709457	3	1056	6	0	AT1G14220.1		Ribonuclease T2 family protein	LOC_Os09g36680.1	ribonuclease T2 family domain containing protein, expressed
nov-sit-miR116	Si031814m|pacid:19709877	3	425	3	0	AT3G05890.1	RCI2B	Low temperature and salt responsive protein family	LOC_Os07g44180.1	OsRCI2-10 - Hydrophobic protein LTI6A, expressed
nov-sit-miR149	Si017052m|pacid:19690561	3	1384	5	4	AT4G13940.1	ATSAHH1,EMB1395,HOG1,MEE58,SAHH1	S-adenosyl-L-homocysteine hydrolase	LOC_Os11g26850.2	erythronate-4-phosphate dehydrogenase, putative, expressed
sit-miR164a	Si007276m|pacid:19705640	3	260	7	0	AT1G74270.1		Ribosomal protein L35Ae family protein	LOC_Os02g54470.1	60S ribosomal protein L35a-3, putative, expressed
nov-sit-miR42	Si007276m|pacid:19705640	3	260	7	0	AT1G74270.1		Ribosomal protein L35Ae family protein	LOC_Os02g54470.1	60S ribosomal protein L35a-3, putative, expressed
nov-sit-miR43	Si007276m|pacid:19705640	3	262	4	2	AT1G74270.1		Ribosomal protein L35Ae family protein	LOC_Os02g54470.1	60S ribosomal protein L35a-3, putative, expressed
nov-sit-miR165	Si023092m|pacid:19700712	3	1114	2	0	AT1G09310.1		Protein of unknown function, DUF538	LOC_Os12g37650.1	DUF538 domain containing protein, putative, expressed
nov-sit-miR34	Si013144m|pacid:19692866	3	3104	2	2	AT3G54670.1	ATSMC1,SMC1,TTN8	Structural maintenance of chromosomes (SMC) family protein	LOC_Os12g44390.1	RecF/RecN/SMC N terminal domain containing protein, expressed
nov-sit-miR149	Si017049m|pacid:19690560	3	1384	5	4	AT4G13940.1	ATSAHH1,EMB1395,HOG1,MEE58,SAHH1	S-adenosyl-L-homocysteine hydrolase	LOC_Os11g26850.2	erythronate-4-phosphate dehydrogenase, putative, expressed
nov-sit-miR105	Si002579m|pacid:19677295	3	42	5	0	AT2G34420.1	LHB1B2,LHCB1.5	photosystem II light harvesting complex gene B1B2	LOC_Os01g41710.1	chlorophyll A-B binding protein, putative, expressed
nov-sit-miR165	Si022283m|pacid:19700393	3	1252	2	3	AT5G42050.1		DCD (Development and Cell Death) domain protein	LOC_Os01g36950.2	N-rich protein, putative, expressed
nov-sit-miR149	Si013650m|pacid:19691794	3	1302	5	0	AT4G13940.1	ATSAHH1,EMB1395,HOG1,MEE58,SAHH1	S-adenosyl-L-homocysteine hydrolase	LOC_Os11g26850.2	erythronate-4-phosphate dehydrogenase, putative, expressed
nov-sit-miR74	Si037231m|pacid:19682611	3	603	2	0	AT3G02950.1	AtTHO7,THO7	Tho complex subunit 7/Mft1p	LOC_Os08g06360.1	THO complex subunit 7, putative, expressed
nov-sit-miR34	Si013129m|pacid:19692865	3	3104	4	2	AT3G54670.3	ATSMC1,SMC1,TTN8	Structural maintenance of chromosomes (SMC) family protein	LOC_Os12g44390.1	RecF/RecN/SMC N terminal domain containing protein, expressed
nov-sit-miR116	Si031820m|pacid:19709878	3	563	3	0	AT3G05890.1	RCI2B	Low temperature and salt responsive protein family	LOC_Os07g44180.1	OsRCI2-10 - Hydrophobic protein LTI6A, expressed
nov-sit-miR151	Si024648m|pacid:19698864	3	168	15	7	AT2G34420.1	LHB1B2,LHCB1.5	photosystem II light harvesting complex gene B1B2	LOC_Os01g41710.1	chlorophyll A-B binding protein, putative, expressed
nov-sit-miR47	Si006128m|pacid:19705137	3	1592	2	0	AT4G24190.1	AtHsp90-7,AtHsp90.7,HSP90.7,SHD	Chaperone protein htpG family protein	LOC_Os06g50300.1	heat shock protein, putative, expressed
sit-miR164c	Si037323m|pacid:19681530	3	236	4	0	AT1G31330.1	PSAF	photosystem I subunit F	LOC_Os03g56670.1	photosystem I reaction center subunit III, chloroplast precursor, putative, expressed
nov-sit-miR47	Si005877m|pacid:19705136	3	1592	2	0	AT4G24190.1	AtHsp90-7,AtHsp90.7,HSP90.7,SHD	Chaperone protein htpG family protein	LOC_Os06g50300.1	heat shock protein, putative, expressed
sit-miR167d	Si021157m|pacid:19697803	3	3055	3	3	AT5G37020.1	ARF8,ATARF8	auxin response factor 8	LOC_Os12g41950.1	auxin response factor, putative, expressed
sit-miR167a	Si021157m|pacid:19697803	3	3055	5	3	AT5G37020.1	ARF8,ATARF8	auxin response factor 8	LOC_Os12g41950.1	auxin response factor, putative, expressed
sit-miR167b	Si021157m|pacid:19697803	3	3055	7	6	AT5G37020.1	ARF8,ATARF8	auxin response factor 8	LOC_Os12g41950.1	auxin response factor, putative, expressed
nov-sit-miR172	Si018247m|pacid:19689532	3	920	2	0	AT5G13450.1	ATP5	delta subunit of Mt ATP synthase	LOC_Os06g43850.1	ATP synthase F1, delta subunit family protein, putative, expressed
nov-sit-miR75	Si021969m|pacid:19700417	3	1868	0	6	AT1G48600.2	AtPMEAMT,PMEAMT	S-adenosyl-L-methionine-dependent methyltransferases superfamily protein	LOC_Os05g47540.1	CPuORF26 - conserved peptide uORF-containing transcript, expressed
nov-sit-miR159	Si014350m|pacid:19690687	3	599	0	2	AT3G13580.1		Ribosomal protein L30/L7 family protein	LOC_Os08g13690.1	60S ribosomal protein L7, putative, expressed
nov-sit-miR64	Si014588m|pacid:19693317	3	119	0	2
nov-sit-miR105	Si030823m|pacid:19712589	3	279	0	2	AT2G37220.1		RNA-binding (RRM/RBD/RNP motifs) family protein	LOC_Os07g43810.1	RNA recognition motif containing protein, putative, expressed
nov-sit-miR165	Si017884m|pacid:19686428	3	1133	0	2	AT3G61220.1		NAD(P)-binding Rossmann-fold superfamily protein	LOC_Os02g42810.1	oxidoreductase, short chain dehydrogenase/reductase family domain containing protein, expressed
nov-sit-miR100	Si030675m|pacid:19711659	3	1072	0	2	AT5G24090.1	ATCHIA,CHIA	chitinase A	LOC_Os11g47580.1	glycosyl hydrolase, putative, expressed
nov-sit-miR02	Si037953m|pacid:19684885	3	580	0	2	AT1G04480.1		Ribosomal protein L14p/L23e family protein	LOC_Os03g04590.1	ribosomal protein, putative, expressed
nov-sit-miR43	Si005992m|pacid:19703775	3	1000	0	2	AT5G42270.1	FTSH5,VAR1	FtsH extracellular protease family	LOC_Os06g51029.1	OsFtsH1 FtsH protease, homologue of AtFtsH1/5, expressed
nov-sit-miR94	Si035327m|pacid:19682221	3	1387	0	2	AT5G13700.1	APAO,ATPAO1,PAO1	polyamine oxidase 1	LOC_Os09g20284.1	amine oxidase, flavin-containing, domain containing protein, expressed
nov-sit-miR94	Si035232m|pacid:19682219	3	1387	0	2	AT5G13700.1	APAO,ATPAO1,PAO1	polyamine oxidase 1	LOC_Os09g20284.1	amine oxidase, flavin-containing, domain containing protein, expressed
nov-sit-miR94	Si035226m|pacid:19682218	3	1414	0	2	AT5G13700.1	APAO,ATPAO1,PAO1	polyamine oxidase 1	LOC_Os09g20284.1	amine oxidase, flavin-containing, domain containing protein, expressed
nov-sit-miR165	Si037155m|pacid:19683461	3	1208	0	2	AT4G25680.1		PPPDE putative thiol peptidase family protein	LOC_Os10g38970.1	ethylene-responsive element-binding protein, putative, expressed
nov-sit-miR12	Si010117m|pacid:19695633	3	410	0	2	AT5G18420.2			LOC_Os12g09610.1	expressed protein
nov-sit-miR43	Si007344m|pacid:19705641	3	262	0	2	AT1G74270.1		Ribosomal protein L35Ae family protein	LOC_Os02g54470.1	60S ribosomal protein L35a-3, putative, expressed
nov-sit-miR43	Si006293m|pacid:19703777	3	1000	0	2	AT5G42270.1	FTSH5,VAR1	FtsH extracellular protease family	LOC_Os06g51029.1	OsFtsH1 FtsH protease, homologue of AtFtsH1/5, expressed
nov-sit-miR63	Si010323m|pacid:19696565	3	670	0	2	AT3G51840.1	ACX4,ATG6,ATSCX	acyl-CoA oxidase 4	LOC_Os05g07090.1	acyl-coenzyme A dehydrogenase, mitochondrial precursor, putative, expressed
nov-sit-miR163	Si023033m|pacid:19698833	3	915	0	2	AT5G13120.1	ATCYP20-2,CYP20-2	cyclophilin 20-2	LOC_Os05g01270.1	peptidyl-prolyl cis-trans isomerase, putative, expressed
nov-sit-miR94	Si035291m|pacid:19682220	3	1387	0	2	AT5G13700.1	APAO,ATPAO1,PAO1	polyamine oxidase 1	LOC_Os09g20284.1	amine oxidase, flavin-containing, domain containing protein, expressed
nov-sit-miR63	Si010150m|pacid:19696564	3	670	0	2	AT3G51840.1	ACX4,ATG6,ATSCX	acyl-CoA oxidase 4	LOC_Os05g07090.1	acyl-coenzyme A dehydrogenase, mitochondrial precursor, putative, expressed
nov-sit-miR43	Si006088m|pacid:19703776	3	1000	0	2	AT5G42270.1	FTSH5,VAR1	FtsH extracellular protease family	LOC_Os06g51029.2	OsFtsH1 FtsH protease, homologue of AtFtsH1/5, expressed
nov-sit-miR43	Si017570m|pacid:19686135	4	843	1	0	AT5G61430.1	ANAC100,ATNAC5,NAC100	NAC domain containing protein 100	LOC_Os02g36880.1	No apical meristem protein, putative, expressed
nov-sit-miR161	Si006371m|pacid:19703368	4	1291	1	0	AT4G36920.1	AP2,FL1,FLO2	Integrase-type DNA-binding superfamily protein	LOC_Os06g43220.1	AP2 domain containing protein, expressed
sit-miR172b	Si006371m|pacid:19703368	4	1291	1	0	AT4G36920.1	AP2,FL1,FLO2	Integrase-type DNA-binding superfamily protein	LOC_Os06g43220.1	AP2 domain containing protein, expressed
nov-sit-miR52	Si001529m|pacid:19678868	4	1182	2	4	AT3G62830.1	ATUXS2,AUD1,UXS2	NAD(P)-binding Rossmann-fold superfamily protein	LOC_Os01g21320.1	NAD dependent epimerase/dehydratase family domain containing protein, expressed
sit-miR399c	Si021179m|pacid:19700076	4	445	6	7	AT2G33770.1	ATUBC24,PHO2,UBC24	phosphate 2	LOC_Os05g48390.1	ubiquitin conjugating enzyme protein, putative, expressed
sit-miR399a	Si021179m|pacid:19700076	4	445	6	7	AT2G33770.1	ATUBC24,PHO2,UBC24	phosphate 2	LOC_Os05g48390.1	ubiquitin conjugating enzyme protein, putative, expressed
sit-miR399b	Si021179m|pacid:19700076	4	445	6	7	AT2G33770.1	ATUBC24,PHO2,UBC24	phosphate 2	LOC_Os05g48390.1	ubiquitin conjugating enzyme protein, putative, expressed
nov-sit-miR147	Si026663m|pacid:19706452	4	478	1	2	AT3G13410.1			LOC_Os11g03380.1	expressed protein
nov-sit-miR43	Si017931m|pacid:19686136	4	971	1	0	AT5G61430.1	ANAC100,ATNAC5,NAC100	NAC domain containing protein 100	LOC_Os02g36880.1	No apical meristem protein, putative, expressed
nov-sit-miR87	Si029736m|pacid:19711079	4	862	1	0	AT4G11820.2	EMB2778,FKP1,HMGS,MVA1	hydroxymethylglutaryl-CoA synthase / HMG-CoA synthase / 3-hydroxy-3-methylglutaryl coenzyme A synthase	LOC_Os09g34960.1	hydroxymethylglutaryl-CoA synthase, putative, expressed
nov-sit-miR141	Si012997m|pacid:19696256	4	668	1	1
nov-sit-miR76	Si029473m|pacid:19709226	4	1221	1	9	AT1G08050.1		Zinc finger (C3HC4-type RING finger) family protein	LOC_Os09g12720.1	zinc finger, C3HC4 type domain containing protein, expressed
nov-sit-miR43	Si014180m|pacid:19691079	4	700	1	0	AT3G12977.1		NAC (No Apical Meristem) domain transcriptional regulator superfamily protein	LOC_Os08g10080.1	no apical meristem protein, putative, expressed
nov-sit-miR141	Si000169m|pacid:19673424	4	2644	1	0	AT5G16210.1		HEAT repeat-containing protein	LOC_Os01g33060.1	HEAT repeat family protein, putative, expressed
nov-sit-miR147	Si026666m|pacid:19706453	4	478	1	2	AT3G13410.1			LOC_Os11g03380.1	expressed protein
nov-sit-miR141	Si012898m|pacid:19696258	4	766	1	1
nov-sit-miR64	Si018252m|pacid:19688968	4	623	3	0	AT2G36400.1	AtGRF3,GRF3	growth-regulating factor 3	LOC_Os02g45570.2	growth regulating factor protein, putative, expressed
nov-sit-miR108	Si036068m|pacid:19681311	4	1307	1	0	AT2G28550.3	RAP2.7,TOE1	related to AP2.7	LOC_Os03g60430.2	AP2 domain containing protein, expressed
nov-sit-miR80	Si033932m|pacid:19680481	4	1802	1	0	AT2G38440.1	ATSCAR2,DIS3,ITB1,SCAR2,WAVE4	SCAR homolog 2	LOC_Os03g18710.1	expressed protein
nov-sit-miR134	Si003343m|pacid:19674388	4	717	1	14	AT3G62410.1	CP12,CP12-2	CP12 domain-containing protein 2	LOC_Os01g19740.1	calvin cycle protein CP12, putative, expressed
sit-miR171a	Si036303m|pacid:19682645	4	995	1	0	AT3G04070.1	anac047,NAC047	NAC domain containing protein 47	LOC_Os03g21060.1	No apical meristem protein, putative, expressed
sit-miR171b	Si036303m|pacid:19682645	4	995	1	0	AT3G04070.1	anac047,NAC047	NAC domain containing protein 47	LOC_Os03g21060.1	No apical meristem protein, putative, expressed
sit-miR156a	Si017749m|pacid:19689830	4	758	4	6	AT1G27370.1	SPL10	squamosa promoter binding protein-like 10	LOC_Os06g45310.1	OsSPL11 - SBP-box gene family member, expressed
sit-miR156b	Si017749m|pacid:19689830	4	758	4	6	AT1G27370.1	SPL10	squamosa promoter binding protein-like 10	LOC_Os06g45310.1	OsSPL11 - SBP-box gene family member, expressed
nov-sit-miR109	Si000392m|pacid:19676690	4	1886	1	1	AT4G13420.1	ATHAK5,HAK5	high affinity K+ transporter 5	LOC_Os01g70490.1	potassium transporter, putative, expressed
nov-sit-miR114	Si035174m|pacid:19683941	4	716	1	0	AT4G36220.1	CYP84A1,FAH1	ferulic acid 5-hydroxylase 1	LOC_Os10g36848.1	cytochrome P450, putative, expressed
nov-sit-miR32	Si022607m|pacid:19701469	4	1377	2	0	AT5G06510.1	NF-YA10	nuclear factor Y, subunit A10	LOC_Os12g42400.1	nuclear transcription factor Y subunit, putative, expressed
nov-sit-miR120	Si018649m|pacid:19688339	4	257	1	0	AT3G27160.1	GHS1	Ribosomal protein S21 family protein	LOC_Os02g09590.1	ribosome, putative, expressed
nov-sit-miR15	Si039098m|pacid:19683057	4	923	4	6	AT4G00150.1	ATHAM3,HAM3	GRAS family transcription factor	LOC_Os10g40390.1	scarecrow, putative, expressed
nov-sit-miR52	Si035458m|pacid:19679373	4	547	11	36	AT4G14680.1	APS3	Pseudouridine synthase/archaeosine transglycosylase-like family protein	LOC_Os03g53230.1	bifunctional 3-phosphoadenosine 5-phosphosulfate synthetase, putative, expressed
sit-miR395a	Si035458m|pacid:19679373	4	547	11	36	AT4G14680.1	APS3	Pseudouridine synthase/archaeosine transglycosylase-like family protein	LOC_Os03g53230.1	bifunctional 3-phosphoadenosine 5-phosphosulfate synthetase, putative, expressed
nov-sit-miR64	Si026680m|pacid:19707179	4	329	3	0	AT4G37740.1	AtGRF2,GRF2	growth-regulating factor 2	LOC_Os11g35030.1	growth regulating factor protein, putative, expressed
nov-sit-miR50	Si000415m|pacid:19677141	4	1551	1	2	AT5G62000.1	ARF1-BP,ARF2,HSS,ORE14	auxin response factor 2	LOC_Os01g70270.1	auxin response factor, putative, expressed
sit-miR399c	Si021181m|pacid:19700077	4	445	6	7	AT2G33770.1	ATUBC24,PHO2,UBC24	phosphate 2	LOC_Os05g48390.1	ubiquitin conjugating enzyme protein, putative, expressed
sit-miR399a	Si021181m|pacid:19700077	4	445	6	7	AT2G33770.1	ATUBC24,PHO2,UBC24	phosphate 2	LOC_Os05g48390.1	ubiquitin conjugating enzyme protein, putative, expressed
sit-miR399b	Si021181m|pacid:19700077	4	445	6	7	AT2G33770.1	ATUBC24,PHO2,UBC24	phosphate 2	LOC_Os05g48390.1	ubiquitin conjugating enzyme protein, putative, expressed
nov-sit-miR12	Si030398m|pacid:19713030	4	235	3	4	AT5G13710.1	CPH,SMT1	sterol methyltransferase 1	LOC_Os07g10600.1	cycloartenol-C-24-methyltransferase 1, putative, expressed
nov-sit-miR110	Si000907m|pacid:19678185	4	970	13	11	AT5G06100.1	ATMYB33,MYB33	myb domain protein 33	LOC_Os01g59660.1	MYB family transcription factor, putative, expressed
sit-miR1318	Si005810m|pacid:19704132	4	2060	1	0	AT1G59610.1	ADL3,CF1,DL3,DRP2B	dynamin-like 3	LOC_Os06g13820.1	dynamin, putative, expressed
nov-sit-miR115	Si005810m|pacid:19704132	4	2061	2	1	AT1G59610.1	ADL3,CF1,DL3,DRP2B	dynamin-like 3	LOC_Os06g13820.1	dynamin, putative, expressed
nov-sit-miR60	Si021201m|pacid:19701825	4	750	3	1	AT2G34710.1	ATHB-14,ATHB14,PHB,PHB-1D	Homeobox-leucine zipper family protein / lipid-binding START domain-containing protein	LOC_Os12g41860.1	START domain containing protein, expressed
sit-miR166d	Si021201m|pacid:19701825	4	750	3	1	AT2G34710.1	ATHB-14,ATHB14,PHB,PHB-1D	Homeobox-leucine zipper family protein / lipid-binding START domain-containing protein	LOC_Os12g41860.1	START domain containing protein, expressed
sit-miR166a	Si021201m|pacid:19701825	4	750	3	1	AT2G34710.1	ATHB-14,ATHB14,PHB,PHB-1D	Homeobox-leucine zipper family protein / lipid-binding START domain-containing protein	LOC_Os12g41860.1	START domain containing protein, expressed
nov-sit-miR59	Si021201m|pacid:19701825	4	750	3	1	AT2G34710.1	ATHB-14,ATHB14,PHB,PHB-1D	Homeobox-leucine zipper family protein / lipid-binding START domain-containing protein	LOC_Os12g41860.1	START domain containing protein, expressed
nov-sit-miR50	Si000466m|pacid:19677143	4	1458	1	2	AT5G62000.1	ARF1-BP,ARF2,HSS,ORE14	auxin response factor 2	LOC_Os01g70270.1	auxin response factor, putative, expressed
nov-sit-miR64	Si029054m|pacid:19713822	4	1720	1	0	AT1G21240.1	WAK3	wall associated kinase 3	LOC_Os09g29560.1	OsWAK83 - OsWAK pseudogene, expressed
nov-sit-miR50	Si000464m|pacid:19677142	4	1461	1	2	AT5G62000.1	ARF1-BP,ARF2,HSS,ORE14	auxin response factor 2	LOC_Os01g70270.1	auxin response factor, putative, expressed
nov-sit-miR50	Si000340m|pacid:19677140	4	1461	1	2	AT5G62000.1	ARF1-BP,ARF2,HSS,ORE14	auxin response factor 2	LOC_Os01g70270.1	auxin response factor, putative, expressed
nov-sit-miR86	Si034856m|pacid:19681570	4	1625	1	0	AT1G69200.1	FLN2	fructokinase-like 2	LOC_Os03g40550.1	kinase, pfkB family, putative, expressed
nov-sit-miR12	Si030399m|pacid:19713031	4	148	3	4	AT5G13710.1	CPH,SMT1	sterol methyltransferase 1	LOC_Os07g10600.1	cycloartenol-C-24-methyltransferase 1, putative, expressed
nov-sit-miR132	Si013749m|pacid:19692724	4	516	1	0	AT3G20260.1		Protein of unknown function (DUF1666)	LOC_Os08g40820.1	expressed protein
nov-sit-miR06	Si012809m|pacid:19696620	4	360	1	0
sit-miR160	Si021833m|pacid:19701328	4	1181	4	8	AT1G77850.1	ARF17	auxin response factor 17	LOC_Os04g59430.1	auxin response factor, putative, expressed
nov-sit-miR23	Si006112m|pacid:19705535	4	2000	1	1	AT2G20000.1	CDC27b,HBT	CDC27 family protein	LOC_Os06g41750.1	tetratricopeptide repeat domain containing protein, expressed
nov-sit-miR23	Si005889m|pacid:19705534	4	2050	1	1	AT2G20000.1	CDC27b,HBT	CDC27 family protein	LOC_Os06g41750.1	tetratricopeptide repeat domain containing protein, expressed
nov-sit-miR118	Si026503m|pacid:19707344	4	1195	1	0	AT1G77120.1	ADH,ADH1,ATADH,ATADH1	alcohol dehydrogenase 1	LOC_Os11g10510.1	dehydrogenase, putative, expressed
nov-sit-miR147	Si026664m|pacid:19706451	4	478	1	2	AT3G13410.1			LOC_Os11g03380.1	expressed protein
nov-sit-miR141	Si012812m|pacid:19696257	4	755	1	1
nov-sit-miR52	Si034587m|pacid:19685698	4	279	1	1	AT5G10180.1	AST68,SULTR2;1	slufate transporter 2;1	LOC_Os03g09940.1	sulfate transporter, putative, expressed
sit-miR395a	Si034587m|pacid:19685698	4	279	1	1	AT5G10180.1	AST68,SULTR2;1	slufate transporter 2;1	LOC_Os03g09940.1	sulfate transporter, putative, expressed
nov-sit-miR110	Si039629m|pacid:19681059	4	895	1	0	AT2G32460.1	ATM1,ATMYB101,MYB101	myb domain protein 101	LOC_Os03g38210.1	MYB family transcription factor, putative, expressed
nov-sit-miR20	Si002385m|pacid:19675698	4	1844	1	0	AT5G25560.1		CHY-type/CTCHY-type/RING-type Zinc finger protein	LOC_Os01g52110.1	RING finger and CHY zinc finger domain-containing protein 1, putative, expressed
nov-sit-miR21	Si034254m|pacid:19681172	4	800	2	1	AT5G60690.1	IFL,IFL1,REV	Homeobox-leucine zipper family protein / lipid-binding START domain-containing protein	LOC_Os10g33960.1	START domain containing protein, expressed
nov-sit-miR81	Si025813m|pacid:19706661	4	1140	0	1	AT5G58410.1		HEAT/U-box domain-containing protein	LOC_Os01g74610.1	zinc finger, C3HC4 type domain containing protein, expressed
sit-miR156a	Si013870m|pacid:19691313	4	837	0	6	AT2G42200.1	SPL9	squamosa promoter binding protein-like 9	LOC_Os08g39890.1	OsSPL14 - SBP-box gene family member, expressed
sit-miR156b	Si013870m|pacid:19691313	4	837	0	6	AT2G42200.1	SPL9	squamosa promoter binding protein-like 9	LOC_Os08g39890.1	OsSPL14 - SBP-box gene family member, expressed
nov-sit-miR77	Si003568m|pacid:19674996	4	653	0	1
sit-miR169a	Si003568m|pacid:19674996	4	653	0	1
sit-miR169b	Si003568m|pacid:19674996	4	653	0	1
sit-miR169c	Si003568m|pacid:19674996	4	653	0	1
sit-miR169e	Si003568m|pacid:19674996	4	653	0	1
sit-miR169d	Si037269m|pacid:19679149	4	877	0	1	AT3G14020.1	NF-YA6	nuclear factor Y, subunit A6	LOC_Os03g07880.1	nuclear transcription factor Y subunit, putative, expressed
nov-sit-miR43	Si022747m|pacid:19701137	4	794	0	1	AT1G56010.2	anac021,ANAC022,NAC1	NAC domain containing protein 1	LOC_Os12g41680.1	No apical meristem protein, putative, expressed
nov-sit-miR15	Si006517m|pacid:19705913	4	1411	0	1	AT5G36160.1		Tyrosine transaminase family protein	LOC_Os06g23684.1	tyrosine aminotransferase, putative, expressed
nov-sit-miR20	Si002384m|pacid:19675696	4	695	0	1	AT5G25560.1		CHY-type/CTCHY-type/RING-type Zinc finger protein	LOC_Os01g52110.1	RING finger and CHY zinc finger domain-containing protein 1, putative, expressed
nov-sit-miR10	Si027197m|pacid:19708979	4	391	0	1
sit-miR169d	Si037302m|pacid:19679150	4	924	0	1	AT1G72830.1	ATHAP2C,HAP2C,NF-YA3	nuclear factor Y, subunit A3	LOC_Os03g07880.1	nuclear transcription factor Y subunit, putative, expressed
nov-sit-miR54	Si000479m|pacid:19674827	4	1427	0	5	AT3G54500.1			LOC_Os01g31360.3	expressed protein
nov-sit-miR81	Si025814m|pacid:19706662	4	1140	0	1	AT5G58410.1		HEAT/U-box domain-containing protein	LOC_Os01g74610.1	zinc finger, C3HC4 type domain containing protein, expressed
nov-sit-miR128	Si021193m|pacid:19700993	4	1369	0	2	AT1G09720.1		Kinase interacting (KIP1-like) family protein	LOC_Os05g39000.1	KIP1, putative, expressed
nov-sit-miR06	Si027222m|pacid:19707914	4	439	0	1
nov-sit-miR120	Si005339m|pacid:19677150	4	170	0	1
nov-sit-miR110	Si003665m|pacid:19674646	4	90	0	1
sit-miR169d	Si037388m|pacid:19679153	4	2091	0	1	AT1G54160.1	NF-YA5,NFYA5	nuclear factor Y, subunit A5	LOC_Os03g07880.1	nuclear transcription factor Y subunit, putative, expressed
sit-miR166c	Si021201m|pacid:19701825	4	750	0	1	AT2G34710.1	ATHB-14,ATHB14,PHB,PHB-1D	Homeobox-leucine zipper family protein / lipid-binding START domain-containing protein	LOC_Os12g41860.1	START domain containing protein, expressed
sit-miR397	Si021577m|pacid:19700934	4	791	0	1	AT5G60020.1	ATLAC17,LAC17	laccase 17	LOC_Os05g38420.1	laccase precursor protein, putative, expressed
sit-miR169d	Si037313m|pacid:19679152	4	921	0	1	AT1G54160.1	NF-YA5,NFYA5	nuclear factor Y, subunit A5	LOC_Os03g07880.1	nuclear transcription factor Y subunit, putative, expressed
nov-sit-miR36	Si022197m|pacid:19699949	4	1194	0	2				LOC_Os07g36870.1	OsFBX252 - F-box domain containing protein, expressed
nov-sit-miR21	Si034228m|pacid:19683970	4	852	0	1	AT2G34710.1	ATHB-14,ATHB14,PHB,PHB-1D	Homeobox-leucine zipper family protein / lipid-binding START domain-containing protein	LOC_Os03g43930.2	START domain containing protein, expressed
sit-miR397	Si001625m|pacid:19674997	4	786	0	2	AT5G60020.1	ATLAC17,LAC17	laccase 17	LOC_Os01g62490.1	laccase precursor protein, putative, expressed
nov-sit-miR64	Si026070m|pacid:19707381	4	744	0	1	AT1G11300.1		protein serine/threonine kinases;protein kinases;ATP binding;sugar binding;kinases;carbohydrate binding	LOC_Os10g02360.1	OsWAK98 - OsWAK receptor-like cytoplasmic kinase OsWAK-RLCK, expressed
nov-sit-miR54	Si000550m|pacid:19674828	4	1331	0	4	AT3G54500.1			LOC_Os01g31360.3	expressed protein
nov-sit-miR43	Si010553m|pacid:19694091	4	727	0	1	AT5G61430.1	ANAC100,ATNAC5,NAC100	NAC domain containing protein 100	LOC_Os04g38720.1	no apical meristem protein, putative, expressed
nov-sit-miR21	Si000283m|pacid:19673633	4	578	0	1	AT1G52150.1	ATHB-15,ATHB15,CNA,ICU4	Homeobox-leucine zipper family protein / lipid-binding START domain-containing protein	LOC_Os03g43930.2	START domain containing protein, expressed
sit-miR2118d	Si006112m|pacid:19705535	4	2000	0	1	AT2G20000.1	CDC27b,HBT	CDC27 family protein	LOC_Os06g41750.1	tetratricopeptide repeat domain containing protein, expressed
sit-miR169d	Si037309m|pacid:19679151	4	1965	0	1	AT1G54160.1	NF-YA5,NFYA5	nuclear factor Y, subunit A5	LOC_Os03g07880.1	nuclear transcription factor Y subunit, putative, expressed
sit-miR2118d	Si005889m|pacid:19705534	4	2050	0	1	AT2G20000.1	CDC27b,HBT	CDC27 family protein	LOC_Os06g41750.1	tetratricopeptide repeat domain containing protein, expressed
nov-sit-miR36	Si022195m|pacid:19699950	4	1194	0	2				LOC_Os07g36870.1	OsFBX252 - F-box domain containing protein, expressed
nov-sit-miR05	Si034251m|pacid:19684049	4	965	0	1	AT5G60690.1	IFL,IFL1,REV	Homeobox-leucine zipper family protein / lipid-binding START domain-containing protein	LOC_Os03g01890.1	START domain containing protein, expressed
sit-miR166b	Si034251m|pacid:19684049	4	965	0	1	AT5G60690.1	IFL,IFL1,REV	Homeobox-leucine zipper family protein / lipid-binding START domain-containing protein	LOC_Os03g01890.1	START domain containing protein, expressed
nov-sit-miR110	Si000134m|pacid:19676617	4	3345	0	1	AT4G18820.1		AAA-type ATPase family protein	LOC_Os01g53070.1	ATP binding protein, putative, expressed
sit-miR164b	Si037974m|pacid:19681262	4	313	0	1	AT5G20935.1			LOC_Os07g06990.1	expressed protein
sit-miR394	Si017883m|pacid:19686225	4	890	0	1	AT4G16790.1		hydroxyproline-rich glycoprotein family protein	LOC_Os02g43900.1	expressed protein
nov-sit-miR95	Si013168m|pacid:19692796	4	3392	0	2	AT1G75660.1	AtXRN3,XRN3	5\'-3\' exoribonuclease 3	LOC_Os01g65220.1	XRN 5\'-3\' exonuclease N-terminus domain containing protein, expressed
