# Supplementary material for: Global analysis of uncapped mRNA changes under drought stress and microRNA-dependent endonucleolytic cleavages in foxtail millet
Source: BMC Plant Biol. 2015 Oct 6;15:241. doi: 10.1186/s12870-015-0632-0 (PMC4594888; doi:10.1186/s12870-015-0632-0)
Supplement: Additional file 8. — PARE signatures mapping to foxtail millet miRNA hairpins. (XLSX 34 kb) [file 12870_2015_632_MOESM8_ESM.xlsx]

## Sheet: all_CK_degredome_precursor_miRN
Additional file 8: PARE signatures mapping to foxtail millet miRNA hairpins.
miRNA Precursor	Length	Chr	miRNA PrecursorLocation	miRNA location	miRNA* location	Cleavage_position	Dc_reads
MIR156a-2	136	5	11531652-11531787(+)	_21-41	_95-117	118	19
MIR156a-2	136	5	11531652-11531787(+)	_21-41	_95-117	122	1
MIR156a-2	136	5	11531652-11531787(+)	_21-41	_95-117	96	1
MIR156b-3	136	5	11531652-11531787(+)	_21-40	_96-117	118	19
MIR156b-3	136	5	11531652-11531787(+)	_21-40	_96-117	122	1
MIR156b-3	136	5	11531652-11531787(+)	_21-40	_96-117	96	1
nov-sit-MIR104	136	5	11531652-11531787(+)	_96-117	_21-40	118	19
nov-sit-MIR104	136	5	11531652-11531787(+)	_96-117	_21-40	122	1
nov-sit-MIR104	136	5	11531652-11531787(+)	_96-117	_21-40	96	1
nov-sit-MIR113-2	136	5	11531652-11531787(+)	_20-40	_96-118	118	19
nov-sit-MIR113-2	136	5	11531652-11531787(+)	_20-40	_96-118	122	1
nov-sit-MIR113-2	136	5	11531652-11531787(+)	_20-40	_96-118	96	1
MIR156a-3	129	5	11532047-11532175(+)	_23-43	_87-107	109	4
MIR156a-3	129	5	11532047-11532175(+)	_23-43	_87-107	88	4
MIR156a-3	129	5	11532047-11532175(+)	_23-43	_87-107	110	2
MIR156a-3	129	5	11532047-11532175(+)	_23-43	_87-107	135	1
MIR156a-3	129	5	11532047-11532175(+)	_23-43	_87-107	115	1
MIR156b-4	129	5	11532047-11532175(+)	_23-42	_88-107	109	4
MIR156b-4	129	5	11532047-11532175(+)	_23-42	_88-107	88	4
MIR156b-4	129	5	11532047-11532175(+)	_23-42	_88-107	110	2
MIR156b-4	129	5	11532047-11532175(+)	_23-42	_88-107	135	1
MIR156b-4	129	5	11532047-11532175(+)	_23-42	_88-107	115	1
MIR156d-2	129	5	11532047-11532175(+)	_22-42	_88-108	109	4
MIR156d-2	129	5	11532047-11532175(+)	_22-42	_88-108	88	4
MIR156d-2	129	5	11532047-11532175(+)	_22-42	_88-108	110	2
MIR156d-2	129	5	11532047-11532175(+)	_22-42	_88-108	135	1
MIR156d-2	129	5	11532047-11532175(+)	_22-42	_88-108	115	1
nov-sit-MIR29	152	1	11844830-11844981(+)	_111-131	_23-43	128	2
nov-sit-MIR72	152	1	11844830-11844981(+)	_112-132	_22-42	128	2
nov-sit-MIR77-2	176	8	12119148-12119323(+)	_42-61	_120-139	161	4
nov-sit-MIR14	84	9	12536690-12536773(-)	_64-84	_3-23	64	28
nov-sit-MIR14	84	9	12536690-12536773(-)	_64-84	_3-23	85	9
nov-sit-MIR14	84	9	12536690-12536773(-)	_64-84	_3-23	63	5
nov-sit-MIR14	84	9	12536690-12536773(-)	_64-84	_3-23	58	1
nov-sit-MIR14	84	9	12536690-12536773(-)	_64-84	_3-23	66	1
nov-sit-MIR14	84	9	12536690-12536773(-)	_64-84	_3-23	68	1
MIR166a-3	116	9	13545182-13545297(-)	_91-111	_8-28	112	8
MIR166a-3	116	9	13545182-13545297(-)	_91-111	_8-28	116	1
MIR166b-3	116	9	13545182-13545297(-)	_89-109	_10-30	112	8
MIR166b-3	116	9	13545182-13545297(-)	_89-109	_10-30	116	1
nov-sit-MIR58-2	116	9	13545182-13545297(-)	_91-112	_7-28	112	8
nov-sit-MIR58-2	116	9	13545182-13545297(-)	_91-112	_7-28	116	1
nov-sit-MIR35	144	14	14331-14474(+)	_6-26	_123-141	17	8
nov-sit-MIR35	144	14	14331-14474(+)	_6-26	_123-141	15	6
nov-sit-MIR35	144	14	14331-14474(+)	_6-26	_123-141	20	5
nov-sit-MIR35	144	14	14331-14474(+)	_6-26	_123-141	23	5
nov-sit-MIR35	144	14	14331-14474(+)	_6-26	_123-141	67	5
nov-sit-MIR35	144	14	14331-14474(+)	_6-26	_123-141	10	4
nov-sit-MIR35	144	14	14331-14474(+)	_6-26	_123-141	40	4
nov-sit-MIR35	144	14	14331-14474(+)	_6-26	_123-141	65	4
nov-sit-MIR35	144	14	14331-14474(+)	_6-26	_123-141	69	4
nov-sit-MIR35	144	14	14331-14474(+)	_6-26	_123-141	83	4
nov-sit-MIR35	144	14	14331-14474(+)	_6-26	_123-141	19	3
nov-sit-MIR35	144	14	14331-14474(+)	_6-26	_123-141	22	3
nov-sit-MIR35	144	14	14331-14474(+)	_6-26	_123-141	32	3
nov-sit-MIR35	144	14	14331-14474(+)	_6-26	_123-141	4	3
nov-sit-MIR35	144	14	14331-14474(+)	_6-26	_123-141	55	3
nov-sit-MIR35	144	14	14331-14474(+)	_6-26	_123-141	58	3
nov-sit-MIR35	144	14	14331-14474(+)	_6-26	_123-141	62	3
nov-sit-MIR35	144	14	14331-14474(+)	_6-26	_123-141	7	3
nov-sit-MIR35	144	14	14331-14474(+)	_6-26	_123-141	91	3
nov-sit-MIR35	144	14	14331-14474(+)	_6-26	_123-141	9	3
nov-sit-MIR35	144	14	14331-14474(+)	_6-26	_123-141	104	2
nov-sit-MIR35	144	14	14331-14474(+)	_6-26	_123-141	122	2
nov-sit-MIR35	144	14	14331-14474(+)	_6-26	_123-141	13	2
nov-sit-MIR35	144	14	14331-14474(+)	_6-26	_123-141	18	2
nov-sit-MIR35	144	14	14331-14474(+)	_6-26	_123-141	24	2
nov-sit-MIR35	144	14	14331-14474(+)	_6-26	_123-141	26	2
nov-sit-MIR35	144	14	14331-14474(+)	_6-26	_123-141	3	2
nov-sit-MIR35	144	14	14331-14474(+)	_6-26	_123-141	44	2
nov-sit-MIR35	144	14	14331-14474(+)	_6-26	_123-141	45	2
nov-sit-MIR35	144	14	14331-14474(+)	_6-26	_123-141	47	2
nov-sit-MIR35	144	14	14331-14474(+)	_6-26	_123-141	5	2
nov-sit-MIR35	144	14	14331-14474(+)	_6-26	_123-141	56	2
nov-sit-MIR35	144	14	14331-14474(+)	_6-26	_123-141	63	2
nov-sit-MIR35	144	14	14331-14474(+)	_6-26	_123-141	6	2
nov-sit-MIR35	144	14	14331-14474(+)	_6-26	_123-141	66	2
nov-sit-MIR35	144	14	14331-14474(+)	_6-26	_123-141	73	2
nov-sit-MIR35	144	14	14331-14474(+)	_6-26	_123-141	89	2
nov-sit-MIR35	144	14	14331-14474(+)	_6-26	_123-141	150	1
nov-sit-MIR35	144	14	14331-14474(+)	_6-26	_123-141	148	1
nov-sit-MIR35	144	14	14331-14474(+)	_6-26	_123-141	103	1
nov-sit-MIR35	144	14	14331-14474(+)	_6-26	_123-141	11	1
nov-sit-MIR35	144	14	14331-14474(+)	_6-26	_123-141	139	1
nov-sit-MIR35	144	14	14331-14474(+)	_6-26	_123-141	141	1
nov-sit-MIR35	144	14	14331-14474(+)	_6-26	_123-141	14	1
nov-sit-MIR35	144	14	14331-14474(+)	_6-26	_123-141	1	1
nov-sit-MIR35	144	14	14331-14474(+)	_6-26	_123-141	16	1
nov-sit-MIR35	144	14	14331-14474(+)	_6-26	_123-141	25	1
nov-sit-MIR35	144	14	14331-14474(+)	_6-26	_123-141	42	1
nov-sit-MIR35	144	14	14331-14474(+)	_6-26	_123-141	48	1
nov-sit-MIR35	144	14	14331-14474(+)	_6-26	_123-141	59	1
nov-sit-MIR35	144	14	14331-14474(+)	_6-26	_123-141	61	1
nov-sit-MIR35	144	14	14331-14474(+)	_6-26	_123-141	68	1
nov-sit-MIR35	144	14	14331-14474(+)	_6-26	_123-141	75	1
nov-sit-MIR35	144	14	14331-14474(+)	_6-26	_123-141	95	1
nov-sit-MIR35	144	14	14331-14474(+)	_6-26	_123-141	96	1
nov-sit-MIR35	144	14	14331-14474(+)	_6-26	_123-141	99	1
nov-sit-MIR20	437	9	14703643-14704079(-)	_288-308	_132-152	312	1
nov-sit-MIR67	437	9	14703643-14704079(-)	_291-311	_129-149	312	1
nov-sit-MIR144-2	101	1	15128070-15128170(-)	_66-86	_19-39	76	1
nov-sit-MIR144-2	101	1	15128070-15128170(-)	_66-86	_19-39	87	1
nov-sit-MIR144-1	101	1	15128070-15128170(+)	_65-85	_18-38	71	1
nov-sit-MIR44	88	4	15649609-15649696(+)	_4-25	_67-87	31	2
nov-sit-MIR44	88	4	15649609-15649696(+)	_4-25	_67-87	43	2
nov-sit-MIR44	88	4	15649609-15649696(+)	_4-25	_67-87	56	1
nov-sit-MIR44	88	4	15649609-15649696(+)	_4-25	_67-87	58	1
nov-sit-MIR44	88	4	15649609-15649696(+)	_4-25	_67-87	59	1
nov-sit-MIR44	88	4	15649609-15649696(+)	_4-25	_67-87	61	1
nov-sit-MIR44	88	4	15649609-15649696(+)	_4-25	_67-87	63	1
nov-sit-MIR150	235	2	17105810-17106044(+)	_10-30	_207-227	4	1
nov-sit-MIR150	235	2	17105810-17106044(+)	_10-30	_207-227	76	1
nov-sit-MIR30	235	2	17105810-17106044(+)	_201-221	_16-36	4	1
nov-sit-MIR30	235	2	17105810-17106044(+)	_201-221	_16-36	76	1
nov-sit-MIR97	185	7	18180352-18180536(-)	_118-137	_51-71	161	4
nov-sit-MIR97	185	7	18180352-18180536(-)	_118-137	_51-71	105	2
nov-sit-MIR97	185	7	18180352-18180536(-)	_118-137	_51-71	84	1
nov-sit-MIR97	185	7	18180352-18180536(-)	_118-137	_51-71	96	1
nov-sit-MIR120	82	7	18595242-18595323(-)	_14-33	_51-71	72	2
nov-sit-MIR120	82	7	18595242-18595323(-)	_14-33	_51-71	62	1
nov-sit-MIR120	82	7	18595242-18595323(-)	_14-33	_51-71	68	1
nov-sit-MIR28	176	1	18791526-18791701(-)	_154-174	_5-25	134	1
nov-sit-MIR28	176	1	18791526-18791701(-)	_154-174	_5-25	80	1
nov-sit-MIR110	184	5	2004016-2004199(-)	_163-182	_5-25	139	7
nov-sit-MIR110	184	5	2004016-2004199(-)	_163-182	_5-25	118	1
nov-sit-MIR110	184	5	2004016-2004199(-)	_163-182	_5-25	183	1
nov-sit-MIR155	184	5	2004016-2004199(-)	_47-67	_118-138	139	7
nov-sit-MIR155	184	5	2004016-2004199(-)	_47-67	_118-138	118	1
nov-sit-MIR155	184	5	2004016-2004199(-)	_47-67	_118-138	183	1
MIR319-1	181	5	2015280-2015460(+)	_159-179	_5-25	158	20
MIR319-1	181	5	2015280-2015460(+)	_159-179	_5-25	112	14
MIR319-1	181	5	2015280-2015460(+)	_159-179	_5-25	180	8
MIR319-1	181	5	2015280-2015460(+)	_159-179	_5-25	133	6
MIR319-1	181	5	2015280-2015460(+)	_159-179	_5-25	163	2
nov-sit-MIR149	181	5	2015280-2015460(+)	_112-132	_49-69	158	20
nov-sit-MIR149	181	5	2015280-2015460(+)	_112-132	_49-69	112	14
nov-sit-MIR149	181	5	2015280-2015460(+)	_112-132	_49-69	180	8
nov-sit-MIR149	181	5	2015280-2015460(+)	_112-132	_49-69	133	6
nov-sit-MIR149	181	5	2015280-2015460(+)	_112-132	_49-69	163	2
MIR2118a-2	129	7	20533867-20533995(-)	_81-102	_34-55	124	4
nov-sit-MIR100-1	129	7	20533867-20533995(-)	_34-55	_81-102	124	4
MIR2118a-3	103	7	20533878-20533980(-)	_66-87	_19-40	109	4
nov-sit-MIR100-2	103	7	20533878-20533980(-)	_19-40	_66-87	109	4
MIR390	157	9	2055351-2055507(+)	_13-33	_127-147	13	2
nov-sit-MIR55	110	1	2110030-2110139(-)	_80-100	_13-31	105	1
nov-sit-MIR111	314	7	21160031-21160344(+)	_181-201	_120-140	181	9
nov-sit-MIR111	314	7	21160031-21160344(+)	_181-201	_120-140	202	4
nov-sit-MIR111	314	7	21160031-21160344(+)	_181-201	_120-140	80	3
nov-sit-MIR111	314	7	21160031-21160344(+)	_181-201	_120-140	9	3
nov-sit-MIR111	314	7	21160031-21160344(+)	_181-201	_120-140	139	2
nov-sit-MIR111	314	7	21160031-21160344(+)	_181-201	_120-140	199	2
nov-sit-MIR111	314	7	21160031-21160344(+)	_181-201	_120-140	290	2
nov-sit-MIR111	314	7	21160031-21160344(+)	_181-201	_120-140	321	1
nov-sit-MIR111	314	7	21160031-21160344(+)	_181-201	_120-140	102	1
nov-sit-MIR111	314	7	21160031-21160344(+)	_181-201	_120-140	107	1
nov-sit-MIR111	314	7	21160031-21160344(+)	_181-201	_120-140	172	1
nov-sit-MIR111	314	7	21160031-21160344(+)	_181-201	_120-140	184	1
nov-sit-MIR111	314	7	21160031-21160344(+)	_181-201	_120-140	190	1
nov-sit-MIR111	314	7	21160031-21160344(+)	_181-201	_120-140	192	1
nov-sit-MIR111	314	7	21160031-21160344(+)	_181-201	_120-140	207	1
nov-sit-MIR111	314	7	21160031-21160344(+)	_181-201	_120-140	222	1
nov-sit-MIR111	314	7	21160031-21160344(+)	_181-201	_120-140	238	1
nov-sit-MIR111	314	7	21160031-21160344(+)	_181-201	_120-140	244	1
nov-sit-MIR111	314	7	21160031-21160344(+)	_181-201	_120-140	274	1
nov-sit-MIR111	314	7	21160031-21160344(+)	_181-201	_120-140	275	1
nov-sit-MIR111	314	7	21160031-21160344(+)	_181-201	_120-140	311	1
nov-sit-MIR111	314	7	21160031-21160344(+)	_181-201	_120-140	314	1
nov-sit-MIR111	314	7	21160031-21160344(+)	_181-201	_120-140	50	1
nov-sit-MIR111	314	7	21160031-21160344(+)	_181-201	_120-140	55	1
nov-sit-MIR111	314	7	21160031-21160344(+)	_181-201	_120-140	81	1
nov-sit-MIR111	314	7	21160031-21160344(+)	_181-201	_120-140	95	1
nov-sit-MIR141	314	7	21160031-21160344(+)	_120-140	_181-201	181	9
nov-sit-MIR141	314	7	21160031-21160344(+)	_120-140	_181-201	202	4
nov-sit-MIR141	314	7	21160031-21160344(+)	_120-140	_181-201	80	3
nov-sit-MIR141	314	7	21160031-21160344(+)	_120-140	_181-201	9	3
nov-sit-MIR141	314	7	21160031-21160344(+)	_120-140	_181-201	139	2
nov-sit-MIR141	314	7	21160031-21160344(+)	_120-140	_181-201	199	2
nov-sit-MIR141	314	7	21160031-21160344(+)	_120-140	_181-201	290	2
nov-sit-MIR141	314	7	21160031-21160344(+)	_120-140	_181-201	321	1
nov-sit-MIR141	314	7	21160031-21160344(+)	_120-140	_181-201	102	1
nov-sit-MIR141	314	7	21160031-21160344(+)	_120-140	_181-201	107	1
nov-sit-MIR141	314	7	21160031-21160344(+)	_120-140	_181-201	172	1
nov-sit-MIR141	314	7	21160031-21160344(+)	_120-140	_181-201	184	1
nov-sit-MIR141	314	7	21160031-21160344(+)	_120-140	_181-201	190	1
nov-sit-MIR141	314	7	21160031-21160344(+)	_120-140	_181-201	192	1
nov-sit-MIR141	314	7	21160031-21160344(+)	_120-140	_181-201	207	1
nov-sit-MIR141	314	7	21160031-21160344(+)	_120-140	_181-201	222	1
nov-sit-MIR141	314	7	21160031-21160344(+)	_120-140	_181-201	238	1
nov-sit-MIR141	314	7	21160031-21160344(+)	_120-140	_181-201	244	1
nov-sit-MIR141	314	7	21160031-21160344(+)	_120-140	_181-201	274	1
nov-sit-MIR141	314	7	21160031-21160344(+)	_120-140	_181-201	275	1
nov-sit-MIR141	314	7	21160031-21160344(+)	_120-140	_181-201	311	1
nov-sit-MIR141	314	7	21160031-21160344(+)	_120-140	_181-201	314	1
nov-sit-MIR141	314	7	21160031-21160344(+)	_120-140	_181-201	50	1
nov-sit-MIR141	314	7	21160031-21160344(+)	_120-140	_181-201	55	1
nov-sit-MIR141	314	7	21160031-21160344(+)	_120-140	_181-201	81	1
nov-sit-MIR141	314	7	21160031-21160344(+)	_120-140	_181-201	95	1
nov-sit-MIR119	146	7	21166464-21166609(+)	_84-104	_46-66	75	4
nov-sit-MIR119	146	7	21166464-21166609(+)	_84-104	_46-66	105	1
nov-sit-MIR119	146	7	21166464-21166609(+)	_84-104	_46-66	115	1
MIR535	90	8	21627036-21627125(+)	_4-24	_69-89	69	6
MIR535	90	8	21627036-21627125(+)	_4-24	_69-89	79	2
MIR529a	136	1	22493753-22493888(+)	_17-37	_102-122	123	9
MIR529a	136	1	22493753-22493888(+)	_17-37	_102-122	129	2
MIR529a	136	1	22493753-22493888(+)	_17-37	_102-122	124	1
MIR529a	136	1	22493753-22493888(+)	_17-37	_102-122	126	1
MIR529a	136	1	22493753-22493888(+)	_17-37	_102-122	127	1
MIR529a	136	1	22493753-22493888(+)	_17-37	_102-122	133	1
MIR529b	136	1	22493753-22493888(+)	_102-122	_17-37	123	9
MIR529b	136	1	22493753-22493888(+)	_102-122	_17-37	129	2
MIR529b	136	1	22493753-22493888(+)	_102-122	_17-37	124	1
MIR529b	136	1	22493753-22493888(+)	_102-122	_17-37	126	1
MIR529b	136	1	22493753-22493888(+)	_102-122	_17-37	127	1
MIR529b	136	1	22493753-22493888(+)	_102-122	_17-37	133	1
nov-sit-MIR09-2	206	5	22999858-23000063(-)	_176-196	_13-33	113	1
nov-sit-MIR09-2	206	5	22999858-23000063(-)	_176-196	_13-33	177	1
nov-sit-MIR09-2	206	5	22999858-23000063(-)	_176-196	_13-33	57	1
nov-sit-MIR146	206	5	22999858-23000063(-)	_45-65	_144-164	113	1
nov-sit-MIR146	206	5	22999858-23000063(-)	_45-65	_144-164	177	1
nov-sit-MIR146	206	5	22999858-23000063(-)	_45-65	_144-164	57	1
nov-sit-MIR117	86	7	24139219-24139304(-)	_65-86	_3-22	68	1
MIR171b-1	99	6	2734909-2735007(-)	_71-91	_11-31	74	1
MIR171b-1	99	6	2734909-2735007(-)	_71-91	_11-31	74	1
MIR399b-2	109	7	27788226-27788334(+)	_80-100	_12-32	99	2
MIR399b-2	109	7	27788226-27788334(+)	_80-100	_12-32	73	1
nov-sit-MIR71-1	130	6	29261319-29261448(+)	_94-114	_20-40	79	1
nov-sit-MIR71-1	130	6	29261319-29261448(+)	_94-114	_20-40	78	1
nov-sit-MIR71-1	130	6	29261319-29261448(+)	_94-114	_20-40	77	1
nov-sit-MIR71-1	130	6	29261319-29261448(+)	_94-114	_20-40	61	1
MIR169b-2	164	7	29380888-29381051(-)	_39-59	_108-129	151	12
MIR169b-2	164	7	29380888-29381051(-)	_39-59	_108-129	152	1
MIR169d-3	164	7	29380888-29381051(-)	_40-59	_108-128	151	12
MIR169d-3	164	7	29380888-29381051(-)	_40-59	_108-128	152	1
MIR171b-2	87	7	30396919-30397005(-)	_63-83	_7-27	66	1
MIR827	110	1	30473266-30473375(-)	_85-105	_8-29	116	1
MIR827	110	1	30473266-30473375(-)	_85-105	_8-29	106	1
MIR827	110	1	30473266-30473375(-)	_85-105	_8-29	67	1
MIR156b-2	159	2	30830622-30830780(+)	_38-57	_103-124	103	24
MIR156b-2	159	2	30830622-30830780(+)	_38-57	_103-124	102	1
MIR156b-2	159	2	30830622-30830780(+)	_38-57	_103-124	104	1
MIR156b-2	159	2	30830622-30830780(+)	_38-57	_103-124	125	1
MIR156b-2	159	2	30830622-30830780(+)	_38-57	_103-124	153	1
nov-sit-MIR103	159	2	30830622-30830780(+)	_103-124	_38-57	103	24
nov-sit-MIR103	159	2	30830622-30830780(+)	_103-124	_38-57	102	1
nov-sit-MIR103	159	2	30830622-30830780(+)	_103-124	_38-57	104	1
nov-sit-MIR103	159	2	30830622-30830780(+)	_103-124	_38-57	125	1
nov-sit-MIR103	159	2	30830622-30830780(+)	_103-124	_38-57	153	1
nov-sit-MIR113-1	159	2	30830622-30830780(+)	_37-57	_103-125	103	24
nov-sit-MIR113-1	159	2	30830622-30830780(+)	_37-57	_103-125	102	1
nov-sit-MIR113-1	159	2	30830622-30830780(+)	_37-57	_103-125	104	1
nov-sit-MIR113-1	159	2	30830622-30830780(+)	_37-57	_103-125	125	1
nov-sit-MIR113-1	159	2	30830622-30830780(+)	_37-57	_103-125	153	1
nov-sit-MIR82	260	2	3140854-3141113(+)	_225-245	_18-38	54	9
nov-sit-MIR82	260	2	3140854-3141113(+)	_225-245	_18-38	53	6
nov-sit-MIR82	260	2	3140854-3141113(+)	_225-245	_18-38	137	3
nov-sit-MIR82	260	2	3140854-3141113(+)	_225-245	_18-38	145	3
nov-sit-MIR82	260	2	3140854-3141113(+)	_225-245	_18-38	266	2
nov-sit-MIR82	260	2	3140854-3141113(+)	_225-245	_18-38	129	2
nov-sit-MIR82	260	2	3140854-3141113(+)	_225-245	_18-38	135	2
nov-sit-MIR82	260	2	3140854-3141113(+)	_225-245	_18-38	136	2
nov-sit-MIR82	260	2	3140854-3141113(+)	_225-245	_18-38	148	2
nov-sit-MIR82	260	2	3140854-3141113(+)	_225-245	_18-38	168	2
nov-sit-MIR82	260	2	3140854-3141113(+)	_225-245	_18-38	183	2
nov-sit-MIR82	260	2	3140854-3141113(+)	_225-245	_18-38	50	2
nov-sit-MIR82	260	2	3140854-3141113(+)	_225-245	_18-38	106	1
nov-sit-MIR82	260	2	3140854-3141113(+)	_225-245	_18-38	126	1
nov-sit-MIR82	260	2	3140854-3141113(+)	_225-245	_18-38	127	1
nov-sit-MIR82	260	2	3140854-3141113(+)	_225-245	_18-38	128	1
nov-sit-MIR82	260	2	3140854-3141113(+)	_225-245	_18-38	131	1
nov-sit-MIR82	260	2	3140854-3141113(+)	_225-245	_18-38	134	1
nov-sit-MIR82	260	2	3140854-3141113(+)	_225-245	_18-38	139	1
nov-sit-MIR82	260	2	3140854-3141113(+)	_225-245	_18-38	141	1
nov-sit-MIR82	260	2	3140854-3141113(+)	_225-245	_18-38	157	1
nov-sit-MIR82	260	2	3140854-3141113(+)	_225-245	_18-38	158	1
nov-sit-MIR82	260	2	3140854-3141113(+)	_225-245	_18-38	169	1
nov-sit-MIR82	260	2	3140854-3141113(+)	_225-245	_18-38	199	1
nov-sit-MIR82	260	2	3140854-3141113(+)	_225-245	_18-38	200	1
nov-sit-MIR82	260	2	3140854-3141113(+)	_225-245	_18-38	203	1
nov-sit-MIR82	260	2	3140854-3141113(+)	_225-245	_18-38	224	1
nov-sit-MIR82	260	2	3140854-3141113(+)	_225-245	_18-38	233	1
nov-sit-MIR82	260	2	3140854-3141113(+)	_225-245	_18-38	25	1
nov-sit-MIR82	260	2	3140854-3141113(+)	_225-245	_18-38	261	1
nov-sit-MIR82	260	2	3140854-3141113(+)	_225-245	_18-38	263	1
nov-sit-MIR82	260	2	3140854-3141113(+)	_225-245	_18-38	35	1
nov-sit-MIR82	260	2	3140854-3141113(+)	_225-245	_18-38	47	1
nov-sit-MIR82	260	2	3140854-3141113(+)	_225-245	_18-38	48	1
nov-sit-MIR82	260	2	3140854-3141113(+)	_225-245	_18-38	51	1
nov-sit-MIR82	260	2	3140854-3141113(+)	_225-245	_18-38	52	1
nov-sit-MIR82	260	2	3140854-3141113(+)	_225-245	_18-38	70	1
nov-sit-MIR82	260	2	3140854-3141113(+)	_225-245	_18-38	93	1
MIR319-2	178	5	31415155-31415332(-)	_155-175	_6-26	110	2
MIR319-2	178	5	31415155-31415332(-)	_155-175	_6-26	131	2
MIR319-2	178	5	31415155-31415332(-)	_155-175	_6-26	176	1
nov-sit-MIR148	178	5	31415155-31415332(-)	_110-130	_50-70	110	2
nov-sit-MIR148	178	5	31415155-31415332(-)	_110-130	_50-70	131	2
nov-sit-MIR148	178	5	31415155-31415332(-)	_110-130	_50-70	176	1
MIR156c	96	4	31435226-31435321(+)	_71-92	_7-26	73	2
nov-sit-MIR16	96	4	31435226-31435321(+)	_6-26	_71-93	73	2
MIR166d	123	2	32841475-32841597(+)	_97-117	_9-29	118	75
MIR166d	123	2	32841475-32841597(+)	_97-117	_9-29	119	2
MIR166d	123	2	32841475-32841597(+)	_97-117	_9-29	129	1
MIR166d	123	2	32841475-32841597(+)	_97-117	_9-29	122	1
MIR166d	123	2	32841475-32841597(+)	_97-117	_9-29	126	1
MIR166a-1	92	1	32901690-32901781(+)	_70-90	_5-25	91	37
MIR166a-1	92	1	32901690-32901781(+)	_70-90	_5-25	59	2
MIR166a-1	92	1	32901690-32901781(+)	_70-90	_5-25	92	1
MIR166a-1	92	1	32901690-32901781(+)	_70-90	_5-25	94	1
MIR166b-1	92	1	32901690-32901781(+)	_68-88	_7-27	91	37
MIR166b-1	92	1	32901690-32901781(+)	_68-88	_7-27	59	2
MIR166b-1	92	1	32901690-32901781(+)	_68-88	_7-27	92	1
MIR166b-1	92	1	32901690-32901781(+)	_68-88	_7-27	94	1
nov-sit-MIR58-1	92	1	32901690-32901781(+)	_70-91	_4-25	91	37
nov-sit-MIR58-1	92	1	32901690-32901781(+)	_70-91	_4-25	59	2
nov-sit-MIR58-1	92	1	32901690-32901781(+)	_70-91	_4-25	92	1
nov-sit-MIR58-1	92	1	32901690-32901781(+)	_70-91	_4-25	94	1
nov-sit-MIR13	94	7	33383207-33383300(+)	_7-28	_70-90	22	1
nov-sit-MIR99-1	94	7	33383207-33383300(+)	_3-24	_74-94	22	1
nov-sit-MIR84	129	4	34103863-34103991(-)	_17-37	_95-115	109	1
nov-sit-MIR78	282	2	37127708-37127989(+)	_27-47	_237-257	183	1
nov-sit-MIR78	282	2	37127708-37127989(+)	_27-47	_237-257	187	1
nov-sit-MIR78	282	2	37127708-37127989(+)	_27-47	_237-257	202	1
nov-sit-MIR78	282	2	37127708-37127989(+)	_27-47	_237-257	285	1
MIR160-2	115	4	38135878-38135992(-)	_15-35	_78-98	78	1
MIR160-2	115	4	38135878-38135992(-)	_15-35	_78-98	99	1
MIR171b-4	170	9	39738510-39738679(-)	_122-142	_35-55	143	1
nov-sit-MIR48	184	8	40005434-40005617(-)	_62-82	_122-142	123	1
nov-sit-MIR76	128	1	40771321-40771448(-)	_105-125	_6-26	55	1
MIR167b-2	109	2	4311989-4312097(-)	_5-26	_82-104	105	27
MIR167b-2	109	2	4311989-4312097(-)	_5-26	_82-104	106	1
MIR167b-2	109	2	4311989-4312097(-)	_5-26	_82-104	56	1
MIR167d-2	109	2	4311989-4312097(-)	_5-25	_83-104	105	27
MIR167d-2	109	2	4311989-4312097(-)	_5-25	_83-104	106	1
MIR167d-2	109	2	4311989-4312097(-)	_5-25	_83-104	56	1
nov-sit-MIR171-3	499	6	4361534-4362032(-)	_427-448	_54-75	425	1
nov-sit-MIR51-1	499	6	4361534-4362032(-)	_45-66	_436-457	425	1
nov-sit-MIR69-1	499	6	4361534-4362032(-)	_43-64	_438-459	425	1
nov-sit-MIR171-4	499	6	4363872-4364370(-)	_427-448	_54-75	289	1
nov-sit-MIR171-4	499	6	4363872-4364370(-)	_427-448	_54-75	425	1
nov-sit-MIR51-2	499	6	4363872-4364370(-)	_45-66	_436-457	289	1
nov-sit-MIR51-2	499	6	4363872-4364370(-)	_45-66	_436-457	425	1
nov-sit-MIR69-2	499	6	4363872-4364370(-)	_43-64	_438-459	289	1
nov-sit-MIR69-2	499	6	4363872-4364370(-)	_43-64	_438-459	425	1
nov-sit-MIR128	86	2	44509392-44509477(+)	_18-38	_51-71	28	1
nov-sit-MIR53	86	2	44509392-44509477(+)	_62-82	_7-27	28	1
nov-sit-MIR36	234	5	4527059-4527292(-)	_68-89	_152-173	182	1
nov-sit-MIR36	234	5	4527059-4527292(-)	_68-89	_152-173	214	1
nov-sit-MIR80-1	73	2	47340806-47340878(+)	_47-67	_9-29	39	3
nov-sit-MIR80-1	73	2	47340806-47340878(+)	_47-67	_9-29	58	3
nov-sit-MIR80-1	73	2	47340806-47340878(+)	_47-67	_9-29	78	2
nov-sit-MIR80-1	73	2	47340806-47340878(+)	_47-67	_9-29	37	2
nov-sit-MIR80-1	73	2	47340806-47340878(+)	_47-67	_9-29	80	1
nov-sit-MIR80-1	73	2	47340806-47340878(+)	_47-67	_9-29	76	1
MIR164a	127	2	48083858-48083984(-)	_18-38	_92-112	63	1
MIR167b-1	140	3	48340855-48340994(+)	_12-33	_111-131	147	5
MIR167b-1	140	3	48340855-48340994(+)	_12-33	_111-131	104	2
MIR167b-1	140	3	48340855-48340994(+)	_12-33	_111-131	108	2
MIR167b-1	140	3	48340855-48340994(+)	_12-33	_111-131	70	2
MIR167b-1	140	3	48340855-48340994(+)	_12-33	_111-131	132	1
MIR167b-1	140	3	48340855-48340994(+)	_12-33	_111-131	140	1
MIR167b-1	140	3	48340855-48340994(+)	_12-33	_111-131	143	1
MIR167b-1	140	3	48340855-48340994(+)	_12-33	_111-131	40	1
MIR167b-1	140	3	48340855-48340994(+)	_12-33	_111-131	45	1
MIR167b-1	140	3	48340855-48340994(+)	_12-33	_111-131	81	1
MIR167d-1	140	3	48340855-48340994(+)	_12-32	_112-131	147	5
MIR167d-1	140	3	48340855-48340994(+)	_12-32	_112-131	104	2
MIR167d-1	140	3	48340855-48340994(+)	_12-32	_112-131	108	2
MIR167d-1	140	3	48340855-48340994(+)	_12-32	_112-131	70	2
MIR167d-1	140	3	48340855-48340994(+)	_12-32	_112-131	132	1
MIR167d-1	140	3	48340855-48340994(+)	_12-32	_112-131	140	1
MIR167d-1	140	3	48340855-48340994(+)	_12-32	_112-131	143	1
MIR167d-1	140	3	48340855-48340994(+)	_12-32	_112-131	40	1
MIR167d-1	140	3	48340855-48340994(+)	_12-32	_112-131	45	1
MIR167d-1	140	3	48340855-48340994(+)	_12-32	_112-131	81	1
nov-sit-MIR31	170	5	4967715-4967884(-)	_10-30	_143-163	164	4
nov-sit-MIR170	199	9	53785399-53785597(-)	_170-190	_12-32	49	3
nov-sit-MIR170	199	9	53785399-53785597(-)	_170-190	_12-32	59	1
nov-sit-MIR83	199	9	53785399-53785597(-)	_169-189	_13-33	49	3
nov-sit-MIR83	199	9	53785399-53785597(-)	_169-189	_13-33	59	1
MIR171a-1	107	1	5452816-5452922(+)	_74-94	_16-36	95	2
MIR166a-4	101	9	55492999-55493099(-)	_75-95	_9-29	82	1
MIR166a-4	101	9	55492999-55493099(-)	_75-95	_9-29	96	1
nov-sit-MIR05	101	9	55492999-55493099(-)	_73-93	_11-31	82	1
nov-sit-MIR05	101	9	55492999-55493099(-)	_73-93	_11-31	96	1
nov-sit-MIR21-2	101	9	55492999-55493099(-)	_74-95	_9-30	82	1
nov-sit-MIR21-2	101	9	55492999-55493099(-)	_74-95	_9-30	96	1
nov-sit-MIR59	101	9	55492999-55493099(-)	_75-96	_8-29	82	1
nov-sit-MIR59	101	9	55492999-55493099(-)	_75-96	_8-29	96	1
MIR166a-5	102	9	58186865-58186966(-)	_76-96	_9-28	97	3
nov-sit-MIR58-3	102	9	58186865-58186966(-)	_76-97	_8-28	97	3
MIR156a-1	100	1	5902085-5902184(+)	_9-29	_73-94	95	9
MIR156a-1	100	1	5902085-5902184(+)	_9-29	_73-94	73	7
MIR156a-1	100	1	5902085-5902184(+)	_9-29	_73-94	96	5
MIR156a-1	100	1	5902085-5902184(+)	_9-29	_73-94	101	2
MIR156a-1	100	1	5902085-5902184(+)	_9-29	_73-94	74	2
MIR156a-1	100	1	5902085-5902184(+)	_9-29	_73-94	100	1
MIR156a-1	100	1	5902085-5902184(+)	_9-29	_73-94	103	1
MIR156a-1	100	1	5902085-5902184(+)	_9-29	_73-94	75	1
MIR156b-1	100	1	5902085-5902184(+)	_9-28	_73-94	95	9
MIR156b-1	100	1	5902085-5902184(+)	_9-28	_73-94	73	7
MIR156b-1	100	1	5902085-5902184(+)	_9-28	_73-94	96	5
MIR156b-1	100	1	5902085-5902184(+)	_9-28	_73-94	101	2
MIR156b-1	100	1	5902085-5902184(+)	_9-28	_73-94	74	2
MIR156b-1	100	1	5902085-5902184(+)	_9-28	_73-94	100	1
MIR156b-1	100	1	5902085-5902184(+)	_9-28	_73-94	103	1
MIR156b-1	100	1	5902085-5902184(+)	_9-28	_73-94	75	1
MIR156d-1	100	1	5902085-5902184(+)	_8-28	_73-95	95	9
MIR156d-1	100	1	5902085-5902184(+)	_8-28	_73-95	73	7
MIR156d-1	100	1	5902085-5902184(+)	_8-28	_73-95	96	5
MIR156d-1	100	1	5902085-5902184(+)	_8-28	_73-95	101	2
MIR156d-1	100	1	5902085-5902184(+)	_8-28	_73-95	74	2
MIR156d-1	100	1	5902085-5902184(+)	_8-28	_73-95	100	1
MIR156d-1	100	1	5902085-5902184(+)	_8-28	_73-95	103	1
MIR156d-1	100	1	5902085-5902184(+)	_8-28	_73-95	75	1
nov-sit-MIR105	100	1	5902085-5902184(+)	_73-94	_9-28	95	9
nov-sit-MIR105	100	1	5902085-5902184(+)	_73-94	_9-28	73	7
nov-sit-MIR105	100	1	5902085-5902184(+)	_73-94	_9-28	96	5
nov-sit-MIR105	100	1	5902085-5902184(+)	_73-94	_9-28	101	2
nov-sit-MIR105	100	1	5902085-5902184(+)	_73-94	_9-28	74	2
nov-sit-MIR105	100	1	5902085-5902184(+)	_73-94	_9-28	100	1
nov-sit-MIR105	100	1	5902085-5902184(+)	_73-94	_9-28	103	1
nov-sit-MIR105	100	1	5902085-5902184(+)	_73-94	_9-28	75	1
MIR166a-2	82	9	5936510-5936591(+)	_57-77	_8-28	77	71
nov-sit-MIR21-1	82	9	5936510-5936591(+)	_56-77	_8-29	77	71
nov-sit-MIR60	82	9	5936510-5936591(+)	_57-78	_7-28	77	71
nov-sit-MIR04	359	1	612998-613356(+)	_103-123	_239-259	224	2
nov-sit-MIR04	359	1	612998-613356(+)	_103-123	_239-259	162	1
nov-sit-MIR04	359	1	612998-613356(+)	_103-123	_239-259	186	1
nov-sit-MIR04	359	1	612998-613356(+)	_103-123	_239-259	280	1
nov-sit-MIR04	359	1	612998-613356(+)	_103-123	_239-259	328	1
nov-sit-MIR132	359	1	612998-613356(+)	_90-110	_252-272	224	2
nov-sit-MIR132	359	1	612998-613356(+)	_90-110	_252-272	162	1
nov-sit-MIR132	359	1	612998-613356(+)	_90-110	_252-272	186	1
nov-sit-MIR132	359	1	612998-613356(+)	_90-110	_252-272	280	1
nov-sit-MIR132	359	1	612998-613356(+)	_90-110	_252-272	328	1
nov-sit-MIR77-1	173	3	6158088-6158260(+)	_42-61	_118-135	158	15
nov-sit-MIR138	175	3	6178532-6178706(+)	_116-136	_43-65	159	1
nov-sit-MIR32	175	3	6178532-6178706(+)	_42-63	_118-137	159	1
nov-sit-MIR121-1	78	14	63009-63086(-)	_3-24	_59-78	84	59
nov-sit-MIR121-1	78	14	63009-63086(-)	_3-24	_59-78	78	21
nov-sit-MIR121-1	78	14	63009-63086(-)	_3-24	_59-78	85	17
nov-sit-MIR121-1	78	14	63009-63086(-)	_3-24	_59-78	79	16
nov-sit-MIR121-1	78	14	63009-63086(-)	_3-24	_59-78	80	16
nov-sit-MIR121-1	78	14	63009-63086(-)	_3-24	_59-78	20	15
nov-sit-MIR121-1	78	14	63009-63086(-)	_3-24	_59-78	82	14
nov-sit-MIR121-1	78	14	63009-63086(-)	_3-24	_59-78	13	14
nov-sit-MIR121-1	78	14	63009-63086(-)	_3-24	_59-78	15	12
nov-sit-MIR121-1	78	14	63009-63086(-)	_3-24	_59-78	81	12
nov-sit-MIR121-1	78	14	63009-63086(-)	_3-24	_59-78	21	11
nov-sit-MIR121-1	78	14	63009-63086(-)	_3-24	_59-78	14	11
nov-sit-MIR121-1	78	14	63009-63086(-)	_3-24	_59-78	76	10
nov-sit-MIR121-1	78	14	63009-63086(-)	_3-24	_59-78	77	10
nov-sit-MIR121-1	78	14	63009-63086(-)	_3-24	_59-78	7	9
nov-sit-MIR121-1	78	14	63009-63086(-)	_3-24	_59-78	11	7
nov-sit-MIR121-1	78	14	63009-63086(-)	_3-24	_59-78	19	7
nov-sit-MIR121-1	78	14	63009-63086(-)	_3-24	_59-78	5	7
nov-sit-MIR121-1	78	14	63009-63086(-)	_3-24	_59-78	69	7
nov-sit-MIR121-1	78	14	63009-63086(-)	_3-24	_59-78	74	7
nov-sit-MIR121-1	78	14	63009-63086(-)	_3-24	_59-78	75	7
nov-sit-MIR121-1	78	14	63009-63086(-)	_3-24	_59-78	71	6
nov-sit-MIR121-1	78	14	63009-63086(-)	_3-24	_59-78	83	5
nov-sit-MIR121-1	78	14	63009-63086(-)	_3-24	_59-78	17	5
nov-sit-MIR121-1	78	14	63009-63086(-)	_3-24	_59-78	6	5
nov-sit-MIR121-1	78	14	63009-63086(-)	_3-24	_59-78	70	5
nov-sit-MIR121-1	78	14	63009-63086(-)	_3-24	_59-78	68	4
nov-sit-MIR121-1	78	14	63009-63086(-)	_3-24	_59-78	9	4
nov-sit-MIR121-1	78	14	63009-63086(-)	_3-24	_59-78	12	3
nov-sit-MIR121-1	78	14	63009-63086(-)	_3-24	_59-78	16	3
nov-sit-MIR121-1	78	14	63009-63086(-)	_3-24	_59-78	3	3
nov-sit-MIR121-1	78	14	63009-63086(-)	_3-24	_59-78	4	3
nov-sit-MIR121-1	78	14	63009-63086(-)	_3-24	_59-78	66	3
nov-sit-MIR121-1	78	14	63009-63086(-)	_3-24	_59-78	72	3
nov-sit-MIR121-1	78	14	63009-63086(-)	_3-24	_59-78	1	2
nov-sit-MIR121-1	78	14	63009-63086(-)	_3-24	_59-78	2	2
nov-sit-MIR121-1	78	14	63009-63086(-)	_3-24	_59-78	7	1
nov-sit-MIR121-1	78	14	63009-63086(-)	_3-24	_59-78	84	1
nov-sit-MIR121-1	78	14	63009-63086(-)	_3-24	_59-78	22	1
nov-sit-MIR121-1	78	14	63009-63086(-)	_3-24	_59-78	18	1
nov-sit-MIR121-1	78	14	63009-63086(-)	_3-24	_59-78	67	1
nov-sit-MIR121-1	78	14	63009-63086(-)	_3-24	_59-78	8	1
nov-sit-MIR122-1	78	14	63009-63086(-)	_3-22	_61-78	84	59
nov-sit-MIR122-1	78	14	63009-63086(-)	_3-22	_61-78	78	21
nov-sit-MIR122-1	78	14	63009-63086(-)	_3-22	_61-78	85	17
nov-sit-MIR122-1	78	14	63009-63086(-)	_3-22	_61-78	79	16
nov-sit-MIR122-1	78	14	63009-63086(-)	_3-22	_61-78	80	16
nov-sit-MIR122-1	78	14	63009-63086(-)	_3-22	_61-78	20	15
nov-sit-MIR122-1	78	14	63009-63086(-)	_3-22	_61-78	82	14
nov-sit-MIR122-1	78	14	63009-63086(-)	_3-22	_61-78	13	14
nov-sit-MIR122-1	78	14	63009-63086(-)	_3-22	_61-78	15	12
nov-sit-MIR122-1	78	14	63009-63086(-)	_3-22	_61-78	81	12
nov-sit-MIR122-1	78	14	63009-63086(-)	_3-22	_61-78	21	11
nov-sit-MIR122-1	78	14	63009-63086(-)	_3-22	_61-78	14	11
nov-sit-MIR122-1	78	14	63009-63086(-)	_3-22	_61-78	76	10
nov-sit-MIR122-1	78	14	63009-63086(-)	_3-22	_61-78	77	10
nov-sit-MIR122-1	78	14	63009-63086(-)	_3-22	_61-78	7	9
nov-sit-MIR122-1	78	14	63009-63086(-)	_3-22	_61-78	11	7
nov-sit-MIR122-1	78	14	63009-63086(-)	_3-22	_61-78	19	7
nov-sit-MIR122-1	78	14	63009-63086(-)	_3-22	_61-78	5	7
nov-sit-MIR122-1	78	14	63009-63086(-)	_3-22	_61-78	69	7
nov-sit-MIR122-1	78	14	63009-63086(-)	_3-22	_61-78	74	7
nov-sit-MIR122-1	78	14	63009-63086(-)	_3-22	_61-78	75	7
nov-sit-MIR122-1	78	14	63009-63086(-)	_3-22	_61-78	71	6
nov-sit-MIR122-1	78	14	63009-63086(-)	_3-22	_61-78	83	5
nov-sit-MIR122-1	78	14	63009-63086(-)	_3-22	_61-78	17	5
nov-sit-MIR122-1	78	14	63009-63086(-)	_3-22	_61-78	6	5
nov-sit-MIR122-1	78	14	63009-63086(-)	_3-22	_61-78	70	5
nov-sit-MIR122-1	78	14	63009-63086(-)	_3-22	_61-78	68	4
nov-sit-MIR122-1	78	14	63009-63086(-)	_3-22	_61-78	9	4
nov-sit-MIR122-1	78	14	63009-63086(-)	_3-22	_61-78	12	3
nov-sit-MIR122-1	78	14	63009-63086(-)	_3-22	_61-78	16	3
nov-sit-MIR122-1	78	14	63009-63086(-)	_3-22	_61-78	3	3
nov-sit-MIR122-1	78	14	63009-63086(-)	_3-22	_61-78	4	3
nov-sit-MIR122-1	78	14	63009-63086(-)	_3-22	_61-78	66	3
nov-sit-MIR122-1	78	14	63009-63086(-)	_3-22	_61-78	72	3
nov-sit-MIR122-1	78	14	63009-63086(-)	_3-22	_61-78	1	2
nov-sit-MIR122-1	78	14	63009-63086(-)	_3-22	_61-78	2	2
nov-sit-MIR122-1	78	14	63009-63086(-)	_3-22	_61-78	7	1
nov-sit-MIR122-1	78	14	63009-63086(-)	_3-22	_61-78	84	1
nov-sit-MIR122-1	78	14	63009-63086(-)	_3-22	_61-78	22	1
nov-sit-MIR122-1	78	14	63009-63086(-)	_3-22	_61-78	18	1
nov-sit-MIR122-1	78	14	63009-63086(-)	_3-22	_61-78	67	1
nov-sit-MIR122-1	78	14	63009-63086(-)	_3-22	_61-78	8	1
nov-sit-MIR57	118	7	6306756-6306873(-)	_21-41	_79-99	107	2
nov-sit-MIR57	118	7	6306756-6306873(-)	_21-41	_79-99	121	2
nov-sit-MIR57	118	7	6306756-6306873(-)	_21-41	_79-99	12	2
nov-sit-MIR57	118	7	6306756-6306873(-)	_21-41	_79-99	37	2
nov-sit-MIR57	118	7	6306756-6306873(-)	_21-41	_79-99	6	2
nov-sit-MIR57	118	7	6306756-6306873(-)	_21-41	_79-99	73	2
nov-sit-MIR57	118	7	6306756-6306873(-)	_21-41	_79-99	92	2
nov-sit-MIR57	118	7	6306756-6306873(-)	_21-41	_79-99	122	1
nov-sit-MIR57	118	7	6306756-6306873(-)	_21-41	_79-99	113	1
nov-sit-MIR57	118	7	6306756-6306873(-)	_21-41	_79-99	119	1
nov-sit-MIR57	118	7	6306756-6306873(-)	_21-41	_79-99	23	1
nov-sit-MIR57	118	7	6306756-6306873(-)	_21-41	_79-99	28	1
nov-sit-MIR57	118	7	6306756-6306873(-)	_21-41	_79-99	30	1
nov-sit-MIR57	118	7	6306756-6306873(-)	_21-41	_79-99	39	1
nov-sit-MIR57	118	7	6306756-6306873(-)	_21-41	_79-99	46	1
nov-sit-MIR57	118	7	6306756-6306873(-)	_21-41	_79-99	50	1
nov-sit-MIR57	118	7	6306756-6306873(-)	_21-41	_79-99	54	1
nov-sit-MIR57	118	7	6306756-6306873(-)	_21-41	_79-99	62	1
nov-sit-MIR57	118	7	6306756-6306873(-)	_21-41	_79-99	87	1
nov-sit-MIR57	118	7	6306756-6306873(-)	_21-41	_79-99	9	1
MIR160-3	99	6	6639843-6639941(-)	_7-27	_75-95	101	2
MIR160-1	88	1	6979236-6979323(+)	_4-24	_67-87	88	2
MIR160-1	88	1	6979236-6979323(+)	_4-24	_67-87	93	1
MIR160-1	88	1	6979236-6979323(+)	_4-24	_67-87	73	1
MIR397	88	1	7165835-7165922(+)	_10-30	_61-81	79	3
MIR397	88	1	7165835-7165922(+)	_10-30	_61-81	74	2
MIR397	88	1	7165835-7165922(+)	_10-30	_61-81	80	2
MIR397	88	1	7165835-7165922(+)	_10-30	_61-81	12	1
MIR397	88	1	7165835-7165922(+)	_10-30	_61-81	29	1
MIR397	88	1	7165835-7165922(+)	_10-30	_61-81	72	1
MIR397	88	1	7165835-7165922(+)	_10-30	_61-81	82	1
