# Supplementary material for: Global analysis of uncapped mRNA changes under drought stress and microRNA-dependent endonucleolytic cleavages in foxtail millet
Source: BMC Plant Biol. 2015 Oct 6;15:241. doi: 10.1186/s12870-015-0632-0 (PMC4594888; doi:10.1186/s12870-015-0632-0)
Supplement: Additional file 10. — Fold change and function annotations of miRNA targets which are response to drought. Annotations were retrieved from phytozome. Note: Columns are blank if no corresponding data is available. (XLSX 14 kb) [file 12870_2015_632_MOESM10_ESM.xlsx]

## Sheet: Sheet1
Additional file 10: Fold change and function annotations of miRNA targets which are response to drought. Annotations were retrieved from phytozome. Note: Columns are blank if no corresponding data is available.
				Function annotaion of targets
miRNA_ID	Target_ID	Transcritonal level log2(fold change)	Degradational level log2(fold change)	Best arabidopsis TAIR10 hit name	Best arabidopsis TAIR10 hit symbol	Best arabidopsis TAIR10 hit defline	Best rice hit name	Best rice hit defline
D↑R↑ D↓R↓ Ⅰ
nov-sit-miR09	Si021596m	2.41173	2.67005	AT5G57580.1		Calmodulin-binding protein	LOC_Os12g36910.1	calmodulin binding protein, putative, expressed
nov-sit-miR109	Si000392m	1.59027	2.18763	AT4G13420.1	ATHAK5,HAK5	high affinity K+ transporter 5	LOC_Os01g70490.1	potassium transporter, putative, expressed
nov-sit-miR134	Si003343m	1.75649	1.12475	AT3G62410.1	CP12,CP12-2	CP12 domain-containing protein 2	LOC_Os01g19740.1	calvin cycle protein CP12, putative, expressed
nov-sit-miR139	Si009381m	1.54744	1.92961	AT5G49890.1	ATCLC-C,CLC-C	chloride channel C	ChrSy.fgenesh.mRNA.37	expressed protein
nov-sit-miR152	Si000029m	-5.50015	-3.62826				LOC_Os01g46810.1	viral A-type inclusion protein repeat containing protein, expressed
nov-sit-miR158	Si022756m	1.21896	1.18819	AT3G03800.1	ATSYP131,SYP131	syntaxin of plants 131	LOC_Os06g07200.1	syntaxin, putative, expressed
nov-sit-miR43	Si014180m	-1.40852	-1.5778	AT3G12977.1		NAC (No Apical Meristem) domain transcriptional regulator superfamily protein	LOC_Os08g10080.1	no apical meristem protein, putative, expressed
nov-sit-miR43	Si017567m	2.15388	2.00979	AT5G61430.1	ANAC100,ATNAC5,NAC100	NAC domain containing protein 100	LOC_Os02g36880.1	No apical meristem protein, putative, expressed
nov-sit-miR47	Si021313m	-1.49967	-1.71318	AT5G46280.1	MCM3	Minichromosome maintenance (MCM2/3/5) family protein	LOC_Os05g39850.1	MCM3 - Putative minichromosome maintenance MCM complex subunit 3, expressed
nov-sit-miR88	Si021751m	2.0773	1.57056	AT3G15180.1		ARM repeat superfamily protein	LOC_Os05g48340.1	proteasome-related, putative, expressed
nov-sit-miR92	Si036944m	4.65437	4.81017	AT2G34610.1			LOC_Os12g42220.1	expressed protein
sit-miR160	Si016509m	-2.08269	-1.30341	AT4G30080.1	ARF16	auxin response factor 16	LOC_Os02g41800.1	auxin response factor, putative, expressed
sit-miR164a	Si014180m	-1.40852	-1.5778	AT3G12977.1		NAC (No Apical Meristem) domain transcriptional regulator superfamily protein	LOC_Os08g10080.1	no apical meristem protein, putative, expressed
sit-miR164a	Si017567m	2.15388	2.00979	AT5G61430.1	ANAC100,ATNAC5,NAC100	NAC domain containing protein 100	LOC_Os02g36880.1	No apical meristem protein, putative, expressed
sit-miR164b	Si014180m	-1.40852	-1.5778	AT3G12977.1		NAC (No Apical Meristem) domain transcriptional regulator superfamily protein	LOC_Os08g10080.1	no apical meristem protein, putative, expressed
sit-miR164b	Si017567m	2.15388	2.00979	AT5G61430.1	ANAC100,ATNAC5,NAC100	NAC domain containing protein 100	LOC_Os02g36880.1	No apical meristem protein, putative, expressed
sit-miR164c	Si014180m	-1.40852	-1.5778	AT3G12977.1		NAC (No Apical Meristem) domain transcriptional regulator superfamily protein	LOC_Os08g10080.1	no apical meristem protein, putative, expressed
sit-miR164c	Si017567m	2.15388	2.00979	AT5G61430.1	ANAC100,ATNAC5,NAC100	NAC domain containing protein 100	LOC_Os02g36880.1	No apical meristem protein, putative, expressed
sit-miR398	Si001022m	1.28847	1.01266	AT4G14030.1	SBP1	selenium-binding protein 1	LOC_Os01g68770.1	selenium-binding protein, putative, expressed
sit-miR827	Si009523m	1.6664	1.80006	AT4G22990.1		Major Facilitator Superfamily with SPX (SYG1/Pho81/XPR1) domain-containing protein	LOC_Os04g48390.1	uncharacterized membrane protein, putative, expressed
sit-miR827	Si010235m	1.33292	1.3552	AT5G07440.1	GDH2	glutamate dehydrogenase 2	LOC_Os02g43470.1	glutamate dehydrogenase protein, putative, expressed
D↑R- D↓R- Ⅱ
nov-sit-miR113	Si001804m	0.696638	1.56088	AT5G50670.1		Squamosa promoter-binding protein-like (SBP domain) transcription factor family protein	LOC_Os01g69830.1	OsSPL2 - SBP-box gene family member, expressed
nov-sit-miR15	Si004600m	0.296845	1.61929	AT2G26690.1		Major facilitator superfamily protein	LOC_Os01g37590.1	peptide transporter PTR2, putative, expressed
nov-sit-miR155	Si017443m	0.259152	2.60744	AT1G80840.1	ATWRKY40,WRKY40	WRKY DNA-binding protein 40	LOC_Os02g08440.1	WRKY71, expressed
nov-sit-miR16	Si001804m	0.696638	1.56088	AT5G50670.1		Squamosa promoter-binding protein-like (SBP domain) transcription factor family protein	LOC_Os01g69830.1	OsSPL2 - SBP-box gene family member, expressed
nov-sit-miR38	Si031935m	-0.124975	1.13104	AT4G15260.1		UDP-Glycosyltransferase superfamily protein	LOC_Os07g32010.1	UDP-glucoronosyl and UDP-glucosyl transferase domain containing protein, expressed
nov-sit-miR43	Si017443m	0.259152	2.60744	AT1G80840.1	ATWRKY40,WRKY40	WRKY DNA-binding protein 40	LOC_Os02g08440.1	WRKY71, expressed
sit-miR156a	Si001804m	0.696638	1.56088	AT5G50670.1		Squamosa promoter-binding protein-like (SBP domain) transcription factor family protein	LOC_Os01g69830.1	OsSPL2 - SBP-box gene family member, expressed
sit-miR156b	Si001804m	0.696638	1.56088	AT5G50670.1		Squamosa promoter-binding protein-like (SBP domain) transcription factor family protein	LOC_Os01g69830.1	OsSPL2 - SBP-box gene family member, expressed
sit-miR156d	Si001804m	0.696638	1.56088	AT5G50670.1		Squamosa promoter-binding protein-like (SBP domain) transcription factor family protein	LOC_Os01g69830.1	OsSPL2 - SBP-box gene family member, expressed
sit-miR529a	Si001804m	0.696638	1.56088	AT5G50670.1		Squamosa promoter-binding protein-like (SBP domain) transcription factor family protein	LOC_Os01g69830.1	OsSPL2 - SBP-box gene family member, expressed
D-R↑ D-R↓ Ⅳ
nov-sit-miR07	Si016453m	-1.09648	-0.364413	AT1G29340.1	ATPUB17,PUB17	plant U-box 17	LOC_Os02g13960.1	spotted leaf 11, putative, expressed
nov-sit-miR12	Si030398m	-1.05329	-0.717041	AT5G13710.1	CPH,SMT1	sterol methyltransferase 1	LOC_Os07g10600.1	cycloartenol-C-24-methyltransferase 1, putative, expressed
nov-sit-miR135	Si002726m	-1.27387	-0.553527	AT3G62030.3	ROC4	rotamase CYP 4	LOC_Os01g18210.1	peptidyl-prolyl cis-trans isomerase, putative, expressed
nov-sit-miR155	Si020000m	-1.46344	-0.0795939	AT4G30440.1	GAE1	UDP-D-glucuronate 4-epimerase 1	LOC_Os02g54890.1	UDP-glucuronate 4-epimerase, putative, expressed
nov-sit-miR32	Si037045m	1.23591	0.673544	AT5G12840.2	ATHAP2A,EMB2220,HAP2A,NF-YA1	nuclear factor Y, subunit A1	LOC_Os03g48970.1	nuclear transcription factor Y subunit, putative, expressed
nov-sit-miR36	Si001911m	-1.15324	-0.879716	AT2G42750.1		DNAJ heat shock N-terminal domain-containing protein	LOC_Os01g53020.1	heat shock protein DnaJ, putative, expressed
nov-sit-miR42	Si007166m	1.32966	0.731157	AT4G35840.1		RING/U-box superfamily protein	LOC_Os06g50370.1	zinc finger, C3HC4 type, domain containing protein, expressed
nov-sit-miR43	Si010553m	1.86453	0.905414	AT5G61430.1	ANAC100,ATNAC5,NAC100	NAC domain containing protein 100	LOC_Os04g38720.1	no apical meristem protein, putative, expressed
nov-sit-miR43	Si030730m	-1.13525	-0.289447	AT1G19150.1	LHCA2*1,LHCA6	photosystem I light harvesting complex gene 6	LOC_Os09g26810.1	chlorophyll A-B binding protein, putative, expressed
nov-sit-miR77	Si037045m	1.23591	0.673544	AT5G12840.2	ATHAP2A,EMB2220,HAP2A,NF-YA1	nuclear factor Y, subunit A1	LOC_Os03g48970.1	nuclear transcription factor Y subunit, putative, expressed
sit-miR164a	Si010553m	1.86453	0.905414	AT5G61430.1	ANAC100,ATNAC5,NAC100	NAC domain containing protein 100	LOC_Os04g38720.1	no apical meristem protein, putative, expressed
sit-miR164b	Si010553m	1.86453	0.905414	AT5G61430.1	ANAC100,ATNAC5,NAC100	NAC domain containing protein 100	LOC_Os04g38720.1	no apical meristem protein, putative, expressed
sit-miR164c	Si010553m	1.86453	0.905414	AT5G61430.1	ANAC100,ATNAC5,NAC100	NAC domain containing protein 100	LOC_Os04g38720.1	no apical meristem protein, putative, expressed
sit-miR169a	Si037045m	1.23591	0.673544	AT5G12840.2	ATHAP2A,EMB2220,HAP2A,NF-YA1	nuclear factor Y, subunit A1	LOC_Os03g48970.1	nuclear transcription factor Y subunit, putative, expressed
sit-miR169b	Si037045m	1.23591	0.673544	AT5G12840.2	ATHAP2A,EMB2220,HAP2A,NF-YA1	nuclear factor Y, subunit A1	LOC_Os03g48970.1	nuclear transcription factor Y subunit, putative, expressed
sit-miR169c	Si037045m	1.23591	0.673544	AT5G12840.2	ATHAP2A,EMB2220,HAP2A,NF-YA1	nuclear factor Y, subunit A1	LOC_Os03g48970.1	nuclear transcription factor Y subunit, putative, expressed
sit-miR169d	Si037045m	1.23591	0.673544	AT5G12840.2	ATHAP2A,EMB2220,HAP2A,NF-YA1	nuclear factor Y, subunit A1	LOC_Os03g48970.1	nuclear transcription factor Y subunit, putative, expressed
sit-miR169e	Si037045m	1.23591	0.673544	AT5G12840.2	ATHAP2A,EMB2220,HAP2A,NF-YA1	nuclear factor Y, subunit A1	LOC_Os03g48970.1	nuclear transcription factor Y subunit, putative, expressed
sit-miR397	Si001277m	-1.60904	0.642926	AT3G09220.1	LAC7	laccase 7	LOC_Os01g63190.1	laccase precursor protein, putative, expressed
