# Supplementary material for: Global analysis of uncapped mRNA changes under drought stress and microRNA-dependent endonucleolytic cleavages in foxtail millet
Source: BMC Plant Biol. 2015 Oct 6;15:241. doi: 10.1186/s12870-015-0632-0 (PMC4594888; doi:10.1186/s12870-015-0632-0)
Supplement: Additional file 11. — The detail information about miRNAs which have discussed in this work. (XLSX 14 kb) [file 12870_2015_632_MOESM11_ESM.xlsx]

## Sheet: Sheet1
Additional file 11: The detail information about miRNAs which have discussed in this work.
miRNA	miRNA Precursor	Chr	Precursor position	Location	Arm	Precursor_Length	miRNA sequence	miRNA length	miRNA*
sit-miR156a	sit-MIR156a-1	1	5902085-5902184(+)	intergenic	5p	100	TGACAGAAGAGAGTGAGCACA	21
	sit-MIR156a-2	5	11531652-11531787(+)	intergenic	5p	136	TGACAGAAGAGAGTGAGCACA	21	TGCTCACTTCTCTCTCTGTCGGC
	sit-MIR156a-3	5	11532047-11532175(+)	intergenic	5p	129	TGACAGAAGAGAGTGAGCACA	21	TGCTCACTCTCTATCTGTCAG
	sit-MIR156a-4	5	32104724-32104816(+)	intergenic	5p	93	TGACAGAAGAGAGTGAGCACA	21
	sit-MIR156a-5	8	10204686-10204813(+)	intergenic	5p	128	TGACAGAAGAGAGTGAGCACA	21
sit-miR156b	sit-MIR156b-1	1	5902085-5902184(+)	intergenic	5p	100	TGACAGAAGAGAGTGAGCAC	20	GCTCACTCCTCTTTCTGTCAGC
	sit-MIR156b-2	2	30830622-30830780(+)	intergenic	5p	159	TGACAGAAGAGAGTGAGCAC	20	GCTCACTTCTCTGTCTGTCAGC
	sit-MIR156b-3	5	11531652-11531787(+)	intergenic	5p	136	TGACAGAAGAGAGTGAGCAC	20	GCTCACTTCTCTCTCTGTCGGC
	sit-MIR156b-4	5	11532047-11532175(+)	intergenic	5p	129	TGACAGAAGAGAGTGAGCAC	20	GCTCACTCTCTATCTGTCAG
	sit-MIR156b-5	5	32104724-32104816(+)	intergenic	5p	93	TGACAGAAGAGAGTGAGCAC	20	GCTCACTTCTCTTCCTGTCACC
	sit-MIR156b-6	8	10204686-10204813(+)	intergenic	5p	128	TGACAGAAGAGAGTGAGCAC	20	GCTCACTTCTCTCTCTGTCAGG
sit-miR156c	sit-MIR156c	4	31435226-31435321(+)	intergenic	3p	96	GCTCGCTCCTCTTTCTGTCAGC	22	TGACAGAAGAGAGCGAGCAC
sit-miR156d	sit-MIR156d-1	1	5902085-5902184(+)	intergenic	5p	100	TTGACAGAAGAGAGTGAGCAC	21	GCTCACTCCTCTTTCTGTCAGCC
	sit-MIR156d-2	5	11532047-11532175(+)	intergenic	5p	129	TTGACAGAAGAGAGTGAGCAC	21	GCTCACTCTCTATCTGTCAGC
sit-miR160	sit-MIR160-1	1	6979236-6979323(+)	intergenic	5p	88	TGCCTGGCTCCCTGTATGCCA	21	GCGTGCAAGGGGCCAAGCATG
	sit-MIR160-2	4	38135878-38135992(-)	intergenic	5p	115	TGCCTGGCTCCCTGTATGCCA	21	GCGTGCAAGGAGCCAAGCATG
	sit-MIR160-3	6	6639843-6639941(-)	intergenic	5p	99	TGCCTGGCTCCCTGTATGCCA	21	GCGTGCACGAAGCCAAGCATC
sit-miR164a	sit-MIR164a	2	48083858-48083984(-)	intergenic	5p	127	TGGAGAAGCAGGGCACGTGCA	21	CACGTGTTCTCCTTCTCCATC
sit-miR164b	sit-MIR164b	1	39787243-39787366(-)	intergenic	5p	124	TGGAGAAGCAGGGCACGTGCT	21	CACGTGCGCTCCTTCTCCATC
sit-miR164c	sit-MIR164c	9	48855952-48856081(-)	intergenic	5p	130	TGGAGAAGCAGGACACGTGAG	21	CATGTGTCCGTCCTCTCCACC
sit-miR166a	sit-MIR166a-1	1	32901690-32901781(+)	intergenic	3p	92	TCGGACCAGGCTTCATTCCCC	21	GGAATGTTGTCTGGCTCGAGG
	sit-MIR166a-2	9	5936510-5936591(+)	intergenic	3p	82	TCGGACCAGGCTTCATTCCCC	21	GGAATGATGTCCGGTCCGAAG
	sit-MIR166a-3	9	13545182-13545297(-)	intergenic	3p	116	TCGGACCAGGCTTCATTCCCC	21	GGAATGTTGTCTGGTTCAAGG
	sit-MIR166a-4	9	55492999-55493099(-)	intergenic	3p	101	TCGGACCAGGCTTCATTCCCC	21	GGAATGTTGTCTGGTCGGAGA
	sit-MIR166a-5	9	58186865-58186966(-)	intergenic	3p	102	TCGGACCAGGCTTCATTCCCC	21	GGAATGTTGTCTGGTTCTAG
sit-miR166b	sit-MIR166b-1	1	32901690-32901781(+)	intergenic	3p	92	TCTCGGACCAGGCTTCATTCC	21	AATGTTGTCTGGCTCGAGGTG
	sit-MIR166b-2	3	46534323-46534451(-)	intergenic	3p	129	TCTCGGACCAGGCTTCATTCC	21	AATGGAGGCTGATCCAAGATC
	sit-MIR166b-3	9	13545182-13545297(-)	intergenic	3p	116	TCTCGGACCAGGCTTCATTCC	21	AATGTTGTCTGGTTCAAGGTC
sit-miR166c	sit-MIR166c	3	46534323-46534451(-)	intergenic	3p	129	TCGGACCAGGCTTCATTCCTC	21
sit-miR166d	sit-MIR166d	2	32841475-32841597(+)	intergenic	3p	123	TCGGACCAGGCTTCAATCCCT	21	GGGTTGTTGTCTGGTTCAAGG
sit-miR167b	sit-MIR167b-1	3	48340855-48340994(+)	overlap	5p	140	TGAAGCTGCCAGCATGATCTGA	22	AGGTCATGCTGTAGTTTCATC
	sit-MIR167b-2	2	4311989-4312097(-)	overlap	5p	109	TGAAGCTGCCAGCATGATCTGA	22	AGATCATGCTGCGCAGTTTCATC
	sit-MIR167b-3	5	38247042-38247188(-)	intergenic	5p	147	TGAAGCTGCCAGCATGATCTGA	22
sit-miR169c	sit-MIR169c-1	6	34001002-34001115(+)	intergenic	5p	114	TAGCCAAGGATGACTTGCCTG	21	GGCAGTCTCCTTGGCTAGCC
	sit-MIR169c-2	1	24718606-24718764(-)	intergenic	5p	159	TAGCCAAGGATGACTTGCCTG	21
sit-miR172a	sit-MIR172a	2	16042835-16042948(+)	intergenic	3p	114	AGAATCTTGATGATGCTGCAT	21
sit-miR172b	sit-MIR172b	5	47103376-47103490(-)	intergenic	3p	115	GGAATCTTGATGATGCTGCAT	21	GTGGCATCATCAAGATTCACA
sit-miR397	sit-MIR397	1	7165835-7165922(+)	overlap	5p	88	-61.1	TCATTGAGTGCAGCGTTGATG	21	-1.07193	86	17.9326	9	1.63701	1128	256.828	1205	30.1848	CCGGCGCTGCACTCAATTACG	1		2	102	rco.vvi.gma.sbi.ptc.bdi.ath.osa
sit-miR319	sit-MIR319-1	5	2015280-2015460(+)	intergenic	3p	181	TTGGACTGAAGGGTGCTCCCT	21	AGAGCGTCCTTCAGTCCACTC
	sit-MIR319-2	5	31415155-31415332(-)	intergenic	3p	178	TTGGACTGAAGGGTGCTCCCT	21	AGAGCTCTCTTCAGTCCACTC
sit-miR529a	sit-MIR529a	1	22493753-22493888(+)	intergenic	5p	136	AGAAGAGAGAGAGTACAGCCT	21	GCTGTACCCTCTCTCTTCTTC
sit-miR535	sit-MIR535	8	21627036-21627125(+)	intergenic	5p	90	TGACAACGAGAGAGAGCACGC	21	GTGCTCCCTCCCGTTGTCACC
nov-sit-miRNA
miRNA	miRNA Precursor	Chr	Precursor position	Location	Arm	Precursor_Length	miRNA sequence	miRNA length	miRNA*	Conserved family
nov-sit-miR14	nov-sit-MIR14	9	12536690-12536773(-)	intergenic	3p	84	TTGAGCCGCGTCAATATCTCC	21	AGGTATTGGCGCGCCTCAATC	miR171
nov-sit-miR35	nov-sit-MIR35	14	14331-14474(+)	intergenic	5p	144	TGTTTCGGTATCTCTGGAATA	21
nov-sit-miR64	nov-sit-MIR64	3	1004708-1004800(-)	intergenic	5p	93	TCCACAGGCTTTCTTGAACGA	21	GTTCAAGAAAGTTCATGGAGA	miR396
nov-sit-miR82	nov-sit-MIR82	2	3140854-3141113(+)	three_prime_UTR	3p	260	TAAGGTCGAGGACAAATGCTC	21
nov-sit-miR110	nov-sit-MIR110	5	2004016-2004199(-)	intergenic	3p	184	CTTGGATTGAAGGGAGCTCC	20		miR159
nov-sit-miR111	nov-sit-MIR111	7	21160031-21160344(+)	overlap	3p	314	CTGCAGGACTCGCAATCATTT	21	ATGATTGCAAGTCTTGCAGCA
nov-sit-miR120	nov-sit-MIR120	7	18595242-18595323(-)	intergenic	5p	82	CGGCCAATCACCGCCGACGG	20	GTCGGCGGTGATGGGCCCGCG
nov-sit-miR121-1	nov-sit-MIR121-1	14	63009-63086(-)	intergenic	5p	78	CGCTGCAGCGCTGAAGTATGAG	22
nov-sit-miR144-2	nov-sit-MIR144-2	1	15128070-15128170(-)	intergenic	3p	101	ATATTGATCGGTAAATCTGCA	21	CAGATTTACCGATCAATATCT
nov-sit-miR155	nov-sit-MIR155	5	2004016-2004199(-)	intergenic	5p	184	AGCTGCCGGTTCATGGATACC	21	TGTGCATGACCCGGGAGATGA
